# Supplementary material for: Genetic Variance of Metabolomic Features and Their Relationship With Malting Quality Traits in Spring Barley
Source: Front Plant Sci. 2020 Oct 19;11:575467. doi: 10.3389/fpls.2020.575467 (PMC7604292; doi:10.3389/fpls.2020.575467)
Supplement: Supplementary Table 1 — Genotypic data for each line. [file Data_Sheet_1.XLSX]

## Sheet: Table S1
Table S1 Genotypic data for each line
Line	M1	M2	M3	M4	M5	M6	M7	M8	M9	M10	M11	M12	M13	M14	M15	M16	M17	M18	M19	M20	M21	M22	M23	M24	M25	M26	M27	M28	M29	M30	M31	M32	M33	M34	M35	M36	M37	M38	M39	M40	M41	M42	M43	M44	M45	M46	M47	M48	M49
1	-1	-1	-1	-1	-1	-1	1	-1	-1	-1	1	-1	-1	-1	-1	-1	0	0	1	-1	-1	-1	1	-1	0	0	-1	-1	-1	0	0	-1	0	-1	-1	-1	0	-1	0	0	-1	1	-1	0	-1	0	-1	-1	1
2	-1	1	-1	-1	-1	1	0	-1	1	-1	1	-1	1	-1	-1	-1	1	0	0	-1	1	-1	1	-1	1	1	-1	-1	-1	-1	1	-1	-1	-1	-1	0	1	-1	-1	-1	0	0	-1	-1	-1	-1	-1	-1	0
3	-1	-1	-1	-1	-1	-1	1	-1	-1	-1	1	-1	-1	-1	-1	-1	-1	-1	1	-1	-1	0	-1	-1	1	1	-1	-1	-1	-1	-1	-1	-1	-1	-1	-1	-1	-1	1	-1	-1	1	-1	-1	-1	1	-1	-1	-1
4	-1	-1	-1	-1	-1	-1	-1	-1	-1	-1	-1	-1	1	-1	-1	-1	-1	-1	-1	-1	-1	-1	1	-1	1	1	1	1	-1	-1	1	-1	-1	1	-1	1	1	-1	-1	-1	-1	-1	-1	-1	-1	1	-1	-1	1
5	1	1	-1	-1	-1	1	-1	-1	-1	-1	1	-1	1	-1	-1	1	1	1	-1	-1	-1	-1	-1	-1	1	1	-1	-1	-1	1	-1	-1	-1	1	1	1	1	-1	1	1	0	1	-1	-1	-1	-1	-1	0	-1
6	0	-1	-1	0	-1	1	-1	-1	1	-1	1	-1	1	0	-1	0	1	0	-1	-1	1	-1	-1	-1	1	1	-1	-1	-1	-1	-1	-1	0	1	0	0	-1	-1	1	0	0	0	-1	-1	-1	-1	-1	0	0
7	-1	-1	1	-1	-1	-1	0	-1	-1	-1	-1	-1	-1	-1	-1	-1	-1	-1	0	-1	0	-1	-1	-1	-1	1	-1	-1	-1	1	-1	-1	-1	-1	-1	-1	-1	-1	1	-1	-1	-1	-1	-1	-1	-1	-1	NA	-1
8	-1	-1	-1	-1	-1	-1	1	-1	-1	-1	-1	-1	-1	-1	-1	1	-1	-1	1	-1	-1	1	-1	-1	-1	1	-1	-1	-1	1	-1	-1	-1	-1	1	-1	1	-1	1	-1	-1	-1	-1	-1	-1	-1	-1	-1	-1
9	-1	-1	-1	-1	-1	-1	-1	-1	-1	-1	-1	-1	0	-1	-1	1	-1	-1	-1	-1	-1	1	1	-1	1	0	-1	1	-1	1	1	-1	-1	1	1	1	1	0	0	-1	-1	-1	-1	-1	-1	1	1	-1	-1
10	-1	-1	-1	-1	-1	-1	1	-1	-1	-1	-1	-1	-1	1	1	-1	-1	1	-1	-1	-1	-1	1	-1	-1	-1	-1	1	1	-1	-1	-1	-1	-1	-1	-1	-1	-1	-1	1	-1	1	-1	-1	-1	-1	-1	-1	-1
11	-1	-1	-1	-1	-1	-1	1	-1	-1	-1	-1	-1	-1	1	1	-1	-1	1	1	-1	-1	-1	1	-1	-1	-1	-1	1	1	-1	-1	-1	-1	-1	-1	-1	-1	-1	-1	1	-1	-1	-1	-1	-1	-1	-1	-1	1
12	-1	-1	1	-1	-1	-1	-1	-1	-1	1	-1	-1	-1	-1	-1	1	-1	-1	-1	-1	1	-1	-1	-1	-1	1	-1	-1	-1	1	-1	-1	-1	-1	1	-1	-1	-1	1	-1	-1	1	-1	-1	-1	-1	-1	-1	NA
13	-1	1	-1	-1	-1	1	1	-1	1	-1	1	-1	1	-1	-1	1	-1	-1	1	-1	-1	-1	1	-1	-1	-1	-1	-1	-1	-1	1	-1	-1	-1	1	-1	1	-1	-1	-1	-1	1	-1	-1	-1	-1	-1	-1	-1
14	1	-1	-1	-1	-1	-1	-1	-1	-1	-1	-1	NA	-1	-1	-1	-1	-1	-1	-1	-1	-1	1	-1	-1	1	-1	-1	-1	-1	1	-1	-1	-1	1	-1	-1	-1	-1	-1	-1	-1	1	-1	1	-1	-1	-1	-1	-1
15	-1	-1	-1	1	-1	0	-1	-1	0	-1	0	-1	-1	1	-1	1	-1	-1	-1	-1	-1	-1	-1	-1	-1	-1	-1	-1	-1	1	-1	-1	-1	-1	1	-1	1	-1	-1	-1	-1	-1	-1	1	-1	-1	0	-1	-1
16	-1	-1	-1	-1	-1	-1	-1	-1	-1	-1	-1	-1	-1	-1	-1	-1	-1	-1	-1	-1	-1	-1	1	-1	1	-1	-1	-1	-1	-1	1	-1	-1	-1	-1	-1	-1	-1	-1	-1	-1	-1	-1	-1	-1	1	-1	-1	1
17	-1	1	-1	-1	-1	1	1	-1	1	-1	1	-1	-1	-1	1	-1	-1	-1	1	-1	1	-1	-1	-1	-1	-1	-1	-1	-1	-1	-1	-1	-1	-1	-1	1	1	-1	-1	-1	-1	1	-1	-1	-1	-1	-1	1	-1
18	-1	-1	-1	1	-1	0	-1	-1	0	-1	0	-1	-1	1	-1	1	-1	-1	-1	-1	-1	-1	-1	-1	-1	-1	-1	-1	-1	1	-1	-1	-1	-1	1	-1	1	-1	-1	-1	-1	-1	-1	1	-1	-1	0	-1	-1
19	-1	1	-1	-1	-1	1	-1	-1	1	-1	1	-1	-1	-1	-1	1	-1	-1	-1	-1	-1	-1	1	-1	-1	-1	-1	-1	-1	-1	-1	-1	-1	-1	1	-1	1	-1	-1	-1	-1	1	-1	-1	-1	-1	-1	1	1
20	-1	0	-1	-1	-1	0	0	-1	0	-1	0	0	-1	-1	-1	1	-1	-1	0	-1	0	0	1	-1	0	-1	-1	-1	-1	0	-1	-1	-1	-1	1	-1	1	-1	-1	-1	-1	1	-1	-1	-1	-1	-1	0	0
21	-1	-1	-1	-1	-1	-1	-1	-1	-1	-1	-1	-1	-1	-1	-1	1	-1	-1	-1	-1	-1	-1	1	-1	1	-1	-1	-1	-1	1	-1	-1	-1	-1	1	-1	-1	-1	-1	-1	-1	1	-1	-1	-1	-1	-1	1	1
22	-1	-1	0	-1	-1	1	-1	-1	0	-1	1	-1	0	-1	-1	0	1	0	-1	-1	0	0	-1	-1	0	1	-1	0	-1	-1	0	-1	-1	-1	0	-1	0	-1	0	-1	-1	-1	-1	-1	-1	0	-1	-1	1
23	-1	1	-1	-1	-1	1	-1	-1	1	-1	1	-1	1	-1	1	1	-1	-1	-1	-1	-1	-1	1	-1	1	1	1	-1	1	-1	-1	-1	-1	-1	1	-1	-1	-1	1	1	-1	-1	-1	-1	-1	-1	-1	-1	-1
24	-1	1	-1	-1	-1	1	-1	-1	1	-1	1	-1	1	-1	-1	-1	1	-1	-1	-1	-1	-1	1	-1	1	-1	-1	-1	-1	-1	-1	-1	1	-1	-1	-1	-1	-1	-1	1	-1	-1	1	-1	-1	-1	1	-1	1
25	-1	1	-1	-1	-1	1	-1	-1	1	-1	1	-1	-1	-1	-1	1	1	-1	-1	-1	-1	-1	1	-1	1	-1	-1	-1	-1	-1	-1	-1	-1	-1	1	-1	1	-1	-1	1	-1	-1	-1	-1	-1	-1	-1	-1	1
26	-1	-1	-1	-1	-1	-1	-1	-1	-1	-1	-1	-1	-1	-1	-1	1	-1	-1	-1	-1	-1	-1	1	-1	-1	1	-1	-1	-1	-1	-1	-1	1	1	1	1	1	-1	1	-1	-1	1	-1	-1	-1	1	-1	-1	1
27	-1	-1	-1	-1	-1	-1	-1	-1	-1	-1	-1	-1	-1	-1	-1	1	-1	-1	-1	-1	1	-1	1	-1	1	1	-1	-1	-1	-1	-1	-1	1	1	1	1	1	-1	1	-1	-1	-1	-1	-1	-1	-1	-1	-1	1
28	-1	-1	-1	-1	-1	-1	-1	-1	1	-1	-1	-1	1	-1	-1	1	1	-1	-1	-1	-1	-1	1	-1	-1	1	-1	-1	-1	-1	-1	-1	1	-1	1	1	-1	-1	1	1	-1	-1	-1	-1	-1	-1	-1	-1	-1
29	-1	-1	-1	-1	-1	-1	1	-1	1	-1	-1	-1	1	-1	-1	1	-1	-1	1	-1	1	-1	1	-1	-1	-1	-1	-1	-1	-1	-1	-1	1	-1	1	-1	-1	-1	-1	-1	-1	-1	-1	-1	0	-1	-1	1	-1
30	-1	-1	-1	-1	-1	-1	-1	-1	-1	-1	-1	-1	-1	-1	1	-1	-1	-1	-1	-1	-1	1	1	-1	-1	1	-1	-1	1	1	-1	-1	-1	-1	-1	-1	1	-1	NA	1	0	-1	1	-1	-1	-1	-1	-1	-1
31	-1	-1	-1	-1	-1	-1	-1	-1	-1	-1	-1	-1	-1	-1	1	-1	-1	-1	-1	-1	-1	-1	1	-1	1	1	-1	-1	1	-1	-1	-1	-1	-1	-1	-1	1	-1	0	1	0	-1	-1	-1	-1	-1	-1	-1	1
32	-1	-1	-1	-1	-1	1	1	-1	-1	-1	1	-1	-1	1	-1	-1	-1	1	1	-1	-1	-1	-1	-1	1	-1	-1	-1	-1	-1	-1	-1	-1	-1	-1	-1	-1	-1	-1	-1	-1	-1	-1	-1	-1	-1	-1	-1	1
33	-1	-1	-1	-1	-1	-1	1	-1	-1	-1	-1	-1	-1	-1	-1	1	-1	-1	1	-1	-1	-1	-1	-1	-1	-1	-1	-1	-1	-1	-1	-1	-1	-1	1	-1	1	-1	-1	-1	-1	-1	-1	-1	-1	-1	-1	-1	-1
34	-1	-1	-1	-1	-1	-1	1	-1	-1	1	-1	-1	1	-1	-1	1	-1	1	1	-1	-1	1	-1	-1	-1	-1	-1	-1	-1	-1	-1	-1	-1	-1	1	-1	1	-1	-1	-1	-1	1	-1	-1	-1	-1	-1	-1	1
35	-1	-1	-1	-1	-1	-1	1	-1	-1	-1	-1	-1	1	-1	-1	1	1	-1	1	-1	-1	1	-1	-1	1	1	-1	-1	-1	-1	-1	-1	1	-1	1	-1	-1	-1	1	-1	-1	1	-1	-1	-1	-1	-1	-1	-1
36	-1	-1	-1	-1	-1	-1	-1	-1	-1	-1	-1	-1	1	-1	-1	1	-1	-1	-1	-1	-1	-1	1	-1	-1	1	-1	-1	-1	-1	1	-1	-1	-1	1	-1	1	-1	NA	-1	-1	-1	-1	-1	-1	-1	1	-1	-1
37	-1	-1	-1	-1	-1	-1	-1	-1	-1	-1	-1	-1	1	-1	1	1	-1	1	-1	-1	-1	1	1	-1	-1	1	1	-1	1	-1	-1	-1	-1	-1	1	-1	1	-1	1	-1	-1	-1	-1	-1	-1	-1	1	-1	-1
38	-1	-1	-1	-1	-1	-1	1	-1	-1	-1	-1	-1	1	-1	-1	1	-1	-1	1	-1	-1	-1	1	-1	-1	-1	-1	-1	-1	-1	1	-1	-1	-1	1	-1	1	-1	-1	-1	-1	-1	-1	1	-1	-1	-1	-1	-1
39	-1	-1	-1	-1	-1	-1	1	-1	-1	-1	-1	-1	-1	1	-1	1	-1	1	1	-1	1	-1	-1	-1	1	1	-1	-1	-1	-1	-1	-1	-1	-1	1	-1	1	-1	1	-1	-1	1	-1	1	-1	-1	1	-1	-1
40	-1	-1	-1	-1	-1	-1	1	-1	-1	-1	-1	-1	-1	-1	-1	1	-1	-1	1	-1	-1	-1	-1	-1	-1	1	-1	-1	-1	-1	-1	-1	-1	-1	1	-1	1	-1	1	-1	-1	-1	-1	-1	-1	-1	-1	-1	-1
41	-1	-1	-1	-1	-1	-1	1	-1	-1	-1	-1	-1	1	-1	-1	1	-1	-1	1	-1	-1	-1	1	-1	1	1	-1	-1	-1	-1	-1	-1	-1	-1	1	-1	1	-1	1	-1	-1	-1	-1	-1	-1	-1	1	-1	1
42	-1	1	1	-1	-1	1	-1	-1	1	-1	1	-1	-1	-1	1	-1	-1	-1	-1	-1	1	-1	-1	-1	-1	1	-1	-1	1	-1	1	-1	-1	-1	-1	-1	-1	-1	NA	-1	-1	-1	-1	-1	-1	-1	-1	1	-1
43	-1	-1	1	-1	-1	-1	1	-1	-1	-1	-1	-1	-1	-1	-1	1	-1	-1	1	-1	-1	-1	-1	-1	-1	1	-1	-1	-1	-1	-1	-1	-1	-1	1	-1	-1	-1	1	-1	-1	-1	-1	-1	-1	-1	-1	1	-1
44	-1	1	-1	1	-1	1	1	1	1	-1	1	-1	1	-1	1	1	-1	-1	1	-1	-1	-1	1	-1	-1	1	1	-1	1	1	1	-1	1	1	1	1	1	-1	1	-1	-1	-1	-1	-1	-1	1	1	1	1
45	-1	1	-1	-1	-1	1	-1	-1	1	-1	1	-1	-1	-1	-1	1	-1	-1	-1	-1	-1	-1	1	-1	-1	1	-1	-1	-1	-1	-1	-1	1	-1	1	-1	1	-1	NA	1	-1	-1	-1	-1	-1	-1	-1	-1	1
46	-1	-1	-1	-1	-1	1	1	-1	-1	-1	1	-1	-1	-1	-1	1	1	-1	1	-1	1	-1	-1	1	-1	1	-1	-1	-1	1	-1	-1	1	-1	1	1	1	-1	-1	1	-1	-1	-1	-1	-1	-1	1	1	1
47	-1	1	-1	-1	-1	1	-1	-1	1	-1	1	-1	-1	-1	-1	1	1	-1	-1	-1	1	-1	1	-1	-1	1	-1	-1	-1	-1	-1	-1	1	-1	1	-1	1	-1	1	-1	1	-1	-1	-1	-1	-1	-1	-1	1
48	-1	0	-1	-1	-1	1	0	-1	1	-1	1	-1	-1	-1	0	0	-1	0	0	-1	0	-1	-1	-1	-1	1	-1	-1	-1	0	0	-1	-1	0	0	0	1	-1	-1	-1	-1	-1	-1	-1	-1	-1	-1	-1	-1
49	-1	-1	-1	-1	-1	1	1	-1	1	-1	1	-1	-1	-1	-1	1	-1	1	1	-1	-1	-1	-1	-1	-1	1	-1	-1	-1	1	-1	-1	-1	-1	1	-1	1	-1	1	-1	-1	-1	-1	-1	-1	-1	-1	-1	-1
50	-1	-1	-1	-1	-1	1	1	-1	-1	-1	1	-1	-1	-1	-1	1	-1	1	1	-1	-1	-1	-1	-1	-1	1	-1	-1	-1	1	-1	-1	-1	-1	1	-1	1	-1	1	-1	-1	1	-1	1	-1	-1	-1	-1	1
51	0	-1	-1	-1	-1	1	-1	-1	-1	-1	1	NA	-1	-1	-1	-1	1	-1	-1	-1	-1	1	0	-1	0	0	-1	-1	-1	1	0	-1	-1	-1	-1	-1	-1	-1	0	-1	-1	1	-1	-1	-1	-1	-1	-1	-1
52	-1	-1	-1	1	-1	1	1	1	-1	-1	1	-1	-1	-1	-1	1	1	-1	1	-1	-1	-1	1	-1	-1	1	-1	-1	-1	-1	1	-1	-1	-1	1	-1	-1	-1	1	-1	NA	1	-1	-1	-1	-1	-1	-1	1
53	-1	-1	-1	-1	-1	1	0	-1	-1	-1	1	-1	-1	-1	-1	-1	1	-1	0	-1	-1	-1	-1	-1	-1	1	-1	-1	-1	1	1	-1	-1	-1	-1	-1	-1	-1	1	-1	1	1	-1	-1	-1	-1	-1	-1	-1
54	-1	-1	-1	0	-1	0	1	0	-1	-1	0	-1	-1	-1	-1	1	1	-1	1	-1	-1	-1	1	-1	0	1	-1	-1	-1	-1	1	-1	-1	-1	1	-1	-1	-1	0	-1	0	0	-1	-1	-1	-1	1	-1	-1
55	-1	-1	1	-1	-1	-1	-1	-1	-1	1	-1	-1	-1	1	1	-1	-1	-1	-1	-1	1	-1	1	1	-1	-1	1	-1	1	-1	1	-1	-1	-1	-1	-1	-1	-1	-1	-1	-1	-1	-1	-1	-1	1	-1	1	-1
56	1	-1	-1	-1	-1	-1	1	-1	-1	-1	-1	NA	-1	-1	-1	-1	-1	-1	1	-1	-1	1	1	-1	1	-1	-1	-1	-1	1	-1	-1	-1	-1	-1	-1	-1	-1	-1	-1	-1	1	-1	-1	-1	-1	1	-1	1
57	1	-1	-1	-1	-1	-1	-1	-1	-1	-1	-1	NA	1	-1	-1	-1	-1	-1	-1	-1	-1	1	-1	-1	1	-1	-1	1	-1	1	-1	-1	-1	-1	-1	-1	1	-1	-1	1	-1	1	-1	-1	-1	-1	-1	-1	-1
58	-1	-1	-1	-1	-1	-1	1	-1	-1	-1	-1	0	-1	1	-1	1	1	-1	1	-1	1	1	1	-1	1	-1	-1	-1	-1	1	-1	-1	-1	-1	1	-1	-1	-1	-1	-1	-1	-1	-1	-1	-1	-1	-1	-1	-1
59	1	-1	1	-1	-1	-1	-1	-1	-1	-1	-1	NA	-1	-1	-1	-1	-1	-1	-1	-1	-1	1	-1	-1	1	-1	-1	-1	-1	1	-1	-1	-1	-1	-1	-1	-1	-1	-1	-1	-1	1	-1	-1	-1	-1	-1	-1	-1
60	0	-1	1	-1	-1	-1	0	-1	-1	-1	-1	NA	-1	-1	-1	-1	0	-1	0	-1	-1	1	-1	-1	0	-1	-1	-1	-1	1	-1	-1	-1	-1	-1	-1	-1	-1	-1	-1	-1	0	-1	-1	-1	-1	-1	-1	-1
61	-1	-1	-1	-1	-1	-1	1	-1	-1	0	-1	-1	-1	-1	-1	-1	-1	-1	1	-1	-1	-1	1	-1	1	-1	-1	-1	-1	1	-1	-1	-1	-1	-1	-1	-1	-1	-1	-1	-1	-1	-1	-1	-1	-1	1	-1	1
62	-1	-1	-1	-1	-1	-1	1	-1	-1	1	-1	-1	-1	-1	-1	-1	-1	-1	1	-1	-1	-1	1	-1	1	1	-1	-1	-1	1	-1	-1	-1	-1	-1	-1	-1	-1	1	-1	-1	-1	-1	-1	-1	-1	1	-1	1
63	-1	-1	-1	-1	-1	-1	1	-1	-1	-1	-1	-1	-1	-1	-1	-1	-1	-1	1	-1	-1	1	-1	-1	1	1	-1	-1	-1	1	-1	-1	-1	-1	-1	-1	-1	-1	1	-1	-1	-1	-1	-1	-1	-1	1	-1	1
64	1	-1	-1	-1	-1	-1	-1	-1	-1	1	-1	0	-1	1	-1	-1	-1	-1	-1	-1	-1	1	-1	-1	1	-1	-1	-1	-1	1	-1	-1	-1	-1	-1	-1	-1	-1	-1	-1	-1	1	-1	-1	-1	-1	-1	-1	-1
65	-1	-1	-1	-1	-1	-1	-1	-1	-1	1	-1	0	-1	1	-1	-1	1	-1	-1	-1	1	1	-1	-1	1	-1	-1	-1	-1	1	-1	-1	-1	-1	-1	-1	-1	-1	-1	-1	-1	-1	-1	-1	-1	-1	-1	-1	-1
66	-1	-1	-1	-1	-1	-1	1	-1	-1	-1	-1	-1	-1	1	-1	-1	-1	-1	1	-1	1	1	-1	-1	1	-1	-1	-1	-1	1	1	-1	-1	-1	-1	-1	-1	-1	-1	-1	0	-1	-1	-1	-1	-1	-1	-1	-1
67	-1	1	-1	-1	-1	1	1	-1	1	-1	1	-1	-1	1	-1	1	-1	-1	1	-1	1	-1	1	-1	-1	1	-1	-1	-1	1	-1	-1	-1	0	1	0	1	-1	1	-1	-1	NA	-1	-1	-1	-1	-1	-1	-1
68	-1	1	-1	-1	-1	1	-1	-1	1	1	1	-1	-1	1	-1	1	-1	-1	-1	-1	1	-1	1	-1	1	1	-1	-1	-1	1	-1	-1	-1	-1	1	-1	1	-1	1	-1	-1	0	-1	-1	-1	-1	-1	-1	-1
69	-1	-1	-1	-1	-1	-1	1	-1	-1	-1	-1	-1	-1	-1	-1	-1	-1	-1	1	-1	-1	-1	-1	-1	-1	-1	-1	-1	-1	1	-1	-1	-1	-1	-1	-1	-1	-1	-1	-1	-1	-1	-1	-1	-1	-1	-1	-1	-1
70	-1	-1	-1	-1	-1	-1	1	-1	-1	-1	-1	-1	-1	-1	-1	1	-1	-1	1	-1	-1	-1	1	-1	-1	-1	-1	-1	-1	1	1	-1	-1	-1	1	0	1	-1	-1	0	-1	-1	-1	-1	-1	-1	-1	-1	-1
71	-1	-1	-1	-1	-1	1	1	-1	1	1	1	-1	1	-1	-1	1	-1	-1	1	-1	-1	1	1	-1	1	-1	-1	-1	-1	-1	1	-1	1	-1	1	-1	-1	-1	-1	-1	-1	-1	-1	-1	-1	-1	-1	-1	-1
72	-1	-1	-1	-1	-1	-1	1	-1	-1	1	-1	-1	1	-1	-1	-1	-1	-1	1	-1	-1	1	-1	-1	1	-1	-1	-1	-1	1	1	-1	-1	-1	-1	-1	-1	-1	-1	-1	-1	-1	-1	-1	NA	-1	-1	-1	-1
73	-1	-1	-1	-1	-1	-1	1	-1	-1	1	-1	-1	1	-1	-1	-1	1	-1	1	-1	-1	1	-1	-1	1	-1	-1	-1	-1	1	-1	-1	-1	-1	-1	-1	-1	-1	-1	-1	-1	1	-1	-1	-1	-1	-1	-1	-1
74	-1	-1	-1	-1	-1	-1	1	-1	-1	1	-1	-1	-1	-1	-1	-1	1	-1	1	-1	-1	1	-1	-1	1	-1	-1	-1	-1	1	-1	-1	-1	-1	-1	-1	-1	-1	-1	-1	-1	1	-1	-1	-1	-1	-1	-1	-1
75	1	-1	-1	-1	-1	-1	-1	-1	-1	-1	-1	NA	-1	-1	-1	-1	1	-1	-1	-1	-1	1	-1	-1	1	-1	-1	-1	-1	1	-1	-1	-1	-1	-1	-1	-1	-1	-1	-1	-1	1	-1	-1	-1	-1	-1	-1	-1
76	0	-1	-1	1	-1	-1	1	-1	-1	-1	-1	-1	-1	-1	-1	-1	-1	-1	1	-1	-1	-1	-1	-1	-1	-1	-1	-1	-1	1	-1	-1	-1	-1	-1	-1	-1	-1	-1	-1	-1	-1	-1	-1	-1	-1	1	-1	-1
77	-1	-1	-1	1	-1	-1	1	-1	-1	-1	-1	-1	-1	-1	-1	1	-1	-1	1	-1	-1	1	1	-1	1	-1	-1	-1	-1	1	1	-1	-1	-1	1	-1	-1	-1	-1	-1	0	-1	-1	-1	-1	-1	-1	-1	-1
78	1	-1	-1	-1	-1	-1	1	-1	-1	-1	-1	NA	-1	-1	1	1	1	-1	1	-1	-1	1	-1	-1	1	1	1	-1	1	1	-1	-1	-1	-1	1	-1	-1	-1	1	-1	-1	1	-1	-1	-1	-1	1	-1	-1
79	-1	-1	-1	-1	-1	-1	1	-1	-1	-1	-1	-1	-1	1	-1	1	-1	-1	1	-1	-1	1	1	-1	1	-1	-1	-1	-1	-1	-1	-1	-1	-1	1	-1	-1	-1	-1	-1	0	-1	-1	-1	-1	-1	-1	-1	-1
80	-1	-1	-1	-1	-1	-1	1	-1	-1	-1	-1	-1	-1	1	-1	1	1	-1	1	-1	1	-1	1	-1	1	1	-1	-1	-1	1	1	-1	-1	-1	1	-1	-1	-1	1	-1	0	-1	-1	-1	-1	-1	1	-1	-1
81	-1	-1	-1	-1	-1	1	1	-1	1	-1	1	-1	-1	1	1	1	1	-1	1	-1	-1	-1	-1	-1	1	1	1	-1	1	-1	1	-1	-1	-1	1	-1	-1	-1	1	-1	NA	-1	-1	-1	-1	-1	1	-1	-1
82	1	-1	-1	-1	-1	-1	1	-1	-1	-1	-1	0	-1	-1	1	1	1	-1	1	-1	-1	1	-1	-1	1	1	1	-1	1	1	-1	-1	-1	-1	1	-1	-1	-1	1	-1	-1	1	-1	-1	-1	-1	1	-1	-1
83	-1	-1	-1	-1	-1	-1	1	-1	-1	-1	-1	-1	-1	1	-1	1	-1	-1	1	-1	-1	1	1	-1	1	-1	-1	-1	-1	-1	-1	-1	-1	-1	1	-1	-1	-1	-1	-1	0	-1	-1	-1	-1	-1	-1	-1	-1
84	-1	-1	-1	-1	-1	-1	1	-1	-1	-1	-1	-1	-1	1	-1	1	1	-1	1	-1	1	-1	1	-1	1	1	-1	-1	-1	1	1	-1	-1	-1	1	-1	-1	-1	1	-1	0	-1	-1	-1	-1	-1	1	-1	-1
85	-1	-1	-1	-1	-1	-1	1	-1	-1	-1	-1	-1	-1	1	-1	1	1	-1	1	-1	1	-1	1	-1	1	1	-1	-1	-1	1	-1	-1	-1	-1	1	-1	-1	-1	1	-1	1	-1	-1	-1	-1	-1	1	-1	-1
86	-1	-1	-1	-1	-1	-1	1	-1	-1	-1	-1	-1	-1	1	-1	1	1	-1	1	-1	1	1	1	-1	1	1	-1	-1	-1	1	1	-1	-1	-1	1	-1	-1	-1	1	-1	0	-1	-1	-1	-1	-1	1	-1	-1
87	-1	-1	-1	-1	-1	1	1	-1	1	-1	1	-1	1	1	-1	1	1	-1	1	-1	-1	1	1	-1	1	1	-1	1	-1	1	1	-1	-1	-1	1	-1	1	-1	1	-1	0	-1	-1	-1	-1	-1	1	-1	-1
88	-1	-1	-1	-1	-1	-1	1	-1	-1	1	-1	-1	-1	1	-1	-1	-1	-1	1	-1	1	-1	-1	-1	1	1	-1	-1	-1	1	-1	-1	-1	-1	-1	-1	-1	-1	1	-1	0	-1	-1	-1	-1	-1	1	-1	-1
89	-1	-1	-1	-1	-1	-1	-1	-1	1	-1	-1	-1	1	-1	-1	-1	1	-1	-1	-1	-1	-1	-1	-1	-1	-1	-1	-1	-1	1	-1	-1	-1	-1	-1	-1	-1	-1	-1	-1	-1	-1	-1	-1	-1	-1	-1	-1	-1
90	1	-1	-1	-1	-1	-1	-1	-1	1	-1	-1	NA	1	-1	-1	-1	1	-1	-1	-1	-1	1	-1	-1	1	-1	-1	-1	-1	1	-1	-1	-1	-1	-1	-1	-1	-1	-1	-1	-1	1	-1	-1	-1	-1	-1	-1	-1
91	-1	-1	-1	-1	-1	-1	1	-1	1	-1	-1	-1	1	1	-1	1	-1	-1	1	-1	1	-1	1	-1	-1	-1	-1	-1	-1	1	1	-1	-1	-1	1	-1	-1	-1	-1	-1	0	-1	-1	-1	-1	-1	-1	-1	-1
92	-1	-1	-1	-1	-1	-1	1	-1	-1	-1	-1	-1	-1	-1	-1	-1	-1	-1	1	-1	-1	-1	-1	-1	1	-1	-1	-1	-1	1	-1	-1	-1	-1	-1	-1	-1	-1	-1	-1	-1	-1	-1	-1	-1	-1	-1	-1	-1
93	-1	-1	-1	-1	-1	0	-1	-1	-1	-1	0	-1	-1	1	0	1	-1	-1	-1	-1	-1	-1	-1	1	-1	-1	-1	-1	0	-1	-1	-1	-1	-1	1	-1	1	-1	-1	-1	-1	-1	-1	-1	-1	1	1	-1	1
94	-1	-1	-1	1	1	1	-1	-1	1	-1	1	-1	-1	1	1	-1	-1	-1	-1	-1	-1	-1	1	-1	-1	-1	1	1	-1	1	-1	-1	-1	-1	-1	-1	1	-1	-1	-1	-1	-1	-1	1	-1	-1	1	-1	-1
95	-1	-1	-1	0	-1	-1	-1	-1	-1	-1	-1	-1	-1	1	-1	1	-1	-1	-1	-1	-1	-1	-1	-1	-1	-1	-1	-1	-1	1	-1	-1	-1	-1	1	-1	1	-1	-1	-1	-1	-1	-1	-1	-1	-1	1	-1	-1
96	-1	-1	-1	-1	-1	1	-1	-1	1	1	1	-1	-1	1	-1	1	-1	-1	-1	-1	-1	-1	-1	-1	1	-1	-1	-1	-1	1	-1	-1	-1	-1	1	-1	1	-1	-1	-1	-1	-1	-1	1	-1	-1	1	-1	-1
97	1	-1	1	-1	-1	-1	-1	-1	-1	1	-1	-1	-1	-1	1	1	-1	-1	-1	-1	1	-1	1	-1	-1	-1	1	-1	1	-1	1	-1	-1	1	1	1	-1	-1	-1	-1	-1	1	-1	-1	-1	-1	-1	1	1
98	-1	1	1	-1	-1	1	-1	-1	1	-1	1	-1	0	-1	-1	-1	1	-1	-1	-1	1	-1	-1	-1	1	1	-1	-1	-1	1	-1	-1	-1	-1	-1	-1	-1	-1	1	-1	-1	-1	-1	-1	-1	-1	-1	1	-1
99	-1	-1	1	-1	-1	-1	-1	-1	-1	-1	-1	-1	1	-1	-1	-1	1	-1	-1	-1	1	-1	NA	-1	-1	1	-1	-1	-1	-1	1	-1	1	-1	-1	-1	-1	-1	1	-1	-1	-1	-1	-1	-1	-1	-1	-1	-1
100	-1	-1	-1	-1	-1	-1	-1	-1	-1	1	-1	-1	-1	1	-1	-1	-1	-1	-1	-1	1	-1	-1	-1	-1	-1	-1	-1	-1	-1	-1	-1	-1	-1	-1	-1	-1	-1	-1	-1	-1	-1	-1	-1	-1	-1	-1	-1	-1
101	-1	-1	-1	-1	-1	-1	-1	-1	-1	-1	-1	-1	-1	-1	-1	-1	1	-1	-1	-1	-1	-1	0	-1	1	-1	-1	-1	-1	1	1	-1	-1	-1	-1	-1	-1	-1	-1	1	-1	1	-1	-1	-1	-1	-1	-1	-1
102	0	-1	-1	-1	-1	-1	-1	-1	-1	-1	-1	0	1	-1	-1	1	1	-1	-1	-1	-1	1	1	-1	-1	-1	-1	-1	-1	-1	1	-1	1	-1	1	-1	-1	-1	-1	-1	-1	1	-1	-1	-1	-1	-1	-1	-1
103	-1	-1	-1	-1	-1	-1	-1	-1	-1	1	-1	-1	-1	-1	-1	-1	1	-1	-1	-1	-1	-1	1	-1	1	1	-1	-1	-1	1	1	-1	-1	-1	-1	-1	-1	-1	1	-1	-1	1	-1	-1	-1	-1	-1	-1	-1
104	1	-1	-1	-1	-1	-1	-1	-1	-1	-1	-1	NA	-1	1	-1	-1	1	-1	-1	-1	1	1	-1	-1	1	-1	-1	-1	-1	-1	-1	-1	-1	-1	-1	-1	-1	-1	-1	-1	-1	1	-1	-1	-1	-1	-1	-1	-1
105	NA	-1	-1	-1	1	-1	1	-1	-1	1	-1	-1	-1	1	1	1	-1	-1	1	-1	1	1	-1	-1	1	-1	1	-1	1	1	-1	-1	-1	-1	1	-1	-1	-1	-1	-1	0	-1	-1	-1	-1	-1	1	-1	-1
106	1	-1	-1	-1	1	1	-1	-1	-1	1	1	-1	-1	0	-1	-1	1	-1	-1	-1	1	1	-1	-1	-1	0	-1	-1	-1	-1	-1	-1	-1	-1	-1	-1	-1	-1	0	-1	-1	1	-1	-1	-1	-1	-1	-1	-1
107	1	-1	-1	-1	0	1	-1	-1	-1	0	1	-1	-1	0	0	0	0	-1	-1	-1	0	NA	0	-1	0	-1	0	-1	0	0	0	-1	-1	0	0	0	0	-1	-1	-1	-1	1	-1	-1	-1	-1	-1	0	NA
108	1	-1	-1	-1	-1	-1	-1	-1	-1	-1	-1	NA	-1	-1	-1	-1	1	-1	-1	-1	-1	1	-1	-1	-1	1	-1	-1	-1	-1	-1	-1	-1	-1	-1	-1	-1	-1	1	-1	-1	1	-1	-1	-1	-1	-1	-1	-1
109	1	-1	-1	-1	-1	-1	-1	-1	-1	-1	-1	0	-1	-1	-1	-1	1	1	-1	-1	-1	1	-1	-1	1	-1	-1	-1	-1	1	-1	-1	-1	-1	-1	-1	-1	-1	-1	-1	-1	1	-1	-1	-1	-1	-1	-1	-1
110	-1	-1	-1	-1	-1	-1	1	-1	-1	-1	-1	-1	-1	-1	-1	-1	-1	-1	1	-1	-1	-1	-1	-1	1	-1	-1	-1	-1	1	-1	-1	-1	-1	-1	-1	-1	-1	-1	1	1	-1	-1	-1	-1	-1	-1	-1	1
111	-1	-1	-1	-1	-1	-1	-1	-1	-1	-1	-1	0	-1	-1	-1	-1	-1	-1	-1	-1	-1	1	-1	-1	-1	-1	-1	-1	-1	1	-1	-1	-1	-1	-1	-1	-1	-1	-1	-1	-1	1	-1	-1	-1	-1	-1	-1	-1
112	-1	-1	-1	-1	-1	-1	1	-1	-1	-1	-1	-1	-1	-1	-1	1	1	-1	1	-1	-1	1	-1	-1	1	1	-1	-1	-1	1	-1	-1	-1	-1	1	-1	-1	-1	1	-1	-1	-1	-1	-1	-1	-1	-1	-1	1
113	-1	-1	-1	-1	-1	-1	-1	-1	-1	1	-1	-1	-1	-1	-1	-1	-1	-1	-1	-1	-1	-1	-1	-1	1	-1	-1	-1	-1	1	-1	-1	-1	-1	-1	-1	1	-1	-1	-1	-1	1	-1	-1	-1	-1	-1	-1	-1
114	-1	-1	-1	-1	-1	-1	-1	-1	-1	-1	-1	-1	-1	1	-1	-1	-1	-1	-1	-1	1	-1	-1	-1	1	-1	-1	-1	-1	1	-1	-1	1	-1	-1	-1	-1	-1	-1	-1	-1	-1	-1	-1	-1	-1	-1	-1	-1
115	-1	-1	-1	-1	-1	-1	1	-1	-1	-1	-1	-1	1	-1	-1	-1	1	-1	1	-1	-1	1	1	-1	1	-1	-1	-1	-1	1	-1	-1	-1	-1	-1	-1	-1	-1	-1	-1	-1	1	-1	-1	-1	-1	-1	-1	-1
116	-1	-1	1	-1	-1	-1	1	-1	-1	-1	-1	-1	-1	-1	1	1	-1	-1	1	-1	-1	1	-1	-1	1	-1	1	-1	1	-1	-1	-1	-1	-1	1	-1	-1	-1	-1	-1	-1	1	-1	-1	-1	-1	-1	-1	-1
117	-1	-1	-1	-1	-1	-1	1	-1	-1	-1	-1	-1	-1	-1	-1	-1	-1	-1	1	-1	-1	1	-1	-1	-1	-1	-1	-1	-1	1	-1	-1	-1	-1	-1	-1	-1	-1	-1	-1	-1	-1	-1	-1	-1	-1	-1	-1	-1
118	-1	-1	-1	-1	-1	-1	1	-1	-1	-1	-1	-1	-1	-1	-1	-1	-1	-1	1	-1	-1	1	-1	-1	-1	0	-1	-1	-1	1	-1	-1	-1	-1	-1	-1	-1	-1	-1	-1	0	-1	-1	-1	-1	-1	-1	-1	-1
119	-1	-1	-1	-1	-1	-1	1	-1	-1	-1	-1	-1	-1	-1	-1	-1	-1	1	1	-1	-1	1	-1	-1	-1	1	-1	-1	-1	1	-1	-1	-1	-1	-1	-1	-1	-1	1	-1	-1	-1	-1	-1	-1	-1	-1	-1	-1
120	-1	-1	-1	-1	-1	-1	0	-1	0	-1	-1	-1	0	-1	0	-1	-1	-1	0	-1	0	1	0	-1	0	0	-1	-1	0	1	-1	-1	-1	-1	-1	-1	-1	-1	0	-1	-1	-1	-1	-1	-1	-1	0	-1	0
121	-1	1	-1	-1	-1	1	-1	-1	1	-1	1	-1	1	-1	-1	-1	1	1	-1	-1	-1	1	-1	-1	-1	1	-1	-1	-1	-1	-1	-1	-1	-1	-1	-1	-1	-1	1	-1	1	-1	-1	-1	-1	-1	-1	-1	-1
122	-1	-1	1	-1	-1	1	-1	-1	-1	-1	1	-1	1	-1	1	1	1	-1	-1	-1	-1	-1	1	-1	1	1	1	-1	1	-1	-1	-1	-1	-1	1	-1	-1	-1	1	1	-1	-1	-1	-1	-1	-1	-1	-1	-1
123	-1	-1	-1	-1	-1	-1	1	-1	-1	-1	-1	-1	-1	-1	-1	-1	-1	-1	1	-1	-1	1	-1	-1	-1	1	-1	-1	-1	1	-1	-1	-1	-1	-1	-1	-1	-1	1	-1	-1	-1	-1	-1	-1	-1	1	-1	1
124	-1	-1	-1	-1	-1	-1	1	-1	-1	-1	-1	-1	-1	-1	-1	-1	-1	-1	1	-1	-1	1	-1	-1	1	1	-1	-1	-1	1	-1	-1	-1	-1	-1	-1	-1	-1	1	-1	-1	-1	-1	-1	-1	-1	1	-1	1
125	-1	-1	-1	-1	-1	-1	1	-1	-1	-1	-1	-1	-1	-1	-1	-1	-1	-1	1	-1	-1	1	1	-1	1	1	-1	-1	-1	1	-1	-1	-1	-1	-1	-1	-1	-1	1	-1	-1	-1	-1	-1	-1	-1	-1	-1	-1
126	-1	-1	-1	-1	-1	-1	-1	-1	-1	-1	-1	-1	-1	-1	-1	-1	-1	-1	-1	-1	-1	-1	-1	-1	-1	1	-1	-1	-1	1	-1	-1	-1	-1	-1	-1	1	-1	1	-1	-1	1	1	-1	-1	-1	1	-1	-1
127	-1	-1	-1	-1	-1	-1	-1	-1	-1	-1	-1	-1	-1	1	-1	-1	-1	-1	-1	-1	-1	-1	-1	-1	1	1	-1	-1	-1	1	-1	-1	-1	-1	-1	-1	1	-1	1	-1	-1	-1	-1	-1	-1	-1	1	-1	-1
128	-1	1	1	-1	-1	1	-1	-1	1	-1	1	-1	1	-1	1	1	1	-1	-1	-1	1	-1	1	-1	1	-1	1	-1	1	-1	-1	-1	-1	1	1	-1	-1	-1	-1	-1	-1	-1	-1	-1	-1	-1	-1	-1	-1
129	-1	-1	-1	-1	-1	-1	1	-1	-1	-1	-1	-1	-1	-1	-1	-1	-1	1	1	-1	-1	1	-1	-1	-1	1	-1	-1	-1	1	-1	-1	-1	-1	-1	-1	-1	-1	1	-1	NA	-1	-1	-1	-1	-1	1	-1	-1
130	-1	-1	-1	-1	-1	-1	1	-1	-1	-1	-1	-1	-1	-1	-1	-1	-1	-1	1	-1	-1	1	-1	-1	-1	1	-1	-1	-1	1	-1	-1	-1	-1	-1	-1	1	-1	1	-1	1	-1	-1	-1	-1	-1	-1	-1	-1
131	-1	-1	1	-1	-1	-1	-1	-1	-1	-1	-1	-1	1	-1	1	1	-1	-1	-1	-1	1	1	1	-1	1	1	1	-1	1	-1	-1	-1	-1	1	1	1	-1	-1	1	-1	-1	-1	-1	-1	-1	-1	1	-1	-1
132	-1	1	1	-1	-1	-1	1	-1	-1	-1	-1	-1	-1	-1	-1	1	-1	1	1	-1	-1	1	-1	-1	1	-1	-1	-1	-1	-1	-1	1	-1	1	1	1	-1	-1	-1	-1	-1	-1	-1	-1	-1	-1	-1	-1	-1
133	-1	-1	1	-1	-1	-1	1	-1	-1	-1	-1	-1	-1	-1	-1	-1	-1	1	1	-1	-1	1	-1	-1	1	1	-1	-1	-1	1	-1	-1	-1	1	-1	1	-1	-1	1	-1	-1	-1	-1	-1	-1	-1	-1	-1	-1
134	-1	-1	1	-1	-1	-1	1	-1	-1	-1	-1	-1	-1	-1	-1	1	-1	1	1	-1	-1	1	-1	-1	-1	1	-1	-1	-1	1	-1	-1	-1	1	1	1	-1	-1	1	-1	-1	-1	-1	-1	-1	-1	1	-1	-1
135	-1	-1	1	-1	-1	-1	1	-1	-1	-1	-1	-1	-1	-1	-1	-1	-1	1	1	-1	-1	1	-1	-1	1	1	-1	-1	-1	1	-1	-1	-1	-1	-1	1	-1	-1	1	-1	-1	-1	-1	-1	-1	-1	1	-1	-1
136	-1	-1	1	-1	-1	-1	1	-1	-1	-1	-1	-1	-1	-1	-1	-1	-1	1	1	-1	-1	1	-1	-1	-1	1	-1	-1	-1	1	-1	1	-1	-1	-1	1	-1	-1	1	-1	NA	-1	-1	-1	-1	-1	-1	-1	-1
137	-1	-1	1	-1	-1	-1	-1	-1	1	-1	-1	-1	1	-1	-1	1	-1	-1	-1	-1	1	1	-1	-1	-1	1	-1	-1	-1	1	-1	1	-1	1	1	1	-1	-1	1	-1	-1	-1	-1	-1	-1	-1	1	-1	-1
138	-1	-1	-1	-1	-1	-1	-1	-1	1	-1	-1	-1	1	-1	-1	-1	1	-1	-1	-1	1	1	-1	-1	-1	-1	-1	-1	1	-1	-1	-1	-1	-1	-1	-1	-1	-1	-1	-1	-1	-1	-1	-1	-1	1	-1	-1	-1
139	-1	NA	-1	-1	-1	0	0	-1	1	-1	0	-1	1	-1	-1	-1	-1	NA	0	0	0	1	-1	-1	1	0	-1	-1	-1	-1	-1	-1	-1	-1	-1	-1	0	-1	-1	-1	-1	-1	-1	-1	0	-1	-1	-1	NA
140	-1	-1	-1	-1	-1	-1	1	-1	1	-1	-1	-1	1	-1	1	1	1	-1	1	-1	1	1	1	-1	-1	-1	1	-1	1	-1	-1	-1	-1	-1	1	-1	-1	-1	-1	-1	-1	-1	-1	-1	-1	1	-1	-1	-1
141	-1	-1	-1	-1	-1	-1	1	-1	1	-1	-1	-1	1	-1	-1	-1	1	-1	1	-1	1	1	-1	-1	-1	-1	-1	-1	-1	1	-1	-1	-1	-1	-1	-1	-1	-1	-1	-1	-1	-1	-1	-1	-1	-1	-1	-1	-1
142	-1	1	-1	1	-1	1	1	-1	1	-1	1	-1	1	-1	-1	-1	1	-1	1	1	1	1	1	-1	1	1	-1	-1	-1	-1	-1	-1	-1	-1	-1	-1	-1	-1	1	1	-1	-1	-1	-1	-1	-1	-1	-1	-1
143	-1	1	-1	-1	-1	1	1	-1	1	1	1	-1	1	-1	-1	-1	1	-1	1	-1	1	1	1	-1	1	-1	-1	-1	-1	-1	-1	-1	-1	-1	-1	-1	-1	-1	-1	-1	-1	-1	-1	-1	-1	-1	-1	-1	-1
144	-1	1	-1	1	-1	1	1	-1	1	1	1	-1	1	-1	-1	-1	1	-1	1	-1	1	1	1	-1	1	-1	-1	-1	-1	-1	-1	-1	-1	-1	-1	-1	-1	-1	-1	-1	-1	-1	1	-1	-1	-1	-1	-1	-1
145	-1	-1	-1	-1	-1	-1	1	-1	1	-1	-1	-1	1	-1	-1	-1	1	-1	1	-1	1	1	-1	-1	NA	1	-1	-1	-1	-1	-1	-1	-1	-1	-1	-1	-1	-1	NA	-1	-1	-1	-1	-1	0	-1	-1	-1	-1
146	-1	-1	-1	-1	-1	-1	1	-1	-1	-1	-1	-1	-1	1	-1	-1	1	-1	1	-1	-1	-1	-1	-1	1	1	-1	-1	-1	-1	-1	-1	-1	-1	-1	-1	-1	-1	1	-1	-1	-1	-1	-1	-1	1	1	-1	-1
147	-1	-1	-1	-1	-1	-1	1	-1	-1	-1	-1	-1	-1	1	-1	1	1	-1	1	-1	-1	-1	-1	-1	1	1	-1	-1	-1	-1	-1	-1	-1	-1	1	-1	-1	-1	NA	-1	-1	-1	-1	-1	-1	-1	1	-1	-1
148	-1	NA	-1	-1	-1	0	0	-1	0	-1	0	-1	0	-1	0	0	1	-1	0	-1	-1	-1	-1	-1	1	-1	0	-1	0	-1	-1	-1	-1	0	0	0	-1	-1	-1	-1	-1	-1	-1	-1	-1	-1	0	-1	-1
149	-1	-1	-1	-1	-1	-1	1	-1	1	-1	-1	-1	1	-1	-1	-1	1	-1	1	-1	1	-1	-1	-1	1	1	-1	-1	-1	-1	-1	-1	-1	-1	-1	-1	-1	-1	1	-1	-1	-1	-1	-1	-1	-1	1	-1	-1
150	-1	-1	-1	-1	0	-1	-1	-1	-1	-1	-1	-1	-1	-1	1	-1	-1	-1	-1	-1	-1	1	-1	-1	-1	-1	-1	-1	-1	1	-1	-1	-1	-1	-1	-1	-1	-1	-1	-1	-1	-1	-1	-1	-1	-1	-1	-1	-1
151	-1	-1	-1	-1	-1	-1	1	-1	-1	-1	-1	-1	0	-1	1	-1	1	-1	1	-1	1	1	-1	-1	1	-1	-1	-1	-1	1	-1	-1	-1	-1	-1	-1	-1	-1	-1	-1	-1	-1	-1	-1	-1	NA	-1	-1	-1
152	-1	-1	-1	-1	-1	-1	1	-1	-1	-1	-1	-1	-1	-1	1	1	-1	-1	0	-1	0	1	-1	-1	1	-1	1	-1	1	-1	-1	-1	-1	-1	1	-1	-1	-1	-1	-1	-1	-1	-1	-1	-1	-1	-1	-1	1
153	-1	-1	-1	-1	-1	-1	-1	-1	1	-1	-1	-1	1	-1	1	1	1	-1	-1	-1	1	1	-1	-1	1	0	1	-1	1	-1	-1	-1	-1	1	1	-1	-1	-1	-1	-1	-1	0	-1	-1	-1	-1	-1	-1	-1
154	-1	-1	-1	-1	1	-1	-1	-1	-1	-1	-1	-1	-1	-1	-1	-1	1	1	-1	-1	-1	1	-1	-1	1	1	-1	-1	-1	-1	-1	-1	-1	-1	-1	-1	-1	-1	1	-1	NA	-1	-1	-1	-1	-1	-1	-1	1
155	-1	-1	-1	-1	-1	-1	-1	-1	1	-1	-1	-1	1	-1	1	-1	1	-1	-1	-1	1	1	-1	-1	-1	-1	-1	-1	1	-1	-1	-1	-1	-1	-1	-1	-1	-1	-1	-1	-1	-1	-1	-1	-1	-1	-1	-1	1
156	-1	-1	1	-1	-1	-1	-1	-1	1	-1	-1	-1	0	-1	-1	-1	-1	-1	-1	-1	0	1	-1	-1	-1	-1	-1	-1	-1	1	-1	-1	-1	-1	-1	-1	-1	-1	-1	-1	-1	-1	-1	-1	-1	-1	-1	-1	-1
157	0	-1	1	-1	0	0	-1	-1	1	0	0	-1	-1	0	0	1	-1	-1	-1	-1	0	1	0	-1	-1	0	0	0	0	0	0	-1	-1	-1	1	-1	0	-1	0	-1	-1	0	-1	-1	-1	-1	-1	-1	0
158	-1	-1	1	-1	-1	-1	1	-1	-1	-1	-1	-1	-1	-1	-1	-1	-1	-1	1	-1	-1	1	0	-1	1	1	-1	-1	-1	-1	-1	-1	-1	-1	-1	-1	-1	-1	1	-1	-1	-1	-1	-1	-1	-1	1	-1	1
159	-1	-1	1	-1	-1	-1	0	-1	-1	-1	-1	-1	-1	-1	0	0	-1	-1	0	-1	-1	1	0	-1	1	1	-1	-1	0	1	-1	-1	-1	-1	0	-1	-1	-1	1	-1	-1	-1	-1	-1	-1	-1	1	-1	-1
160	-1	-1	1	-1	-1	-1	1	-1	-1	-1	-1	-1	-1	-1	-1	-1	-1	1	1	-1	-1	1	-1	-1	-1	1	-1	-1	-1	1	-1	-1	-1	0	-1	0	-1	-1	1	-1	-1	-1	-1	-1	-1	-1	1	-1	-1
161	-1	1	1	0	-1	1	1	-1	1	-1	1	-1	-1	-1	-1	-1	-1	-1	1	-1	-1	-1	-1	-1	1	-1	-1	-1	-1	-1	-1	-1	-1	-1	-1	-1	-1	-1	-1	-1	-1	-1	-1	-1	-1	1	-1	1	-1
162	-1	-1	1	-1	-1	0	1	-1	0	-1	NA	-1	1	-1	1	1	-1	1	1	-1	1	1	1	-1	-1	-1	1	-1	1	1	-1	-1	-1	-1	1	-1	-1	-1	-1	-1	-1	-1	-1	-1	-1	-1	-1	-1	-1
163	-1	-1	1	-1	-1	0	-1	-1	0	-1	0	-1	-1	-1	1	1	-1	1	-1	-1	NA	1	1	-1	1	-1	1	-1	1	1	-1	-1	-1	-1	1	-1	-1	-1	-1	-1	-1	-1	-1	-1	-1	-1	-1	-1	-1
164	-1	-1	1	-1	-1	-1	1	-1	-1	-1	-1	-1	-1	-1	-1	-1	1	-1	1	1	-1	1	1	-1	1	1	-1	-1	-1	1	1	-1	-1	-1	-1	-1	1	-1	1	-1	-1	-1	1	-1	-1	-1	-1	-1	-1
165	-1	-1	1	-1	-1	-1	1	-1	-1	1	-1	-1	-1	-1	-1	-1	1	-1	1	-1	1	1	-1	-1	1	1	-1	-1	-1	-1	1	-1	-1	-1	-1	-1	1	-1	1	1	-1	-1	-1	-1	-1	-1	-1	-1	-1
166	-1	-1	-1	-1	-1	-1	-1	-1	-1	-1	-1	-1	-1	-1	1	1	1	-1	-1	-1	1	-1	-1	-1	1	1	1	-1	1	-1	-1	-1	-1	-1	1	-1	-1	-1	1	-1	-1	-1	1	-1	-1	-1	1	-1	-1
167	-1	-1	-1	-1	-1	-1	1	-1	-1	-1	-1	-1	-1	1	1	1	1	1	1	-1	-1	-1	-1	-1	1	1	1	-1	1	-1	-1	-1	-1	-1	1	-1	-1	-1	1	-1	1	-1	1	-1	-1	-1	1	-1	-1
168	-1	-1	-1	-1	-1	-1	1	-1	-1	-1	-1	-1	-1	-1	1	1	1	-1	1	-1	-1	-1	-1	-1	1	-1	1	-1	1	-1	-1	-1	-1	1	1	-1	-1	-1	-1	-1	1	-1	-1	-1	-1	-1	-1	-1	-1
169	-1	-1	-1	-1	-1	-1	1	-1	-1	-1	-1	-1	-1	0	1	1	-1	-1	1	-1	-1	-1	-1	-1	1	1	1	-1	1	-1	-1	-1	-1	-1	1	-1	-1	-1	1	-1	-1	-1	-1	-1	-1	-1	1	-1	-1
170	-1	-1	-1	-1	-1	-1	1	-1	-1	-1	-1	-1	-1	0	1	1	1	-1	1	-1	-1	-1	-1	-1	1	-1	1	-1	1	-1	-1	-1	-1	-1	1	-1	-1	-1	-1	-1	-1	-1	-1	-1	-1	-1	-1	-1	-1
171	-1	-1	-1	-1	-1	-1	1	-1	-1	-1	-1	-1	-1	1	1	1	-1	-1	1	-1	-1	1	-1	-1	1	1	1	-1	1	-1	-1	-1	-1	-1	1	-1	-1	-1	1	-1	1	-1	-1	-1	-1	-1	1	-1	-1
172	-1	-1	-1	-1	-1	-1	1	-1	-1	-1	-1	-1	-1	1	1	1	-1	-1	1	-1	-1	1	-1	-1	1	1	1	-1	1	-1	-1	-1	-1	-1	1	-1	-1	-1	1	-1	-1	-1	-1	-1	-1	-1	1	-1	-1
173	-1	-1	-1	-1	-1	-1	1	-1	-1	-1	-1	-1	-1	1	1	1	-1	-1	1	-1	-1	1	-1	-1	1	1	1	-1	1	-1	-1	-1	-1	1	1	-1	-1	-1	1	-1	1	-1	-1	-1	-1	-1	1	-1	-1
174	-1	-1	-1	-1	-1	-1	1	-1	-1	-1	-1	-1	-1	-1	1	1	1	-1	1	-1	-1	-1	-1	-1	-1	1	1	-1	1	-1	-1	-1	-1	-1	1	-1	-1	-1	1	-1	-1	-1	1	-1	-1	-1	-1	-1	-1
175	-1	-1	-1	-1	-1	-1	1	-1	-1	-1	-1	-1	-1	-1	-1	-1	1	-1	1	-1	-1	1	-1	-1	1	1	-1	-1	-1	-1	-1	-1	-1	-1	-1	-1	-1	-1	1	-1	1	-1	-1	-1	-1	-1	1	-1	-1
176	-1	-1	-1	-1	-1	-1	1	-1	-1	-1	-1	-1	-1	-1	-1	-1	-1	-1	1	-1	-1	-1	-1	-1	-1	1	-1	-1	-1	-1	-1	-1	-1	-1	-1	-1	-1	-1	1	-1	-1	-1	1	-1	-1	-1	1	-1	-1
177	-1	-1	-1	-1	-1	-1	1	-1	-1	-1	-1	-1	-1	-1	-1	-1	-1	1	1	-1	-1	1	1	-1	-1	1	-1	-1	-1	1	-1	-1	-1	-1	-1	-1	-1	-1	1	-1	-1	-1	-1	-1	-1	-1	-1	-1	-1
178	-1	-1	-1	-1	-1	-1	1	-1	-1	-1	-1	-1	-1	-1	-1	1	1	-1	1	-1	-1	0	-1	-1	1	1	-1	-1	-1	-1	-1	-1	-1	-1	1	-1	-1	-1	1	-1	NA	-1	1	-1	-1	-1	1	-1	-1
179	-1	-1	-1	-1	-1	-1	1	-1	-1	-1	-1	-1	-1	1	-1	-1	1	-1	1	-1	-1	-1	1	-1	1	1	-1	-1	-1	1	-1	-1	-1	-1	-1	-1	-1	-1	1	-1	NA	-1	1	-1	-1	-1	1	-1	1
180	-1	-1	-1	-1	-1	-1	1	-1	-1	-1	-1	-1	-1	-1	-1	-1	1	-1	1	-1	-1	-1	1	-1	1	1	-1	-1	-1	-1	-1	-1	-1	-1	-1	-1	-1	-1	1	-1	-1	-1	1	-1	-1	-1	1	-1	-1
181	-1	-1	-1	-1	-1	-1	1	-1	-1	-1	-1	-1	-1	1	1	1	1	-1	1	-1	-1	1	-1	-1	1	1	1	-1	1	1	-1	-1	-1	-1	1	-1	-1	-1	1	-1	-1	-1	1	-1	-1	-1	1	-1	1
182	-1	-1	-1	-1	-1	-1	1	-1	-1	-1	-1	-1	-1	-1	1	1	1	-1	1	-1	-1	-1	-1	1	1	1	1	-1	1	1	-1	-1	-1	-1	1	-1	1	-1	1	-1	-1	-1	-1	-1	-1	-1	1	-1	-1
183	-1	-1	-1	-1	-1	-1	1	-1	-1	-1	-1	-1	-1	1	1	1	1	-1	1	-1	-1	1	-1	1	1	1	1	-1	1	1	-1	-1	-1	-1	1	-1	1	-1	1	-1	-1	-1	-1	-1	-1	-1	1	-1	-1
184	-1	-1	1	-1	-1	-1	1	-1	-1	-1	-1	-1	-1	1	1	1	1	-1	1	-1	-1	-1	1	-1	-1	-1	1	-1	1	-1	-1	-1	-1	-1	1	-1	-1	-1	-1	-1	-1	-1	1	-1	-1	-1	-1	-1	0
185	-1	-1	-1	-1	-1	-1	1	-1	-1	-1	-1	-1	1	-1	1	1	-1	1	1	-1	-1	-1	NA	-1	1	-1	1	-1	1	-1	-1	-1	1	-1	1	-1	1	-1	-1	1	-1	1	-1	-1	-1	-1	-1	-1	-1
186	-1	-1	-1	-1	-1	-1	1	-1	-1	-1	-1	-1	1	-1	1	1	-1	1	1	-1	-1	-1	1	-1	1	-1	1	-1	1	-1	-1	-1	1	1	1	-1	1	-1	-1	1	-1	1	-1	-1	-1	-1	-1	-1	-1
187	-1	-1	-1	-1	-1	-1	0	-1	-1	-1	-1	-1	0	-1	0	0	-1	1	0	-1	-1	-1	-1	-1	1	0	0	-1	0	-1	-1	-1	0	-1	0	-1	-1	-1	-1	0	0	0	-1	-1	-1	-1	-1	-1	-1
188	-1	-1	-1	-1	-1	-1	-1	-1	-1	-1	-1	-1	-1	-1	1	1	-1	1	-1	-1	-1	-1	-1	-1	1	-1	1	-1	1	-1	-1	-1	1	-1	1	-1	-1	-1	-1	-1	-1	1	-1	-1	-1	-1	-1	-1	-1
189	-1	-1	-1	-1	-1	-1	1	-1	-1	-1	-1	-1	1	-1	1	1	-1	-1	1	-1	-1	-1	-1	-1	1	-1	1	-1	1	-1	-1	-1	1	-1	1	-1	1	-1	-1	1	-1	-1	-1	-1	-1	-1	-1	1	-1
190	-1	-1	-1	-1	-1	-1	1	-1	-1	-1	-1	-1	1	-1	-1	1	-1	1	1	-1	-1	-1	-1	-1	1	-1	-1	-1	-1	-1	-1	-1	1	-1	1	-1	1	-1	-1	1	-1	-1	-1	-1	-1	1	-1	-1	-1
191	-1	-1	-1	-1	-1	-1	-1	-1	-1	-1	-1	-1	1	-1	-1	1	-1	1	-1	-1	-1	-1	-1	-1	1	-1	-1	-1	-1	-1	-1	-1	1	-1	1	-1	1	-1	-1	1	-1	-1	-1	-1	-1	-1	-1	-1	-1
192	-1	-1	-1	-1	-1	-1	0	-1	-1	-1	-1	-1	0	-1	0	1	0	0	0	-1	-1	-1	1	-1	1	-1	1	0	0	-1	-1	-1	0	-1	1	-1	1	-1	-1	0	-1	-1	-1	-1	-1	0	-1	0	-1
193	-1	0	-1	-1	-1	-1	0	-1	-1	-1	-1	-1	0	-1	0	1	-1	-1	0	-1	-1	-1	0	-1	1	-1	0	-1	0	-1	-1	-1	-1	-1	1	-1	0	-1	-1	1	-1	0	-1	-1	-1	-1	-1	0	-1
194	-1	-1	-1	-1	-1	-1	1	-1	-1	-1	-1	-1	-1	-1	1	1	-1	1	1	-1	-1	1	1	-1	-1	-1	1	-1	1	1	-1	-1	-1	-1	1	-1	-1	-1	-1	-1	-1	-1	-1	-1	-1	-1	-1	-1	-1
195	-1	-1	-1	-1	-1	-1	1	-1	-1	-1	-1	-1	1	-1	1	1	-1	1	1	-1	-1	-1	1	-1	-1	1	1	-1	-1	-1	-1	-1	1	-1	1	-1	1	-1	1	-1	-1	1	-1	-1	-1	-1	-1	-1	-1
196	-1	-1	-1	-1	-1	-1	1	-1	-1	-1	-1	-1	-1	-1	1	1	1	1	1	-1	-1	-1	1	1	1	-1	1	-1	1	-1	-1	-1	1	-1	1	-1	1	-1	-1	-1	-1	1	-1	-1	-1	-1	-1	-1	-1
197	-1	-1	-1	-1	-1	-1	-1	-1	-1	-1	-1	-1	1	-1	-1	-1	-1	1	-1	-1	-1	-1	-1	-1	1	1	-1	-1	-1	-1	-1	-1	-1	-1	-1	-1	1	-1	1	1	1	1	-1	-1	-1	-1	-1	-1	-1
198	-1	-1	-1	-1	-1	-1	-1	-1	-1	-1	-1	-1	-1	-1	0	0	0	1	-1	-1	-1	-1	0	0	1	-1	0	-1	0	-1	0	-1	0	-1	0	-1	1	-1	-1	1	-1	0	-1	0	-1	-1	0	-1	-1
199	-1	-1	-1	-1	-1	-1	-1	-1	-1	-1	-1	-1	1	-1	-1	-1	-1	-1	-1	-1	-1	-1	-1	-1	1	-1	-1	-1	-1	-1	1	-1	-1	-1	-1	-1	1	-1	-1	1	-1	-1	-1	-1	-1	-1	-1	-1	-1
200	-1	1	-1	-1	-1	1	1	-1	1	-1	1	-1	1	-1	1	1	-1	-1	1	-1	-1	1	-1	-1	1	1	1	-1	1	-1	-1	-1	-1	-1	1	-1	1	-1	1	-1	-1	-1	-1	-1	-1	-1	-1	-1	-1
201	-1	1	-1	-1	-1	1	1	-1	1	-1	1	-1	1	-1	1	1	-1	-1	1	-1	-1	-1	0	-1	1	1	1	-1	1	-1	-1	-1	-1	0	1	-1	1	-1	1	-1	-1	-1	-1	-1	-1	-1	-1	-1	1
202	-1	1	-1	0	-1	1	1	-1	1	-1	1	-1	0	-1	0	1	-1	-1	1	-1	-1	-1	-1	-1	1	1	0	0	0	-1	-1	-1	-1	-1	1	-1	1	-1	1	-1	-1	-1	-1	-1	-1	1	-1	-1	1
203	-1	-1	-1	-1	-1	-1	-1	-1	-1	-1	-1	-1	-1	-1	-1	1	-1	-1	-1	-1	-1	-1	-1	-1	1	-1	-1	-1	-1	1	-1	-1	-1	1	1	-1	-1	-1	-1	-1	-1	-1	-1	-1	-1	1	-1	1	-1
204	-1	-1	-1	1	-1	1	-1	-1	1	-1	1	-1	-1	1	-1	1	-1	-1	-1	-1	-1	-1	-1	-1	-1	-1	-1	-1	-1	1	-1	-1	-1	-1	1	-1	1	-1	-1	-1	-1	-1	-1	1	-1	-1	1	-1	-1
205	-1	-1	-1	-1	-1	-1	-1	-1	-1	-1	-1	-1	-1	-1	1	1	-1	1	-1	-1	-1	-1	1	-1	1	-1	1	-1	1	-1	-1	-1	1	-1	1	-1	1	-1	-1	1	-1	1	-1	1	-1	-1	1	-1	-1
206	-1	-1	-1	-1	-1	-1	-1	-1	-1	-1	-1	-1	1	-1	-1	1	-1	-1	-1	-1	-1	-1	-1	-1	-1	-1	-1	-1	-1	1	-1	-1	1	-1	1	-1	1	-1	-1	1	-1	1	-1	1	-1	-1	-1	-1	-1
207	-1	-1	-1	-1	-1	-1	-1	-1	-1	-1	-1	-1	-1	-1	-1	1	-1	1	-1	-1	-1	-1	-1	-1	-1	-1	-1	-1	-1	1	-1	-1	1	-1	1	-1	1	-1	-1	1	-1	-1	-1	-1	-1	-1	-1	-1	-1
208	-1	-1	-1	-1	-1	1	-1	-1	1	-1	1	-1	-1	-1	1	1	-1	-1	-1	-1	-1	-1	1	-1	1	-1	1	-1	1	-1	-1	-1	1	-1	1	-1	1	-1	-1	1	-1	-1	-1	-1	-1	-1	-1	-1	-1
209	-1	-1	-1	-1	-1	-1	-1	-1	-1	-1	-1	-1	1	-1	1	1	-1	1	-1	-1	-1	-1	1	-1	1	-1	1	-1	-1	-1	-1	-1	1	-1	1	-1	1	-1	-1	-1	-1	-1	-1	-1	-1	-1	1	-1	-1
210	-1	-1	-1	-1	-1	-1	-1	-1	-1	-1	-1	-1	-1	-1	-1	1	-1	1	-1	-1	-1	-1	-1	-1	-1	-1	-1	-1	-1	-1	-1	-1	-1	-1	1	-1	1	-1	-1	1	-1	1	-1	-1	-1	-1	1	-1	-1
211	-1	-1	-1	-1	-1	-1	1	-1	-1	-1	-1	-1	-1	1	1	1	-1	1	1	-1	1	1	1	-1	1	-1	1	-1	1	-1	-1	-1	-1	-1	1	-1	-1	-1	-1	1	-1	-1	-1	-1	-1	-1	-1	-1	-1
212	-1	-1	1	-1	-1	-1	-1	-1	-1	-1	-1	-1	-1	1	-1	1	-1	-1	-1	-1	-1	-1	1	-1	-1	-1	-1	-1	-1	1	-1	-1	-1	1	1	1	1	-1	-1	-1	-1	-1	-1	1	-1	-1	-1	-1	-1
213	-1	-1	-1	-1	-1	-1	-1	-1	-1	-1	-1	-1	-1	-1	-1	-1	-1	-1	-1	-1	-1	-1	1	-1	1	1	-1	-1	-1	1	-1	-1	1	-1	-1	-1	-1	-1	-1	1	-1	1	-1	-1	-1	-1	1	-1	-1
214	-1	-1	-1	-1	-1	-1	-1	-1	-1	-1	-1	-1	1	-1	-1	-1	-1	-1	-1	-1	-1	-1	1	-1	1	1	-1	-1	-1	-1	-1	-1	-1	-1	-1	-1	1	-1	-1	1	-1	1	-1	-1	-1	-1	1	-1	1
215	-1	1	-1	-1	-1	-1	-1	-1	-1	-1	-1	-1	-1	-1	-1	1	-1	-1	-1	-1	-1	-1	-1	-1	-1	-1	-1	-1	-1	1	-1	-1	-1	-1	1	-1	1	-1	-1	1	-1	-1	-1	1	-1	-1	1	-1	1
216	-1	1	-1	1	-1	1	-1	-1	-1	-1	1	-1	-1	1	-1	1	-1	-1	-1	-1	-1	-1	-1	-1	-1	-1	-1	-1	-1	1	-1	-1	-1	-1	1	-1	-1	-1	-1	-1	-1	-1	-1	-1	-1	-1	0	-1	-1
217	-1	1	-1	1	-1	1	-1	-1	-1	-1	1	-1	-1	0	-1	0	-1	-1	-1	-1	-1	-1	0	-1	-1	0	-1	-1	-1	1	-1	-1	-1	-1	0	-1	0	-1	-1	-1	-1	-1	-1	0	-1	-1	0	-1	-1
218	-1	-1	-1	-1	-1	-1	1	-1	1	-1	-1	-1	1	-1	-1	-1	1	-1	1	-1	1	-1	-1	-1	1	-1	-1	-1	-1	-1	-1	-1	-1	-1	-1	-1	-1	-1	-1	-1	-1	-1	-1	-1	-1	1	-1	-1	-1
219	-1	-1	-1	-1	-1	-1	1	-1	1	-1	-1	-1	-1	1	-1	-1	-1	-1	1	-1	-1	-1	-1	-1	-1	-1	-1	-1	-1	-1	-1	-1	-1	-1	-1	-1	1	-1	-1	-1	-1	-1	-1	-1	-1	-1	-1	-1	-1
220	-1	-1	-1	-1	-1	1	1	-1	1	-1	1	-1	-1	-1	-1	-1	-1	-1	1	-1	1	-1	-1	-1	-1	-1	-1	-1	-1	-1	-1	-1	-1	-1	-1	-1	1	-1	-1	-1	-1	-1	-1	-1	-1	-1	1	-1	-1
221	-1	-1	-1	-1	-1	-1	1	-1	1	-1	-1	-1	1	-1	-1	-1	1	-1	1	-1	1	-1	-1	-1	1	1	-1	-1	-1	1	-1	-1	-1	-1	-1	-1	-1	-1	-1	-1	-1	-1	-1	-1	-1	1	-1	-1	1
222	-1	1	-1	-1	-1	1	1	-1	-1	-1	1	-1	-1	-1	-1	-1	-1	-1	1	-1	-1	-1	-1	-1	-1	1	-1	-1	-1	-1	-1	-1	-1	-1	-1	-1	-1	-1	-1	1	-1	-1	-1	-1	-1	1	1	-1	-1
223	-1	0	-1	-1	-1	0	0	-1	0	-1	0	-1	0	-1	-1	-1	0	-1	0	-1	-1	-1	0	-1	-1	0	-1	-1	-1	-1	-1	-1	-1	-1	-1	-1	-1	-1	-1	-1	-1	-1	-1	-1	-1	1	0	-1	1
224	-1	-1	-1	-1	-1	-1	-1	-1	1	-1	-1	-1	1	-1	-1	-1	1	-1	-1	-1	1	-1	-1	-1	-1	1	-1	-1	-1	-1	-1	-1	-1	-1	-1	-1	-1	-1	-1	-1	-1	-1	-1	-1	-1	-1	1	-1	1
225	-1	1	1	-1	-1	1	-1	-1	1	-1	1	-1	1	-1	-1	-1	-1	1	-1	-1	-1	-1	1	-1	1	-1	-1	-1	-1	-1	-1	-1	1	-1	-1	-1	1	-1	-1	1	-1	1	-1	-1	-1	-1	-1	-1	-1
226	-1	1	1	-1	-1	1	-1	-1	1	-1	1	-1	1	-1	-1	1	-1	-1	-1	-1	-1	-1	1	-1	-1	-1	-1	-1	-1	-1	-1	-1	-1	-1	1	-1	-1	-1	-1	1	-1	1	-1	-1	-1	-1	-1	-1	-1
227	-1	-1	1	-1	-1	-1	-1	-1	-1	-1	-1	-1	1	-1	1	1	-1	1	-1	-1	1	-1	1	-1	-1	-1	1	-1	1	-1	-1	-1	1	-1	1	-1	1	-1	-1	1	-1	1	-1	-1	-1	-1	-1	-1	-1
228	-1	-1	1	-1	-1	-1	-1	-1	-1	-1	-1	-1	1	-1	-1	-1	-1	1	-1	-1	-1	-1	-1	-1	-1	-1	-1	-1	-1	-1	-1	-1	-1	-1	-1	-1	-1	-1	-1	1	-1	1	-1	-1	-1	-1	-1	-1	-1
229	-1	-1	1	-1	-1	-1	-1	-1	-1	-1	-1	-1	1	-1	-1	-1	-1	-1	-1	-1	-1	-1	-1	-1	-1	-1	-1	-1	-1	-1	-1	-1	-1	-1	-1	1	1	-1	-1	1	-1	1	-1	-1	-1	-1	-1	-1	-1
230	-1	0	1	1	-1	1	-1	-1	1	-1	1	-1	1	1	-1	0	-1	-1	-1	-1	-1	-1	-1	-1	-1	-1	-1	-1	-1	-1	-1	-1	-1	-1	0	-1	1	-1	-1	-1	-1	1	-1	1	-1	-1	-1	-1	-1
231	-1	-1	1	1	-1	1	-1	-1	1	-1	1	-1	0	1	-1	1	-1	-1	-1	-1	1	-1	-1	-1	-1	-1	-1	-1	-1	-1	-1	-1	-1	-1	0	-1	0	-1	-1	1	-1	-1	-1	-1	-1	-1	-1	-1	-1
232	-1	-1	1	1	-1	1	-1	-1	1	-1	1	-1	-1	-1	-1	-1	-1	-1	-1	-1	1	-1	-1	-1	-1	-1	-1	-1	-1	-1	-1	-1	-1	-1	-1	-1	1	-1	-1	1	-1	-1	-1	-1	-1	-1	-1	-1	-1
233	-1	-1	1	1	-1	1	-1	-1	1	-1	1	-1	-1	1	-1	1	-1	-1	-1	-1	-1	-1	-1	-1	-1	-1	-1	-1	-1	-1	-1	-1	-1	-1	1	-1	1	-1	-1	-1	-1	1	-1	-1	-1	-1	-1	-1	-1
234	-1	1	1	-1	-1	-1	1	-1	1	-1	-1	-1	1	-1	-1	-1	-1	-1	1	-1	1	-1	-1	-1	-1	-1	-1	-1	-1	-1	-1	-1	-1	-1	-1	1	-1	-1	-1	-1	-1	1	-1	-1	-1	-1	-1	-1	-1
235	-1	-1	-1	-1	-1	-1	1	-1	-1	-1	-1	-1	1	-1	-1	-1	-1	-1	1	-1	-1	1	-1	-1	-1	-1	-1	-1	-1	-1	-1	-1	-1	-1	-1	-1	1	-1	-1	1	-1	-1	-1	-1	-1	-1	-1	-1	-1
236	-1	-1	-1	-1	-1	1	-1	-1	-1	-1	1	-1	1	1	-1	1	1	-1	-1	-1	-1	-1	0	-1	1	-1	-1	-1	-1	-1	-1	1	-1	1	1	1	1	-1	-1	-1	-1	1	-1	-1	-1	-1	-1	-1	1
237	-1	1	-1	-1	-1	1	-1	-1	-1	-1	1	-1	-1	-1	-1	-1	-1	-1	-1	-1	-1	-1	NA	-1	-1	NA	-1	-1	-1	NA	-1	-1	-1	-1	NA	-1	0	-1	-1	1	-1	1	-1	-1	-1	-1	1	-1	1
238	-1	1	-1	-1	-1	1	-1	-1	-1	-1	1	-1	-1	-1	-1	0	-1	-1	-1	-1	-1	-1	1	-1	-1	0	-1	-1	-1	1	-1	-1	-1	-1	0	-1	-1	-1	-1	1	-1	1	-1	-1	-1	-1	-1	-1	1
239	-1	-1	-1	-1	-1	1	-1	-1	-1	-1	1	-1	1	-1	-1	-1	-1	-1	-1	-1	0	-1	-1	-1	-1	-1	-1	-1	-1	-1	-1	-1	-1	-1	-1	1	0	-1	-1	1	-1	1	-1	-1	-1	-1	-1	-1	1
240	-1	-1	-1	-1	-1	1	-1	-1	-1	-1	1	-1	1	-1	-1	-1	-1	-1	-1	-1	1	-1	-1	-1	1	-1	-1	-1	-1	-1	-1	-1	-1	-1	-1	1	-1	-1	-1	1	-1	1	-1	-1	-1	-1	-1	-1	-1
241	-1	-1	-1	-1	-1	1	-1	-1	-1	-1	1	-1	1	-1	-1	-1	-1	-1	-1	-1	1	-1	-1	-1	1	-1	-1	-1	-1	-1	-1	-1	-1	-1	-1	1	-1	-1	-1	1	-1	1	-1	-1	-1	-1	-1	-1	-1
242	-1	-1	1	-1	-1	-1	-1	-1	-1	1	-1	-1	-1	-1	-1	-1	-1	-1	-1	1	-1	0	-1	-1	1	1	-1	-1	-1	-1	-1	-1	-1	-1	-1	-1	1	0	1	-1	-1	1	-1	-1	1	1	1	-1	1
243	-1	-1	1	-1	-1	-1	-1	-1	-1	-1	-1	-1	1	-1	-1	1	-1	1	-1	-1	-1	-1	-1	-1	1	1	-1	-1	-1	-1	-1	-1	1	-1	1	-1	1	-1	1	1	-1	1	-1	-1	-1	1	1	-1	1
244	-1	-1	1	-1	-1	-1	-1	-1	-1	-1	-1	-1	1	-1	-1	1	-1	1	-1	-1	-1	-1	-1	-1	1	1	-1	-1	-1	-1	-1	-1	1	-1	1	-1	1	-1	1	1	-1	1	-1	-1	-1	1	1	-1	-1
245	-1	-1	1	-1	-1	-1	-1	-1	-1	-1	-1	-1	1	-1	1	1	-1	1	-1	-1	-1	-1	1	-1	1	1	1	-1	1	-1	-1	-1	1	1	1	1	1	-1	1	-1	-1	1	-1	-1	-1	-1	1	-1	1
246	-1	-1	1	-1	-1	-1	-1	-1	-1	-1	-1	-1	1	-1	-1	1	-1	1	-1	-1	-1	-1	-1	-1	1	-1	-1	-1	-1	-1	-1	-1	1	-1	1	-1	1	1	-1	1	-1	1	-1	-1	-1	1	-1	-1	1
247	-1	-1	1	-1	-1	-1	-1	-1	-1	-1	-1	-1	-1	-1	1	1	-1	1	-1	-1	-1	-1	1	-1	1	1	1	-1	1	-1	-1	-1	-1	-1	1	-1	1	-1	1	1	-1	1	-1	-1	-1	-1	1	-1	1
248	-1	-1	1	-1	-1	-1	-1	-1	-1	-1	-1	-1	1	-1	-1	1	-1	1	-1	-1	-1	-1	-1	-1	1	1	-1	-1	-1	-1	-1	-1	-1	-1	1	-1	1	1	1	-1	-1	1	-1	-1	-1	1	1	-1	1
249	-1	1	1	-1	-1	1	0	-1	1	-1	1	-1	-1	-1	0	1	-1	1	0	-1	-1	-1	NA	-1	1	1	0	-1	0	-1	-1	-1	-1	1	1	1	1	1	1	1	-1	0	-1	-1	-1	-1	1	-1	1
250	-1	-1	1	-1	-1	-1	-1	-1	-1	-1	-1	-1	-1	-1	-1	1	-1	-1	-1	-1	-1	-1	-1	-1	1	1	-1	-1	-1	-1	-1	-1	-1	1	1	1	1	1	1	-1	-1	1	-1	-1	-1	1	1	-1	1
251	-1	-1	1	-1	-1	-1	-1	-1	-1	-1	-1	-1	-1	-1	-1	1	-1	1	-1	-1	-1	-1	-1	-1	1	1	-1	-1	-1	1	-1	-1	-1	1	1	1	1	1	1	-1	-1	-1	-1	1	-1	1	1	-1	1
252	-1	-1	1	-1	-1	-1	-1	-1	-1	-1	-1	-1	-1	-1	-1	1	-1	1	-1	-1	-1	-1	-1	-1	-1	-1	-1	-1	-1	1	-1	-1	-1	1	1	1	1	-1	1	-1	-1	-1	-1	1	-1	-1	-1	-1	-1
253	-1	-1	1	-1	-1	-1	-1	-1	-1	-1	-1	-1	-1	-1	-1	1	-1	1	-1	-1	-1	-1	-1	-1	1	1	-1	-1	-1	-1	-1	-1	-1	1	1	1	1	-1	1	-1	-1	-1	-1	-1	-1	-1	-1	-1	-1
254	-1	-1	1	-1	-1	-1	-1	-1	-1	-1	-1	-1	-1	-1	-1	1	-1	-1	-1	-1	-1	-1	-1	-1	1	1	-1	-1	-1	-1	-1	-1	-1	1	1	1	1	-1	1	-1	-1	1	-1	-1	-1	-1	1	-1	1
255	-1	-1	1	-1	-1	-1	-1	-1	-1	-1	-1	-1	-1	-1	-1	1	1	1	-1	-1	-1	-1	NA	-1	1	-1	-1	-1	-1	-1	-1	-1	-1	1	1	1	1	1	-1	-1	-1	-1	-1	-1	-1	-1	-1	-1	-1
256	-1	1	1	-1	-1	1	-1	-1	-1	-1	1	-1	-1	-1	-1	-1	-1	-1	-1	-1	-1	-1	1	-1	-1	1	-1	-1	-1	-1	-1	-1	-1	-1	-1	-1	-1	1	-1	-1	-1	-1	-1	-1	-1	-1	1	-1	1
257	-1	-1	1	-1	-1	-1	-1	-1	-1	-1	-1	-1	-1	-1	-1	-1	-1	-1	-1	-1	-1	-1	1	-1	1	1	-1	-1	-1	-1	-1	-1	-1	-1	-1	-1	-1	1	-1	1	-1	-1	-1	-1	-1	-1	1	-1	1
258	-1	-1	1	-1	-1	-1	-1	-1	-1	-1	-1	-1	-1	-1	-1	1	-1	-1	-1	-1	-1	-1	-1	-1	1	1	-1	-1	-1	-1	-1	-1	-1	-1	1	-1	1	-1	1	-1	-1	1	-1	-1	-1	1	1	-1	NA
259	-1	-1	1	-1	-1	-1	-1	-1	-1	-1	-1	-1	-1	-1	-1	-1	-1	-1	-1	-1	-1	-1	1	-1	1	1	-1	-1	-1	-1	-1	-1	-1	-1	-1	-1	1	1	-1	-1	-1	1	-1	-1	-1	-1	1	-1	1
260	-1	-1	1	-1	-1	-1	-1	-1	-1	-1	-1	-1	-1	-1	-1	1	1	1	-1	-1	1	-1	-1	-1	1	1	-1	-1	-1	-1	-1	-1	-1	-1	1	-1	1	-1	1	-1	-1	-1	-1	-1	-1	1	1	-1	NA
261	-1	-1	1	-1	-1	1	-1	-1	1	-1	1	-1	1	-1	-1	1	-1	-1	-1	-1	-1	-1	-1	-1	-1	1	-1	-1	-1	-1	-1	-1	-1	0	1	1	-1	1	1	-1	-1	1	-1	-1	-1	-1	1	-1	-1
262	-1	1	1	-1	-1	1	-1	-1	1	-1	1	-1	1	-1	-1	-1	-1	-1	-1	-1	1	-1	-1	-1	-1	-1	-1	-1	-1	-1	-1	-1	-1	0	-1	1	-1	1	-1	1	-1	1	-1	-1	-1	-1	-1	-1	-1
263	-1	-1	1	-1	-1	-1	-1	-1	-1	-1	-1	-1	-1	-1	-1	-1	-1	1	-1	-1	1	-1	-1	-1	1	1	-1	-1	-1	-1	-1	-1	-1	1	-1	1	1	1	1	-1	-1	1	-1	-1	-1	-1	1	-1	1
264	-1	1	1	-1	-1	1	-1	-1	1	-1	1	-1	1	-1	-1	-1	-1	-1	-1	-1	-1	-1	-1	-1	-1	1	-1	-1	-1	-1	-1	-1	-1	1	-1	1	-1	-1	1	1	-1	1	-1	-1	-1	-1	1	-1	-1
265	-1	-1	1	-1	-1	1	-1	-1	-1	-1	1	-1	1	-1	-1	1	-1	-1	-1	-1	-1	-1	1	-1	1	1	-1	-1	-1	-1	-1	-1	-1	1	1	1	1	-1	1	-1	-1	1	-1	-1	-1	-1	1	-1	NA
266	-1	-1	-1	-1	-1	1	-1	-1	1	-1	1	-1	-1	1	-1	1	1	-1	-1	-1	-1	-1	-1	-1	-1	1	-1	-1	-1	1	-1	-1	-1	-1	1	-1	1	-1	1	-1	-1	-1	-1	1	-1	-1	1	-1	-1
267	-1	-1	-1	-1	-1	1	-1	-1	1	-1	1	-1	-1	1	-1	1	-1	-1	-1	-1	-1	-1	-1	-1	-1	1	-1	-1	-1	-1	-1	-1	-1	1	1	-1	1	-1	1	-1	-1	-1	-1	1	-1	-1	1	-1	-1
268	-1	-1	-1	-1	-1	-1	-1	-1	-1	-1	-1	-1	-1	1	-1	-1	1	-1	-1	-1	-1	-1	1	-1	-1	1	-1	-1	-1	-1	-1	-1	-1	1	-1	-1	-1	-1	-1	-1	-1	-1	-1	-1	-1	-1	1	-1	NA
269	-1	-1	-1	-1	-1	-1	-1	-1	-1	-1	-1	-1	-1	1	-1	1	1	-1	-1	-1	-1	-1	-1	-1	-1	1	-1	-1	-1	1	-1	-1	-1	1	1	-1	-1	-1	1	-1	-1	-1	-1	-1	-1	-1	1	-1	NA
270	-1	1	-1	-1	-1	1	-1	-1	-1	-1	1	-1	-1	1	-1	-1	-1	-1	-1	-1	-1	-1	1	-1	-1	1	-1	-1	-1	-1	-1	-1	-1	-1	-1	-1	-1	-1	-1	1	-1	-1	-1	-1	-1	-1	1	-1	1
271	-1	-1	-1	-1	-1	1	-1	-1	1	-1	1	-1	-1	-1	-1	-1	1	-1	-1	-1	1	-1	-1	-1	1	1	-1	-1	-1	-1	-1	-1	-1	1	-1	-1	1	-1	1	-1	-1	-1	-1	1	-1	1	1	-1	-1
272	-1	-1	-1	-1	-1	-1	-1	-1	-1	-1	-1	-1	-1	1	-1	-1	1	-1	-1	-1	-1	-1	-1	-1	1	1	-1	-1	-1	-1	-1	-1	-1	-1	-1	-1	1	-1	1	-1	-1	-1	-1	1	-1	-1	1	-1	-1
273	-1	-1	-1	-1	-1	-1	-1	-1	-1	-1	-1	-1	-1	1	-1	-1	1	-1	-1	-1	-1	-1	-1	-1	1	1	-1	-1	-1	1	-1	-1	-1	-1	-1	-1	1	-1	1	-1	1	-1	1	-1	-1	-1	1	-1	-1
274	-1	-1	-1	-1	-1	-1	-1	-1	-1	-1	-1	-1	-1	-1	-1	-1	-1	-1	-1	-1	-1	-1	-1	-1	-1	1	-1	-1	-1	-1	-1	-1	-1	1	-1	-1	-1	-1	1	-1	-1	-1	-1	-1	-1	-1	1	-1	-1
275	-1	-1	-1	-1	-1	-1	1	-1	-1	-1	-1	-1	-1	-1	-1	-1	-1	1	1	-1	-1	-1	-1	-1	1	-1	-1	-1	-1	-1	-1	-1	1	-1	-1	-1	-1	-1	-1	1	-1	-1	-1	-1	-1	-1	-1	-1	-1
276	-1	-1	-1	-1	-1	-1	-1	-1	-1	-1	-1	-1	1	-1	1	1	-1	-1	-1	-1	-1	-1	1	-1	1	-1	1	-1	1	-1	-1	-1	1	-1	1	-1	1	-1	-1	1	-1	-1	-1	-1	-1	-1	-1	-1	-1
277	-1	-1	-1	-1	-1	-1	-1	-1	-1	-1	-1	-1	-1	-1	-1	-1	-1	1	-1	-1	-1	-1	-1	-1	1	-1	-1	-1	-1	-1	-1	-1	-1	-1	-1	-1	-1	-1	-1	1	-1	-1	-1	-1	-1	-1	-1	-1	-1
278	-1	-1	-1	-1	-1	-1	1	-1	-1	-1	-1	-1	-1	-1	-1	-1	-1	-1	1	-1	-1	-1	-1	-1	-1	-1	-1	-1	-1	-1	-1	-1	1	-1	-1	-1	-1	-1	-1	1	-1	1	-1	-1	-1	-1	-1	-1	-1
279	-1	-1	-1	-1	-1	-1	1	-1	-1	-1	-1	-1	-1	-1	-1	-1	-1	-1	1	-1	-1	1	-1	-1	-1	-1	-1	-1	-1	-1	-1	-1	-1	-1	-1	-1	-1	-1	-1	-1	-1	-1	-1	-1	-1	-1	-1	-1	-1
280	-1	-1	-1	-1	-1	-1	-1	-1	-1	-1	-1	-1	1	-1	1	1	-1	1	-1	-1	-1	-1	1	-1	1	-1	1	-1	1	-1	-1	-1	1	-1	1	-1	-1	-1	-1	1	-1	1	-1	-1	-1	-1	-1	-1	-1
281	-1	-1	-1	-1	-1	-1	1	-1	-1	-1	-1	-1	-1	-1	1	1	-1	-1	1	-1	-1	-1	1	-1	1	-1	1	-1	1	-1	-1	-1	1	-1	1	-1	-1	-1	-1	-1	-1	1	-1	-1	-1	-1	-1	-1	-1
282	-1	-1	-1	-1	-1	-1	-1	-1	-1	-1	-1	-1	1	-1	1	1	-1	1	-1	-1	-1	1	1	-1	1	-1	1	-1	1	-1	-1	-1	-1	-1	1	-1	1	-1	-1	1	-1	1	-1	-1	-1	-1	-1	-1	-1
283	-1	1	-1	-1	-1	1	-1	-1	-1	-1	1	-1	-1	-1	-1	-1	-1	-1	-1	-1	-1	-1	1	-1	-1	1	-1	-1	-1	-1	-1	-1	-1	-1	-1	-1	-1	-1	-1	-1	-1	-1	-1	-1	-1	-1	1	-1	-1
284	-1	1	-1	-1	-1	1	-1	-1	-1	-1	1	-1	-1	-1	-1	-1	-1	-1	-1	-1	-1	1	-1	-1	-1	1	-1	-1	-1	-1	-1	-1	-1	-1	-1	-1	-1	-1	-1	1	-1	-1	-1	-1	-1	-1	-1	-1	-1
285	-1	-1	-1	-1	-1	-1	1	-1	-1	-1	-1	-1	-1	-1	-1	-1	-1	-1	1	-1	-1	-1	-1	-1	-1	1	-1	-1	-1	1	-1	-1	-1	-1	-1	-1	-1	-1	-1	-1	-1	-1	-1	-1	-1	-1	-1	-1	-1
286	-1	1	-1	-1	-1	1	-1	-1	-1	-1	1	-1	-1	-1	-1	-1	-1	-1	-1	-1	-1	1	-1	-1	-1	1	-1	-1	-1	-1	-1	-1	-1	-1	-1	-1	-1	-1	-1	1	-1	-1	-1	-1	-1	-1	1	-1	1
287	-1	-1	-1	-1	-1	-1	1	-1	-1	-1	-1	-1	-1	-1	-1	-1	0	-1	1	-1	0	0	-1	-1	0	-1	-1	-1	-1	-1	-1	-1	-1	-1	-1	-1	-1	-1	-1	-1	-1	-1	-1	-1	-1	0	-1	-1	-1
288	-1	-1	-1	-1	-1	-1	1	-1	1	-1	-1	-1	1	-1	-1	-1	1	-1	1	-1	1	-1	-1	-1	1	-1	-1	-1	-1	-1	-1	-1	-1	-1	-1	-1	-1	-1	-1	-1	-1	-1	-1	-1	-1	1	-1	-1	-1
289	-1	-1	-1	-1	-1	-1	1	-1	-1	-1	-1	-1	-1	-1	-1	-1	-1	-1	1	-1	-1	-1	-1	-1	1	-1	-1	-1	-1	-1	-1	-1	-1	-1	-1	-1	-1	-1	-1	-1	-1	-1	-1	-1	-1	-1	-1	-1	-1
290	-1	-1	-1	-1	-1	-1	1	-1	-1	-1	-1	-1	1	-1	-1	-1	1	-1	1	-1	1	-1	-1	-1	-1	-1	-1	-1	-1	-1	-1	-1	-1	-1	-1	-1	-1	-1	-1	-1	-1	-1	-1	-1	-1	1	-1	-1	-1
291	-1	1	-1	-1	-1	1	1	-1	1	-1	1	-1	1	-1	-1	-1	-1	-1	1	-1	1	-1	-1	-1	-1	-1	-1	-1	-1	-1	-1	-1	-1	-1	-1	-1	-1	-1	-1	1	-1	0	-1	-1	-1	-1	-1	-1	-1
292	-1	-1	-1	-1	-1	-1	1	-1	-1	-1	-1	-1	-1	-1	-1	-1	-1	-1	1	-1	-1	1	-1	-1	-1	-1	-1	-1	-1	-1	-1	-1	-1	-1	-1	-1	-1	-1	-1	-1	-1	-1	-1	-1	-1	-1	-1	-1	-1
293	-1	-1	-1	-1	-1	-1	-1	-1	-1	-1	-1	-1	-1	-1	-1	1	-1	-1	-1	-1	-1	1	1	-1	-1	-1	-1	-1	-1	-1	-1	-1	-1	-1	1	1	-1	-1	-1	-1	-1	1	-1	-1	-1	-1	-1	-1	-1
294	-1	-1	-1	-1	-1	1	1	-1	-1	-1	1	-1	1	-1	-1	-1	-1	-1	1	-1	-1	-1	1	-1	-1	-1	-1	-1	-1	-1	-1	-1	-1	-1	-1	-1	1	-1	-1	1	-1	1	-1	-1	-1	-1	-1	-1	-1
295	-1	-1	-1	-1	-1	-1	1	-1	-1	-1	-1	-1	-1	-1	-1	-1	-1	-1	1	-1	-1	-1	-1	-1	-1	-1	-1	-1	-1	-1	-1	-1	-1	-1	-1	1	-1	-1	-1	-1	-1	1	-1	-1	-1	-1	-1	-1	-1
296	-1	-1	-1	-1	-1	-1	1	-1	-1	-1	-1	-1	-1	-1	-1	1	-1	-1	1	-1	-1	1	1	-1	-1	-1	-1	-1	-1	-1	-1	-1	-1	-1	1	1	-1	-1	-1	1	-1	1	-1	-1	-1	-1	-1	-1	-1
297	-1	-1	-1	-1	-1	1	-1	-1	1	-1	1	-1	1	-1	-1	1	-1	-1	-1	1	-1	-1	1	-1	-1	-1	-1	1	-1	-1	-1	-1	-1	-1	1	1	1	-1	-1	1	-1	-1	1	-1	-1	-1	-1	-1	-1
298	-1	-1	-1	-1	-1	1	-1	-1	1	-1	1	-1	1	-1	1	1	-1	1	-1	-1	-1	-1	1	-1	1	-1	1	1	-1	-1	-1	-1	-1	-1	1	1	1	-1	-1	1	-1	1	-1	-1	-1	-1	-1	-1	-1
299	-1	-1	-1	-1	-1	-1	-1	-1	-1	-1	-1	-1	-1	1	-1	-1	-1	-1	-1	-1	-1	-1	-1	-1	1	1	-1	-1	-1	1	-1	-1	1	-1	-1	-1	1	-1	1	1	-1	1	1	-1	-1	-1	1	-1	-1
300	-1	-1	-1	-1	-1	-1	-1	-1	-1	-1	-1	-1	0	1	-1	-1	0	-1	-1	-1	-1	-1	-1	-1	1	-1	-1	0	-1	-1	-1	-1	1	-1	-1	-1	1	-1	-1	1	-1	NA	0	-1	-1	-1	-1	-1	-1
301	-1	-1	-1	-1	-1	-1	1	-1	-1	-1	-1	-1	-1	1	-1	-1	-1	-1	1	-1	-1	1	-1	-1	-1	1	-1	-1	-1	1	-1	-1	-1	-1	-1	-1	1	-1	1	-1	-1	1	-1	-1	-1	-1	1	-1	-1
302	-1	-1	-1	-1	-1	-1	1	-1	-1	-1	-1	-1	-1	-1	1	-1	-1	-1	1	-1	-1	-1	1	-1	-1	-1	-1	-1	1	1	-1	-1	-1	1	-1	1	-1	-1	-1	-1	-1	-1	-1	-1	-1	-1	-1	-1	-1
303	-1	-1	-1	-1	-1	-1	-1	-1	-1	-1	-1	-1	-1	1	-1	1	-1	-1	-1	-1	-1	-1	-1	-1	-1	-1	-1	-1	-1	1	-1	-1	-1	-1	1	-1	-1	-1	-1	-1	-1	-1	-1	1	-1	-1	-1	-1	-1
304	-1	-1	-1	-1	-1	-1	-1	-1	-1	-1	-1	-1	-1	1	-1	1	-1	-1	-1	-1	-1	-1	-1	-1	-1	-1	-1	-1	-1	1	-1	-1	-1	1	1	1	1	-1	-1	-1	-1	-1	-1	1	-1	-1	1	-1	-1
305	-1	-1	-1	-1	-1	-1	1	-1	-1	-1	-1	-1	-1	-1	1	-1	-1	-1	1	-1	-1	-1	1	-1	-1	-1	-1	-1	1	1	-1	-1	-1	-1	-1	-1	-1	-1	-1	-1	-1	-1	-1	-1	-1	-1	-1	-1	-1
306	-1	-1	-1	-1	-1	-1	1	-1	-1	-1	-1	-1	-1	1	0	-1	-1	-1	1	-1	1	0	0	-1	-1	-1	-1	-1	0	1	-1	-1	-1	-1	-1	-1	-1	-1	-1	-1	0	-1	-1	-1	-1	-1	-1	-1	-1
307	-1	-1	-1	-1	-1	-1	1	-1	-1	-1	-1	-1	-1	1	1	-1	-1	-1	1	-1	1	-1	1	-1	-1	-1	-1	-1	1	1	-1	-1	-1	1	-1	1	-1	-1	-1	-1	-1	-1	-1	-1	-1	-1	-1	-1	-1
308	-1	-1	-1	-1	-1	-1	-1	-1	-1	-1	-1	-1	-1	-1	1	-1	-1	-1	-1	-1	-1	-1	1	-1	-1	-1	-1	-1	1	-1	-1	-1	-1	1	-1	1	-1	-1	-1	-1	-1	1	-1	-1	-1	-1	-1	-1	NA
309	-1	-1	-1	-1	-1	-1	1	-1	1	-1	-1	-1	-1	-1	-1	-1	-1	-1	1	-1	1	1	-1	-1	-1	-1	-1	-1	-1	1	-1	-1	-1	-1	-1	-1	-1	-1	-1	-1	-1	-1	-1	-1	-1	-1	-1	-1	-1
310	-1	-1	-1	-1	-1	-1	-1	-1	1	-1	-1	-1	-1	-1	-1	-1	-1	-1	-1	-1	1	1	-1	-1	1	-1	-1	-1	-1	-1	-1	-1	-1	-1	-1	-1	-1	-1	-1	-1	-1	-1	-1	-1	-1	-1	-1	-1	-1
311	-1	-1	-1	-1	-1	-1	0	-1	1	-1	-1	-1	0	-1	-1	-1	-1	-1	0	-1	0	0	-1	-1	1	-1	-1	-1	-1	-1	-1	-1	-1	-1	-1	-1	-1	-1	-1	-1	-1	-1	-1	-1	-1	0	-1	-1	-1
312	-1	-1	-1	-1	-1	-1	1	-1	1	-1	-1	-1	-1	-1	-1	-1	-1	-1	1	-1	1	-1	1	-1	1	-1	-1	-1	-1	-1	-1	-1	-1	-1	-1	-1	-1	-1	-1	-1	-1	-1	-1	-1	-1	-1	-1	-1	-1
313	-1	-1	-1	-1	-1	-1	1	-1	1	-1	-1	-1	-1	-1	-1	-1	1	-1	1	-1	1	-1	-1	-1	1	-1	-1	-1	-1	-1	-1	-1	-1	-1	-1	-1	-1	-1	-1	-1	-1	-1	-1	-1	-1	-1	-1	-1	-1
314	-1	-1	-1	-1	-1	-1	1	-1	1	-1	-1	-1	1	-1	1	-1	-1	-1	1	-1	1	-1	-1	-1	1	-1	-1	-1	1	-1	-1	-1	-1	-1	-1	-1	-1	-1	-1	-1	-1	-1	-1	-1	-1	-1	-1	-1	-1
315	-1	-1	-1	-1	-1	-1	1	-1	-1	-1	-1	-1	1	-1	1	1	-1	1	1	1	-1	-1	1	-1	1	-1	1	-1	1	-1	-1	-1	1	-1	1	-1	1	-1	-1	-1	-1	1	-1	-1	-1	-1	-1	-1	-1
316	-1	-1	-1	-1	-1	-1	-1	-1	-1	-1	-1	-1	1	-1	1	1	-1	-1	-1	-1	-1	-1	1	-1	-1	-1	1	-1	1	-1	-1	-1	-1	-1	1	-1	1	-1	-1	-1	-1	1	-1	-1	-1	-1	-1	-1	-1
317	-1	-1	-1	-1	-1	-1	1	-1	-1	-1	-1	-1	1	-1	1	-1	-1	-1	1	1	-1	-1	-1	-1	-1	-1	1	-1	1	-1	-1	-1	-1	-1	-1	-1	1	-1	-1	1	-1	1	-1	-1	-1	-1	-1	-1	-1
318	-1	-1	-1	-1	-1	-1	-1	-1	-1	-1	-1	-1	-1	-1	1	-1	1	-1	-1	-1	-1	-1	-1	-1	1	-1	1	-1	1	-1	-1	-1	-1	1	-1	1	1	1	-1	-1	-1	1	-1	-1	-1	-1	-1	-1	-1
319	-1	-1	-1	-1	-1	-1	1	-1	-1	-1	-1	-1	-1	-1	1	-1	1	-1	1	1	-1	-1	-1	-1	1	1	1	-1	1	-1	-1	-1	-1	1	-1	1	1	1	1	-1	-1	1	-1	-1	-1	1	1	-1	-1
320	-1	-1	-1	-1	-1	1	-1	-1	-1	-1	1	-1	-1	-1	-1	1	1	1	-1	-1	-1	-1	-1	-1	1	-1	-1	-1	1	-1	-1	-1	-1	1	1	1	1	-1	-1	-1	-1	1	-1	-1	-1	-1	-1	-1	-1
321	-1	-1	-1	-1	-1	1	-1	-1	1	-1	1	-1	-1	-1	-1	-1	-1	-1	-1	1	-1	-1	-1	-1	-1	-1	1	-1	-1	-1	-1	-1	-1	-1	-1	-1	1	-1	-1	-1	-1	1	-1	-1	-1	-1	-1	-1	-1
322	-1	-1	-1	-1	-1	1	1	-1	-1	-1	1	-1	-1	-1	-1	1	-1	-1	1	-1	-1	-1	-1	-1	1	1	-1	-1	-1	-1	-1	-1	-1	-1	1	-1	1	-1	1	-1	-1	1	-1	-1	-1	-1	-1	-1	-1
323	-1	-1	-1	-1	-1	-1	1	-1	-1	-1	-1	-1	-1	-1	-1	-1	-1	-1	1	1	-1	-1	-1	-1	-1	-1	1	-1	-1	-1	-1	-1	-1	-1	-1	-1	-1	-1	-1	-1	-1	1	-1	-1	-1	-1	-1	-1	-1
324	-1	-1	-1	-1	-1	-1	-1	-1	-1	-1	-1	-1	-1	-1	-1	1	-1	-1	-1	-1	-1	-1	-1	-1	-1	-1	-1	-1	-1	-1	-1	-1	-1	-1	1	-1	1	-1	-1	-1	1	-1	1	-1	-1	-1	-1	-1	-1
325	-1	1	-1	-1	-1	1	-1	-1	-1	-1	1	-1	-1	-1	-1	-1	-1	-1	-1	-1	-1	-1	1	-1	-1	1	-1	-1	-1	1	-1	-1	-1	-1	-1	-1	-1	-1	-1	1	-1	-1	-1	-1	-1	-1	1	-1	1
326	-1	-1	-1	-1	-1	-1	-1	-1	-1	-1	-1	-1	-1	-1	-1	1	-1	1	-1	-1	-1	-1	-1	-1	1	1	-1	-1	-1	-1	-1	-1	-1	1	1	1	1	1	1	-1	-1	1	-1	-1	-1	1	1	-1	1
327	-1	-1	-1	-1	-1	-1	1	-1	-1	-1	-1	-1	-1	0	-1	1	-1	-1	1	-1	-1	-1	-1	-1	-1	-1	-1	-1	-1	1	-1	-1	-1	-1	1	-1	-1	-1	-1	-1	-1	-1	-1	-1	-1	-1	1	-1	0
328	-1	-1	-1	-1	-1	-1	1	-1	-1	-1	-1	-1	-1	-1	-1	-1	-1	-1	1	-1	-1	-1	-1	-1	-1	-1	-1	-1	-1	1	-1	-1	-1	-1	-1	-1	-1	-1	-1	-1	-1	-1	-1	-1	-1	-1	1	-1	1
329	-1	-1	-1	-1	-1	1	1	-1	-1	-1	1	-1	1	-1	-1	-1	-1	-1	1	-1	-1	-1	-1	-1	-1	1	-1	-1	-1	-1	-1	-1	-1	-1	-1	1	1	-1	-1	-1	-1	1	-1	-1	-1	-1	1	-1	1
330	-1	-1	-1	-1	-1	-1	-1	-1	-1	-1	-1	-1	1	-1	NA	NA	-1	NA	-1	-1	-1	1	NA	-1	0	-1	0	-1	0	0	0	-1	1	-1	NA	-1	1	-1	-1	1	-1	-1	-1	-1	-1	-1	-1	-1	-1
331	-1	0	-1	-1	-1	0	-1	-1	0	-1	0	-1	1	-1	0	0	-1	0	-1	-1	-1	-1	0	-1	1	-1	0	-1	0	-1	-1	-1	0	1	0	1	1	-1	-1	-1	-1	1	-1	-1	-1	-1	-1	-1	-1
332	-1	1	-1	-1	-1	1	-1	-1	1	-1	1	-1	1	-1	-1	-1	-1	1	-1	-1	-1	-1	-1	-1	-1	-1	-1	-1	-1	-1	-1	-1	-1	1	-1	1	-1	-1	-1	-1	-1	1	-1	-1	-1	-1	-1	-1	-1
333	-1	1	-1	-1	-1	1	1	-1	1	-1	1	-1	1	-1	-1	-1	-1	-1	1	-1	1	-1	-1	-1	-1	-1	-1	-1	-1	-1	-1	-1	-1	1	-1	1	-1	-1	-1	-1	-1	-1	-1	-1	-1	1	-1	-1	-1
334	-1	1	-1	-1	-1	1	-1	-1	1	-1	1	-1	1	-1	-1	-1	-1	-1	-1	-1	1	-1	-1	-1	-1	-1	-1	-1	-1	-1	-1	-1	-1	1	-1	1	-1	-1	-1	-1	-1	1	-1	-1	-1	1	-1	-1	-1
335	-1	1	-1	-1	-1	1	-1	-1	1	-1	1	-1	1	-1	-1	-1	-1	-1	-1	-1	-1	-1	-1	-1	-1	-1	-1	-1	-1	-1	-1	-1	-1	1	-1	1	-1	-1	-1	-1	-1	1	-1	-1	-1	-1	-1	-1	-1
336	-1	-1	-1	-1	-1	-1	-1	-1	1	-1	-1	-1	1	-1	-1	1	-1	-1	-1	-1	1	-1	-1	-1	1	-1	-1	1	-1	-1	-1	-1	-1	-1	1	-1	1	-1	-1	-1	-1	-1	1	1	-1	-1	1	-1	-1
337	-1	-1	-1	-1	-1	-1	-1	-1	1	-1	-1	-1	1	1	-1	1	1	-1	-1	-1	-1	-1	-1	-1	1	-1	-1	-1	-1	-1	-1	-1	-1	-1	1	-1	-1	-1	-1	-1	-1	-1	1	-1	-1	-1	1	-1	-1
338	-1	-1	-1	-1	-1	-1	-1	-1	1	-1	-1	-1	1	-1	1	-1	1	-1	-1	-1	1	-1	-1	-1	1	1	1	1	-1	-1	-1	-1	1	-1	-1	-1	-1	-1	1	-1	-1	-1	1	-1	-1	-1	1	-1	-1
339	-1	-1	-1	-1	-1	-1	-1	-1	-1	-1	-1	-1	-1	-1	-1	1	-1	-1	-1	-1	-1	-1	-1	-1	1	1	-1	-1	-1	-1	-1	-1	-1	-1	1	1	1	1	-1	-1	-1	1	1	-1	-1	1	1	-1	1
340	-1	-1	-1	-1	0	-1	-1	-1	0	-1	-1	-1	0	1	-1	0	-1	-1	-1	-1	-1	1	-1	-1	0	0	-1	-1	-1	0	-1	-1	0	-1	0	0	-1	-1	-1	0	0	0	1	-1	-1	-1	-1	-1	0
341	-1	-1	-1	-1	-1	-1	-1	-1	-1	-1	-1	-1	-1	-1	1	1	-1	-1	-1	1	-1	-1	1	-1	-1	-1	1	-1	-1	1	-1	-1	-1	-1	1	1	1	-1	-1	1	-1	-1	-1	-1	-1	-1	-1	-1	-1
342	-1	-1	-1	-1	-1	-1	-1	-1	-1	-1	-1	-1	1	-1	1	1	1	-1	-1	-1	-1	-1	1	-1	1	1	1	-1	1	-1	-1	-1	-1	1	1	1	-1	1	1	-1	-1	1	-1	-1	-1	1	1	-1	1
343	-1	-1	-1	-1	-1	-1	-1	-1	1	-1	-1	-1	1	-1	1	1	-1	1	-1	-1	-1	-1	-1	-1	1	1	-1	1	1	-1	-1	-1	-1	-1	1	1	1	1	1	-1	-1	1	-1	-1	-1	-1	1	-1	1
344	-1	1	-1	-1	0	1	0	-1	-1	0	1	-1	-1	-1	-1	-1	-1	-1	0	-1	0	0	-1	-1	-1	1	-1	-1	-1	1	-1	-1	-1	-1	-1	1	-1	-1	0	1	-1	-1	-1	-1	-1	-1	-1	-1	-1
345	-1	1	-1	-1	1	1	1	-1	1	-1	1	-1	1	-1	-1	1	-1	-1	1	-1	-1	1	-1	-1	1	1	-1	-1	-1	-1	-1	-1	-1	-1	1	1	-1	1	1	1	-1	-1	-1	-1	-1	-1	1	-1	1
346	-1	-1	-1	-1	-1	-1	-1	-1	-1	-1	-1	-1	-1	-1	-1	-1	-1	-1	-1	-1	1	-1	-1	-1	1	1	-1	-1	-1	-1	-1	-1	-1	-1	-1	-1	1	-1	1	1	-1	-1	1	-1	-1	-1	-1	-1	1
347	-1	-1	-1	NA	-1	-1	1	-1	-1	-1	-1	-1	-1	-1	1	1	-1	-1	1	-1	1	1	-1	-1	1	1	1	-1	1	-1	-1	-1	-1	1	1	-1	-1	-1	1	1	-1	-1	-1	-1	-1	-1	-1	-1	1
348	-1	1	-1	-1	1	-1	1	-1	-1	1	-1	-1	1	-1	1	1	-1	-1	1	-1	-1	1	-1	-1	1	1	1	-1	1	-1	-1	-1	-1	1	1	-1	-1	-1	1	-1	-1	-1	-1	-1	-1	-1	-1	-1	1
349	-1	1	-1	-1	-1	1	1	-1	1	-1	1	-1	1	1	-1	-1	-1	-1	1	-1	-1	-1	-1	-1	1	-1	-1	-1	-1	-1	-1	-1	-1	-1	-1	-1	-1	-1	-1	-1	1	1	-1	-1	-1	-1	-1	-1	1
350	-1	-1	-1	-1	-1	-1	1	-1	-1	-1	-1	-1	-1	1	-1	1	-1	-1	1	-1	-1	-1	-1	-1	1	-1	-1	-1	-1	1	-1	-1	-1	-1	1	-1	1	-1	-1	1	-1	-1	-1	-1	-1	1	-1	-1	1
351	-1	1	-1	-1	-1	1	1	-1	1	-1	1	-1	1	-1	-1	-1	-1	-1	1	-1	-1	-1	1	-1	1	1	-1	-1	-1	1	-1	-1	-1	-1	-1	-1	-1	-1	1	1	-1	-1	-1	-1	-1	1	-1	-1	-1
352	-1	1	-1	-1	-1	1	-1	-1	1	-1	1	-1	1	-1	-1	-1	-1	-1	-1	-1	-1	1	-1	-1	-1	1	-1	-1	-1	1	-1	-1	-1	-1	-1	-1	-1	-1	-1	1	-1	-1	-1	-1	-1	-1	1	-1	1
353	-1	-1	-1	-1	-1	-1	0	-1	-1	1	-1	-1	-1	-1	-1	-1	-1	1	0	0	-1	-1	-1	-1	-1	1	-1	-1	-1	-1	-1	-1	-1	-1	-1	-1	-1	-1	1	0	-1	0	-1	-1	0	-1	0	-1	-1
354	-1	-1	-1	-1	-1	-1	-1	-1	-1	1	-1	-1	-1	-1	-1	-1	-1	1	-1	1	-1	-1	-1	-1	-1	1	-1	-1	-1	-1	-1	-1	-1	-1	-1	-1	-1	-1	1	1	-1	-1	-1	-1	1	-1	-1	-1	-1
355	-1	-1	-1	-1	-1	1	1	-1	-1	-1	1	-1	-1	-1	-1	1	-1	1	1	-1	-1	-1	-1	-1	-1	1	-1	-1	-1	-1	-1	-1	-1	-1	1	-1	1	-1	1	1	-1	1	-1	-1	-1	-1	-1	-1	-1
356	-1	-1	-1	-1	-1	1	-1	-1	-1	1	1	-1	-1	-1	-1	1	-1	1	-1	-1	-1	-1	-1	-1	-1	1	-1	-1	-1	-1	-1	-1	-1	-1	1	-1	1	-1	-1	1	-1	-1	-1	-1	-1	-1	1	-1	-1
357	1	-1	-1	-1	-1	-1	-1	-1	-1	-1	-1	NA	-1	-1	-1	-1	1	-1	-1	-1	-1	1	1	-1	1	-1	-1	-1	-1	-1	-1	-1	-1	-1	-1	-1	-1	-1	-1	1	-1	1	-1	-1	-1	-1	1	-1	-1
358	-1	1	-1	-1	-1	1	1	-1	1	-1	1	-1	-1	-1	1	-1	-1	-1	1	-1	-1	-1	-1	-1	-1	1	1	1	1	-1	-1	-1	-1	-1	-1	-1	-1	-1	1	-1	-1	-1	-1	1	-1	-1	-1	-1	1
359	-1	-1	-1	-1	-1	1	-1	-1	1	-1	1	-1	1	-1	-1	-1	-1	1	-1	1	-1	-1	-1	-1	-1	1	-1	-1	-1	-1	-1	-1	-1	-1	-1	-1	-1	-1	-1	1	-1	-1	-1	-1	1	-1	1	-1	-1
360	-1	-1	-1	-1	-1	-1	-1	-1	-1	-1	-1	-1	-1	-1	-1	1	-1	1	-1	1	-1	-1	1	-1	-1	1	-1	-1	-1	-1	-1	-1	-1	-1	1	-1	-1	-1	-1	1	-1	-1	-1	-1	1	-1	1	-1	-1
361	-1	-1	-1	-1	-1	-1	-1	-1	-1	-1	-1	-1	-1	-1	-1	-1	-1	-1	-1	1	-1	-1	-1	-1	-1	-1	-1	-1	-1	-1	-1	-1	-1	1	-1	-1	-1	-1	-1	-1	-1	-1	-1	-1	1	-1	-1	-1	-1
362	-1	-1	-1	-1	-1	-1	-1	-1	-1	-1	-1	-1	-1	-1	-1	-1	-1	-1	-1	1	-1	1	1	-1	-1	-1	-1	-1	-1	-1	-1	-1	-1	-1	-1	-1	-1	-1	-1	1	-1	1	-1	1	1	-1	-1	-1	1
363	-1	1	-1	-1	-1	1	-1	-1	1	-1	1	-1	-1	-1	-1	-1	-1	-1	-1	-1	-1	-1	1	-1	-1	-1	-1	-1	-1	-1	-1	-1	-1	-1	-1	-1	-1	-1	-1	1	-1	1	-1	1	-1	-1	-1	-1	1
364	-1	-1	-1	-1	1	1	-1	-1	1	-1	1	-1	-1	-1	-1	1	-1	1	-1	-1	-1	1	1	-1	-1	-1	-1	-1	-1	1	-1	-1	-1	1	1	-1	1	-1	-1	-1	-1	1	-1	-1	-1	-1	-1	-1	-1
365	1	-1	-1	-1	-1	-1	-1	-1	-1	-1	-1	NA	-1	-1	-1	-1	-1	1	-1	-1	-1	1	-1	-1	-1	1	-1	-1	-1	-1	-1	-1	-1	-1	-1	-1	1	-1	-1	-1	-1	1	-1	-1	-1	-1	-1	-1	1
366	-1	-1	1	-1	-1	-1	-1	-1	-1	-1	-1	-1	-1	-1	1	1	-1	1	-1	-1	-1	-1	1	-1	1	1	1	-1	1	-1	-1	-1	-1	1	1	-1	1	-1	1	-1	-1	1	-1	-1	-1	1	1	1	1
367	-1	-1	1	-1	-1	-1	1	-1	-1	-1	-1	-1	-1	-1	-1	-1	-1	-1	1	-1	-1	1	-1	-1	-1	1	-1	-1	-1	1	-1	-1	-1	-1	-1	-1	-1	-1	1	-1	-1	-1	-1	-1	-1	-1	-1	-1	1
368	-1	-1	1	0	-1	-1	-1	-1	-1	-1	-1	-1	-1	-1	-1	1	-1	1	-1	0	-1	-1	-1	-1	1	1	-1	-1	-1	-1	-1	-1	-1	0	1	0	0	0	1	0	-1	1	-1	-1	-1	0	-1	-1	0
369	-1	-1	1	-1	-1	1	-1	-1	-1	-1	1	-1	-1	-1	-1	-1	-1	1	-1	-1	-1	-1	-1	-1	1	1	-1	-1	-1	-1	-1	-1	-1	1	-1	1	-1	1	1	-1	-1	1	-1	-1	-1	1	1	-1	1
370	-1	-1	1	1	-1	-1	-1	1	-1	-1	-1	-1	-1	-1	-1	1	-1	-1	-1	-1	-1	-1	-1	-1	1	1	-1	-1	-1	-1	-1	-1	-1	-1	1	-1	1	-1	1	-1	-1	1	-1	-1	-1	1	1	-1	-1
371	-1	-1	1	-1	-1	-1	-1	-1	-1	-1	-1	-1	-1	-1	-1	1	-1	-1	-1	-1	-1	-1	-1	-1	1	1	-1	-1	-1	-1	-1	-1	-1	1	1	1	1	1	1	-1	-1	1	-1	-1	-1	1	-1	-1	-1
372	-1	-1	1	-1	-1	1	-1	-1	-1	-1	1	-1	-1	-1	-1	1	-1	1	-1	1	-1	-1	-1	-1	1	1	-1	-1	-1	-1	-1	-1	-1	1	1	1	-1	-1	1	-1	-1	1	-1	-1	-1	-1	1	-1	-1
373	1	-1	1	1	-1	1	1	1	-1	-1	1	NA	-1	-1	-1	-1	-1	-1	1	-1	-1	1	-1	-1	-1	1	-1	-1	-1	-1	-1	-1	-1	-1	-1	-1	-1	-1	-1	1	-1	1	-1	-1	-1	-1	-1	-1	-1
374	-1	-1	-1	-1	-1	-1	0	-1	1	-1	-1	-1	-1	-1	0	1	-1	0	0	-1	-1	0	0	-1	-1	0	0	-1	0	0	-1	-1	-1	-1	1	-1	-1	-1	-1	-1	-1	0	-1	-1	-1	-1	-1	-1	-1
375	-1	-1	-1	-1	-1	1	1	-1	1	-1	1	-1	-1	-1	1	1	-1	1	1	-1	-1	-1	1	-1	1	-1	1	-1	1	1	-1	-1	-1	-1	1	-1	-1	-1	-1	-1	-1	-1	-1	-1	-1	-1	-1	-1	-1
376	-1	-1	-1	-1	-1	-1	-1	-1	1	-1	-1	-1	-1	-1	-1	-1	1	-1	-1	-1	-1	1	-1	-1	1	1	-1	-1	-1	-1	1	-1	-1	-1	-1	-1	-1	-1	1	-1	-1	-1	-1	-1	-1	1	1	-1	1
377	-1	-1	-1	-1	-1	-1	-1	-1	1	-1	-1	-1	-1	-1	-1	-1	-1	-1	-1	-1	-1	-1	1	-1	1	1	-1	-1	-1	1	1	-1	-1	-1	-1	-1	-1	1	1	-1	-1	-1	-1	-1	-1	-1	1	-1	0
378	-1	-1	-1	-1	-1	-1	-1	-1	-1	-1	-1	-1	-1	-1	1	1	-1	-1	-1	-1	-1	-1	1	-1	1	-1	1	-1	1	-1	-1	-1	-1	-1	1	-1	1	1	-1	-1	-1	1	-1	-1	-1	-1	-1	-1	-1
379	-1	-1	-1	-1	-1	-1	-1	-1	-1	-1	-1	-1	-1	-1	-1	1	-1	-1	-1	-1	-1	1	-1	-1	1	1	-1	-1	-1	-1	-1	-1	-1	-1	1	1	-1	1	1	-1	-1	-1	-1	-1	-1	-1	-1	-1	-1
380	-1	-1	-1	-1	-1	-1	-1	-1	-1	-1	-1	-1	-1	-1	1	1	-1	-1	-1	-1	-1	1	1	-1	1	-1	1	-1	1	1	-1	-1	-1	1	1	1	1	1	-1	-1	-1	-1	-1	-1	-1	1	-1	-1	1
381	-1	-1	-1	-1	-1	-1	-1	-1	1	-1	-1	-1	-1	-1	1	1	-1	-1	-1	-1	-1	1	1	-1	1	1	1	-1	1	1	-1	-1	-1	-1	1	-1	-1	-1	1	-1	-1	-1	-1	-1	-1	-1	1	-1	-1
382	-1	-1	-1	-1	-1	-1	-1	-1	-1	-1	-1	-1	-1	-1	-1	1	-1	1	-1	-1	-1	1	-1	-1	1	1	-1	-1	-1	-1	-1	-1	-1	-1	1	-1	1	-1	1	-1	-1	-1	-1	-1	-1	1	1	-1	-1
383	-1	-1	-1	-1	-1	-1	-1	-1	-1	-1	-1	-1	-1	-1	-1	1	-1	-1	-1	-1	-1	-1	-1	-1	1	1	-1	-1	-1	1	-1	-1	-1	-1	1	-1	-1	-1	1	-1	-1	-1	-1	-1	-1	-1	-1	-1	-1
384	-1	-1	-1	-1	-1	-1	-1	-1	1	-1	-1	-1	-1	-1	1	1	-1	1	-1	-1	-1	-1	1	-1	1	1	1	-1	1	1	-1	-1	-1	1	1	1	-1	-1	1	-1	-1	1	-1	-1	-1	-1	1	-1	1
385	-1	-1	-1	-1	-1	-1	-1	-1	1	-1	-1	-1	-1	-1	-1	1	-1	1	-1	-1	-1	1	-1	-1	1	1	-1	-1	-1	-1	-1	-1	-1	-1	1	1	-1	-1	1	-1	-1	-1	-1	-1	-1	1	1	-1	-1
386	-1	-1	-1	-1	-1	-1	-1	-1	-1	-1	-1	-1	-1	-1	1	1	-1	1	-1	-1	-1	1	1	-1	1	1	1	-1	1	-1	-1	-1	-1	-1	1	-1	1	-1	1	-1	-1	1	-1	-1	-1	1	1	-1	-1
387	1	-1	-1	-1	1	-1	-1	-1	1	-1	-1	-1	-1	-1	1	1	-1	-1	-1	-1	-1	1	1	-1	1	-1	1	-1	1	1	-1	-1	-1	-1	1	-1	-1	-1	-1	-1	-1	1	-1	-1	-1	-1	1	-1	1
388	-1	1	-1	-1	-1	1	-1	-1	1	-1	1	-1	-1	-1	1	1	-1	-1	-1	-1	-1	1	1	-1	1	-1	1	-1	1	1	1	-1	-1	-1	1	-1	1	-1	-1	-1	-1	-1	-1	-1	-1	-1	-1	-1	-1
389	-1	-1	-1	-1	-1	-1	-1	-1	1	-1	-1	NA	-1	-1	-1	-1	-1	-1	-1	-1	1	1	1	-1	1	-1	-1	-1	-1	1	-1	-1	-1	-1	-1	-1	-1	-1	-1	-1	-1	-1	-1	-1	-1	-1	1	-1	-1
390	-1	-1	-1	-1	-1	-1	-1	-1	1	-1	-1	NA	1	-1	-1	-1	-1	-1	-1	-1	-1	1	1	-1	1	-1	-1	-1	-1	1	-1	-1	-1	-1	-1	-1	-1	-1	-1	-1	-1	-1	-1	-1	-1	-1	1	-1	-1
391	-1	-1	-1	0	-1	-1	-1	-1	-1	-1	-1	-1	1	-1	-1	-1	1	-1	-1	-1	-1	-1	-1	-1	-1	1	-1	0	-1	1	1	-1	-1	1	-1	-1	0	-1	1	-1	-1	-1	-1	-1	-1	1	1	-1	1
392	-1	1	-1	0	-1	1	-1	-1	1	-1	1	-1	1	-1	1	1	-1	-1	-1	-1	1	-1	NA	-1	-1	-1	1	-1	-1	-1	-1	-1	-1	1	1	-1	-1	-1	-1	-1	-1	-1	-1	-1	-1	-1	-1	-1	-1
393	-1	-1	-1	1	-1	-1	-1	-1	-1	-1	-1	-1	-1	1	-1	-1	-1	-1	-1	-1	-1	NA	-1	-1	-1	1	-1	-1	-1	1	-1	-1	-1	0	-1	-1	-1	-1	1	-1	-1	-1	-1	-1	-1	-1	1	-1	-1
394	-1	-1	-1	-1	-1	-1	-1	-1	-1	-1	-1	-1	-1	-1	-1	-1	-1	-1	-1	-1	-1	-1	-1	-1	-1	-1	-1	-1	-1	1	-1	-1	-1	0	-1	-1	-1	-1	-1	-1	-1	-1	-1	-1	-1	-1	-1	-1	-1
395	-1	-1	-1	0	-1	-1	0	-1	-1	-1	-1	-1	-1	0	-1	-1	-1	-1	0	-1	-1	-1	-1	-1	0	1	-1	0	-1	0	-1	-1	-1	0	-1	-1	0	0	1	-1	-1	-1	-1	-1	-1	0	1	-1	-1
396	-1	-1	-1	-1	-1	-1	1	-1	-1	-1	-1	-1	-1	1	-1	-1	-1	-1	1	-1	-1	-1	-1	-1	-1	1	-1	-1	-1	1	-1	-1	-1	-1	-1	-1	-1	-1	1	-1	-1	-1	-1	-1	-1	-1	1	-1	-1
397	-1	-1	-1	0	-1	-1	-1	-1	-1	-1	-1	-1	-1	-1	-1	-1	-1	-1	-1	-1	-1	-1	-1	-1	-1	1	-1	-1	-1	1	-1	-1	-1	1	-1	1	-1	1	1	-1	-1	-1	-1	-1	-1	-1	1	-1	1
398	-1	-1	-1	NA	-1	-1	-1	-1	-1	-1	-1	-1	-1	-1	-1	-1	-1	-1	-1	-1	-1	-1	-1	-1	-1	1	-1	-1	-1	-1	-1	-1	-1	1	-1	1	0	1	1	-1	-1	1	-1	-1	-1	-1	1	-1	-1
399	-1	-1	-1	1	-1	-1	-1	-1	-1	-1	-1	-1	-1	1	-1	-1	-1	-1	-1	-1	-1	-1	-1	-1	-1	1	-1	-1	-1	-1	-1	-1	-1	1	-1	1	-1	-1	1	-1	-1	1	-1	-1	-1	-1	1	-1	-1
400	-1	-1	-1	-1	-1	-1	-1	-1	-1	-1	-1	1	-1	1	-1	-1	1	-1	-1	-1	-1	1	-1	-1	-1	1	-1	-1	-1	-1	-1	-1	-1	1	-1	-1	-1	-1	-1	-1	-1	-1	-1	-1	-1	-1	-1	-1	-1
401	-1	-1	-1	-1	-1	-1	-1	-1	-1	-1	-1	-1	-1	-1	-1	-1	1	-1	-1	-1	-1	-1	-1	-1	1	1	-1	-1	-1	-1	-1	-1	-1	-1	-1	-1	-1	-1	-1	-1	-1	-1	-1	-1	-1	-1	-1	-1	-1
402	1	-1	-1	-1	-1	-1	1	-1	-1	-1	-1	NA	-1	-1	-1	-1	-1	-1	1	-1	-1	1	-1	-1	-1	1	-1	-1	-1	1	-1	-1	-1	-1	-1	-1	-1	-1	1	-1	-1	1	-1	-1	-1	-1	1	-1	-1
403	1	-1	-1	-1	-1	-1	1	-1	-1	-1	-1	-1	-1	-1	-1	-1	-1	-1	1	-1	-1	-1	-1	-1	-1	1	-1	-1	-1	1	-1	-1	-1	-1	-1	-1	-1	-1	-1	-1	-1	1	-1	-1	-1	-1	-1	-1	1
404	1	-1	-1	-1	-1	-1	-1	-1	-1	-1	-1	-1	-1	-1	-1	-1	-1	-1	-1	-1	-1	-1	-1	-1	1	1	-1	-1	-1	1	-1	-1	-1	-1	-1	-1	-1	-1	1	-1	-1	1	-1	-1	-1	-1	1	-1	1
405	-1	-1	-1	-1	-1	-1	-1	-1	-1	-1	-1	NA	-1	1	-1	-1	-1	-1	-1	-1	-1	1	-1	-1	1	1	-1	-1	-1	1	-1	-1	-1	-1	-1	-1	-1	-1	-1	-1	-1	-1	-1	-1	-1	-1	-1	-1	-1
406	1	-1	-1	-1	-1	-1	1	-1	-1	-1	-1	NA	-1	-1	-1	-1	1	-1	1	-1	-1	1	-1	-1	-1	1	-1	-1	-1	1	-1	-1	-1	1	-1	-1	-1	-1	1	-1	-1	1	-1	-1	-1	-1	1	-1	-1
407	-1	-1	-1	-1	-1	-1	1	-1	1	-1	-1	-1	0	-1	1	1	-1	1	1	-1	-1	-1	-1	-1	-1	-1	1	-1	1	-1	-1	-1	-1	-1	1	-1	-1	-1	-1	-1	-1	1	-1	-1	-1	-1	-1	-1	-1
408	-1	1	-1	-1	-1	1	0	-1	-1	-1	1	-1	-1	-1	1	1	-1	0	0	1	-1	-1	1	-1	-1	1	1	-1	0	-1	-1	-1	-1	-1	1	-1	1	-1	1	-1	1	1	-1	1	-1	-1	-1	NA	-1
409	-1	1	-1	-1	-1	1	1	-1	1	-1	1	-1	-1	-1	1	1	-1	-1	1	-1	-1	-1	1	-1	-1	-1	1	-1	1	-1	-1	-1	-1	-1	1	-1	1	-1	-1	-1	-1	0	-1	-1	-1	-1	-1	-1	0
410	-1	-1	-1	-1	-1	-1	-1	-1	1	-1	-1	-1	-1	-1	-1	1	-1	1	-1	-1	-1	-1	-1	-1	-1	-1	-1	-1	-1	-1	-1	-1	-1	-1	1	-1	1	-1	-1	-1	1	-1	-1	-1	-1	-1	-1	1	-1
411	-1	-1	-1	-1	-1	-1	1	-1	1	-1	-1	-1	1	-1	-1	-1	-1	-1	1	-1	-1	-1	1	-1	1	1	-1	-1	-1	-1	1	-1	-1	-1	1	-1	-1	-1	1	-1	-1	-1	-1	-1	-1	-1	1	-1	1
412	-1	-1	1	-1	-1	1	-1	-1	1	-1	1	-1	1	-1	1	1	-1	-1	-1	1	-1	-1	1	-1	1	1	1	-1	1	-1	-1	-1	-1	-1	0	-1	-1	-1	1	-1	-1	1	1	-1	-1	-1	-1	1	0
413	-1	-1	1	-1	-1	1	-1	-1	-1	-1	1	-1	-1	-1	1	1	-1	1	-1	-1	-1	-1	1	-1	-1	1	1	-1	1	-1	-1	-1	-1	-1	-1	-1	1	-1	1	-1	-1	1	-1	1	-1	-1	-1	0	-1
414	-1	-1	1	-1	-1	1	-1	-1	-1	-1	1	-1	0	-1	1	1	1	1	-1	-1	-1	-1	1	-1	-1	1	1	-1	0	-1	-1	-1	-1	-1	1	-1	0	-1	1	-1	-1	-1	-1	1	-1	-1	-1	1	-1
415	-1	-1	1	-1	-1	1	-1	-1	1	-1	1	-1	-1	-1	0	0	-1	0	-1	-1	-1	-1	1	-1	1	1	0	-1	0	-1	-1	-1	-1	-1	0	-1	1	-1	1	-1	-1	-1	-1	1	-1	-1	-1	-1	1
416	-1	-1	1	-1	-1	1	-1	-1	-1	-1	1	-1	1	-1	-1	-1	1	1	-1	-1	-1	-1	1	-1	1	1	-1	-1	-1	-1	-1	-1	-1	-1	-1	-1	-1	-1	1	-1	-1	-1	-1	1	-1	-1	-1	0	0
417	-1	-1	1	-1	-1	1	-1	-1	1	-1	1	-1	1	-1	-1	-1	-1	-1	-1	-1	-1	-1	1	-1	1	1	-1	-1	1	-1	-1	-1	-1	-1	-1	-1	-1	-1	1	-1	-1	-1	1	1	-1	-1	-1	-1	-1
418	1	-1	1	-1	-1	-1	1	-1	-1	-1	-1	NA	-1	-1	-1	-1	-1	-1	1	-1	-1	1	1	-1	1	1	-1	-1	-1	-1	-1	-1	-1	-1	-1	-1	1	-1	-1	-1	-1	1	-1	-1	-1	-1	-1	-1	1
419	-1	-1	-1	-1	-1	-1	-1	-1	1	-1	-1	-1	1	-1	1	1	1	1	-1	-1	1	-1	1	-1	1	1	1	-1	1	1	-1	-1	-1	-1	1	-1	-1	-1	1	-1	-1	-1	-1	1	-1	1	-1	1	-1
420	-1	-1	-1	-1	-1	-1	-1	-1	-1	-1	-1	-1	-1	-1	-1	-1	1	-1	-1	-1	-1	-1	-1	-1	1	1	-1	-1	-1	1	-1	-1	-1	-1	-1	-1	-1	-1	-1	-1	-1	-1	-1	-1	-1	-1	-1	-1	1
421	-1	-1	-1	-1	-1	1	1	-1	-1	-1	1	-1	-1	-1	-1	1	-1	-1	1	-1	-1	-1	1	-1	-1	-1	-1	-1	-1	1	-1	-1	-1	-1	1	-1	1	-1	-1	-1	-1	1	-1	-1	-1	-1	-1	-1	-1
422	-1	-1	-1	-1	-1	-1	-1	-1	-1	-1	-1	-1	1	-1	-1	-1	1	-1	-1	-1	-1	-1	-1	-1	-1	1	-1	-1	-1	0	-1	-1	-1	-1	-1	-1	-1	-1	1	-1	-1	-1	-1	-1	-1	1	-1	-1	-1
423	1	-1	-1	-1	-1	-1	1	-1	-1	-1	-1	NA	-1	-1	-1	-1	1	-1	1	-1	-1	1	1	-1	-1	-1	-1	-1	-1	1	-1	-1	-1	-1	-1	-1	-1	-1	-1	-1	-1	1	-1	-1	-1	-1	-1	-1	-1
424	-1	1	-1	-1	-1	-1	1	-1	-1	-1	-1	-1	-1	-1	-1	-1	1	-1	1	-1	-1	-1	1	-1	-1	-1	-1	-1	-1	1	-1	-1	-1	-1	-1	-1	-1	-1	-1	-1	-1	1	-1	-1	-1	-1	1	-1	-1
425	1	1	1	-1	1	1	1	-1	1	1	1	-1	-1	1	-1	1	-1	-1	1	-1	1	1	-1	-1	0	-1	-1	1	-1	-1	-1	-1	-1	-1	1	-1	1	-1	-1	-1	-1	1	-1	-1	-1	1	-1	-1	1
426	1	1	-1	-1	-1	1	-1	-1	1	-1	1	-1	-1	-1	-1	-1	-1	-1	-1	-1	-1	1	1	-1	1	-1	-1	-1	-1	-1	1	-1	-1	-1	-1	-1	-1	-1	-1	-1	-1	1	-1	-1	-1	NA	-1	-1	1
427	-1	1	1	-1	-1	1	-1	-1	1	-1	1	-1	-1	-1	-1	1	1	-1	-1	1	1	-1	-1	-1	1	1	-1	-1	-1	-1	1	-1	-1	-1	1	-1	-1	-1	0	-1	-1	1	-1	-1	-1	-1	1	-1	0
428	-1	1	0	-1	-1	1	-1	-1	1	-1	1	-1	0	-1	0	0	1	-1	-1	1	0	-1	1	-1	0	1	0	-1	0	-1	1	-1	-1	0	0	-1	0	-1	1	-1	-1	1	-1	0	-1	-1	1	-1	0
429	-1	-1	-1	NA	-1	-1	-1	-1	-1	-1	-1	-1	-1	-1	-1	-1	1	-1	-1	-1	-1	-1	1	-1	-1	1	-1	-1	-1	-1	1	-1	-1	-1	-1	-1	-1	-1	1	0	-1	1	-1	-1	-1	-1	1	-1	-1
430	-1	-1	-1	-1	-1	-1	0	-1	-1	-1	-1	-1	-1	-1	-1	1	-1	1	0	-1	-1	-1	-1	-1	-1	-1	-1	-1	-1	-1	-1	-1	-1	-1	1	-1	1	1	-1	1	-1	1	-1	-1	-1	-1	-1	-1	-1
431	-1	1	-1	1	-1	1	0	-1	1	-1	1	-1	1	-1	-1	1	-1	1	0	-1	-1	-1	-1	-1	0	1	-1	-1	-1	-1	-1	-1	-1	-1	1	-1	1	1	1	0	-1	-1	-1	-1	-1	-1	1	-1	-1
432	-1	1	-1	-1	-1	1	-1	1	1	0	1	-1	-1	-1	1	-1	0	-1	-1	1	-1	-1	1	-1	-1	1	-1	-1	-1	-1	1	-1	-1	-1	-1	-1	1	-1	-1	-1	-1	1	-1	-1	-1	-1	-1	-1	-1
433	-1	1	0	-1	-1	-1	0	-1	-1	NA	-1	NA	-1	-1	1	-1	1	0	-1	-1	-1	NA	0	-1	-1	1	0	0	0	0	1	0	-1	-1	-1	0	1	-1	-1	-1	0	1	-1	-1	-1	-1	-1	-1	-1
434	-1	1	-1	-1	-1	1	-1	1	1	0	1	-1	-1	-1	1	-1	0	-1	-1	-1	-1	-1	1	-1	-1	1	-1	-1	-1	-1	1	-1	1	-1	-1	-1	1	-1	-1	-1	-1	1	-1	-1	-1	-1	-1	-1	-1
435	-1	-1	-1	-1	-1	-1	-1	-1	-1	1	-1	-1	-1	-1	1	-1	1	-1	-1	0	-1	-1	1	-1	-1	1	-1	-1	-1	-1	1	-1	-1	-1	-1	-1	1	-1	1	-1	-1	1	-1	-1	-1	-1	-1	-1	-1
436	-1	-1	-1	-1	-1	-1	1	-1	-1	0	-1	-1	-1	-1	1	-1	-1	-1	1	1	1	-1	-1	-1	-1	1	-1	-1	-1	-1	1	-1	-1	-1	-1	-1	1	-1	-1	-1	-1	1	-1	-1	-1	-1	-1	1	-1
437	-1	-1	-1	-1	-1	-1	1	-1	-1	1	-1	-1	-1	-1	1	-1	-1	-1	1	1	-1	-1	-1	-1	-1	1	-1	-1	-1	-1	1	-1	-1	-1	-1	-1	1	-1	1	-1	-1	1	-1	-1	-1	-1	-1	-1	-1
438	-1	-1	-1	0	-1	1	0	-1	-1	0	1	-1	-1	-1	-1	0	-1	-1	0	-1	-1	-1	1	-1	0	1	-1	-1	-1	-1	-1	-1	-1	-1	0	-1	1	0	1	0	-1	0	-1	-1	-1	0	0	-1	0
439	-1	-1	-1	-1	-1	1	-1	-1	-1	-1	1	-1	-1	-1	1	1	-1	-1	-1	-1	-1	-1	1	-1	1	1	-1	-1	1	-1	-1	-1	-1	-1	1	-1	1	NA	1	1	-1	-1	-1	-1	-1	1	1	-1	-1
440	-1	1	-1	-1	1	1	-1	-1	1	-1	1	-1	1	-1	1	-1	-1	-1	-1	-1	-1	1	1	0	-1	-1	1	-1	1	-1	-1	-1	-1	-1	-1	0	1	-1	-1	1	-1	1	-1	-1	-1	-1	-1	-1	-1
441	-1	-1	-1	-1	-1	-1	-1	-1	-1	-1	-1	-1	-1	-1	-1	1	1	-1	-1	-1	-1	-1	1	-1	1	-1	-1	-1	-1	-1	1	-1	1	1	1	-1	-1	-1	-1	-1	-1	-1	-1	-1	-1	0	-1	-1	-1
442	-1	-1	-1	-1	-1	0	-1	-1	0	-1	0	-1	0	-1	1	1	1	-1	-1	-1	-1	-1	1	-1	-1	-1	1	-1	1	-1	-1	-1	1	-1	1	-1	1	-1	-1	-1	-1	-1	-1	-1	-1	-1	1	-1	-1
443	-1	0	-1	-1	-1	0	-1	-1	0	NA	0	-1	-1	-1	1	1	1	-1	-1	-1	-1	-1	1	-1	0	-1	1	-1	1	-1	-1	-1	-1	-1	1	-1	1	-1	-1	-1	-1	-1	-1	-1	-1	-1	-1	-1	-1
444	-1	0	-1	-1	-1	0	-1	-1	0	0	0	-1	0	-1	1	-1	0	-1	-1	-1	-1	-1	1	0	0	-1	1	-1	1	-1	-1	-1	1	-1	-1	0	1	-1	-1	-1	-1	-1	-1	-1	-1	0	-1	-1	-1
445	-1	-1	-1	-1	-1	-1	1	-1	-1	-1	-1	-1	-1	-1	-1	1	1	-1	1	-1	-1	-1	-1	-1	-1	-1	-1	-1	-1	-1	-1	-1	-1	-1	1	-1	-1	-1	-1	1	-1	-1	-1	-1	-1	-1	-1	-1	-1
446	-1	-1	-1	-1	-1	-1	1	1	-1	1	-1	-1	-1	-1	1	-1	-1	-1	1	-1	-1	-1	1	-1	-1	-1	-1	-1	-1	-1	1	-1	1	-1	-1	-1	-1	-1	-1	-1	-1	-1	-1	-1	-1	-1	-1	1	-1
447	-1	-1	-1	-1	-1	-1	1	-1	-1	1	-1	-1	-1	-1	0	-1	-1	-1	1	-1	-1	-1	1	-1	-1	1	-1	-1	-1	-1	1	-1	1	-1	-1	-1	-1	-1	1	-1	-1	1	-1	-1	-1	-1	-1	0	-1
448	-1	-1	-1	-1	-1	-1	-1	-1	1	-1	1	-1	-1	1	0	1	-1	-1	-1	-1	-1	-1	-1	-1	-1	-1	1	-1	0	-1	-1	-1	-1	-1	1	-1	1	-1	-1	1	-1	-1	-1	-1	-1	-1	-1	-1	-1
449	-1	-1	-1	0	-1	-1	-1	-1	1	-1	1	-1	-1	0	-1	1	-1	-1	-1	-1	-1	-1	-1	-1	-1	-1	-1	-1	-1	-1	-1	-1	-1	-1	1	-1	1	-1	-1	-1	-1	1	-1	-1	-1	-1	-1	-1	-1
450	-1	-1	-1	-1	-1	-1	1	-1	-1	-1	-1	-1	-1	-1	-1	-1	-1	1	1	-1	1	-1	1	-1	-1	-1	-1	-1	-1	-1	1	-1	-1	-1	-1	-1	-1	-1	-1	-1	-1	-1	-1	-1	-1	1	1	-1	1
451	-1	-1	-1	-1	-1	-1	-1	-1	-1	-1	-1	-1	-1	1	-1	-1	1	0	-1	-1	-1	-1	1	-1	-1	-1	-1	-1	-1	1	-1	-1	-1	-1	-1	-1	-1	-1	-1	-1	-1	-1	-1	-1	-1	-1	-1	-1	1
452	-1	1	-1	-1	-1	1	1	-1	1	-1	1	-1	1	1	-1	1	0	1	1	1	-1	-1	-1	-1	-1	-1	-1	-1	-1	-1	-1	-1	-1	-1	1	-1	-1	-1	-1	-1	-1	-1	-1	-1	-1	-1	-1	-1	-1
453	-1	-1	-1	-1	-1	-1	1	-1	-1	-1	1	-1	0	-1	-1	-1	1	-1	1	1	-1	-1	-1	-1	-1	-1	-1	-1	-1	-1	-1	-1	-1	-1	1	-1	-1	-1	-1	-1	-1	-1	-1	-1	-1	-1	-1	-1	-1
454	-1	-1	-1	0	-1	-1	1	-1	-1	-1	1	-1	-1	0	-1	-1	1	1	1	-1	-1	-1	-1	-1	-1	-1	-1	-1	-1	1	-1	-1	-1	-1	-1	-1	-1	-1	-1	-1	-1	-1	-1	-1	-1	-1	-1	-1	-1
455	-1	-1	-1	1	-1	-1	1	-1	-1	-1	1	-1	-1	1	-1	-1	-1	1	1	-1	-1	-1	-1	-1	-1	-1	-1	-1	-1	-1	-1	-1	-1	-1	-1	-1	-1	-1	-1	-1	-1	-1	-1	-1	-1	-1	-1	-1	-1
456	-1	-1	-1	-1	-1	-1	1	-1	-1	-1	1	-1	-1	0	-1	-1	1	1	1	-1	-1	-1	-1	-1	-1	-1	-1	-1	-1	1	-1	-1	-1	-1	-1	-1	-1	-1	-1	-1	-1	-1	-1	-1	-1	-1	-1	-1	-1
457	-1	-1	-1	-1	-1	-1	1	-1	-1	-1	-1	-1	-1	0	-1	0	0	1	1	-1	-1	-1	-1	-1	-1	0	-1	-1	-1	0	-1	-1	-1	-1	0	-1	-1	-1	0	-1	-1	0	-1	-1	-1	-1	-1	-1	-1
458	-1	-1	-1	1	-1	-1	1	-1	-1	-1	1	-1	-1	-1	-1	1	1	1	1	-1	-1	-1	-1	-1	-1	1	-1	-1	-1	-1	-1	-1	-1	-1	1	-1	-1	-1	1	-1	-1	0	-1	-1	-1	-1	-1	-1	-1
459	-1	-1	-1	-1	-1	-1	1	-1	-1	-1	0	-1	-1	-1	-1	0	-1	1	1	-1	-1	-1	-1	-1	-1	-1	-1	-1	-1	-1	-1	-1	-1	-1	0	-1	-1	-1	-1	-1	-1	1	-1	-1	-1	-1	-1	-1	-1
460	-1	-1	-1	-1	-1	-1	-1	-1	-1	-1	1	-1	-1	1	-1	1	-1	1	-1	-1	-1	-1	1	-1	1	-1	-1	-1	-1	-1	-1	-1	-1	-1	1	-1	-1	-1	-1	1	-1	-1	-1	-1	-1	1	-1	-1	-1
461	-1	-1	-1	-1	-1	-1	0	-1	-1	-1	1	-1	-1	0	-1	0	1	1	0	-1	-1	-1	0	-1	1	0	-1	-1	-1	-1	-1	-1	-1	0	0	0	-1	-1	0	0	-1	-1	-1	-1	-1	-1	0	-1	1
462	-1	-1	-1	-1	-1	-1	1	-1	-1	1	-1	-1	-1	-1	-1	-1	-1	-1	1	-1	-1	-1	-1	-1	-1	-1	-1	-1	-1	-1	-1	-1	1	-1	-1	-1	1	-1	-1	-1	-1	-1	-1	-1	-1	-1	-1	-1	-1
463	-1	-1	-1	-1	-1	-1	1	-1	-1	1	-1	-1	-1	1	-1	-1	0	-1	1	-1	-1	-1	-1	-1	-1	1	-1	-1	-1	-1	-1	-1	1	-1	-1	-1	1	-1	1	-1	-1	-1	-1	-1	-1	-1	-1	-1	1
464	-1	-1	-1	-1	-1	-1	1	1	-1	NA	-1	-1	-1	1	1	-1	-1	0	1	-1	-1	-1	1	-1	-1	-1	-1	-1	-1	-1	-1	-1	1	-1	-1	-1	1	-1	-1	-1	-1	1	-1	-1	-1	-1	-1	-1	-1
465	-1	-1	-1	-1	-1	-1	1	NA	-1	1	0	-1	-1	0	1	-1	-1	0	1	-1	-1	-1	1	-1	-1	-1	-1	-1	-1	-1	-1	-1	-1	-1	-1	-1	1	-1	-1	-1	-1	1	-1	-1	-1	-1	-1	0	-1
466	-1	-1	-1	-1	-1	-1	1	1	-1	-1	-1	-1	-1	1	1	-1	-1	1	1	-1	-1	-1	1	-1	-1	-1	-1	-1	-1	-1	-1	-1	-1	-1	-1	-1	1	-1	-1	-1	-1	-1	-1	-1	-1	-1	-1	1	-1
467	-1	-1	-1	-1	-1	-1	1	1	-1	1	-1	-1	-1	1	NA	-1	-1	-1	1	-1	-1	-1	-1	-1	-1	1	-1	-1	-1	-1	-1	-1	-1	-1	-1	-1	1	-1	1	-1	-1	1	-1	-1	-1	-1	-1	-1	0
468	-1	-1	-1	-1	-1	-1	1	-1	-1	1	-1	-1	-1	0	-1	-1	-1	-1	1	-1	-1	-1	-1	-1	-1	0	-1	-1	-1	-1	-1	-1	0	-1	-1	-1	0	-1	-1	-1	-1	0	-1	-1	-1	-1	-1	-1	0
469	-1	-1	-1	1	-1	-1	-1	-1	-1	-1	-1	-1	-1	1	-1	1	-1	-1	-1	-1	-1	-1	-1	-1	-1	-1	-1	-1	-1	1	-1	-1	-1	-1	1	-1	1	-1	-1	-1	-1	-1	-1	1	-1	-1	1	-1	-1
470	0	0	-1	-1	-1	1	1	-1	1	0	1	-1	-1	1	0	-1	-1	1	0	-1	1	-1	-1	0	-1	-1	0	-1	0	-1	-1	-1	-1	-1	-1	1	-1	-1	-1	-1	-1	0	-1	-1	-1	0	-1	-1	-1
471	-1	-1	-1	-1	-1	-1	-1	-1	1	-1	1	-1	1	1	1	-1	1	1	-1	-1	1	-1	1	0	-1	-1	1	-1	1	-1	-1	-1	-1	-1	-1	-1	-1	-1	-1	-1	-1	-1	-1	-1	-1	0	-1	-1	-1
472	-1	-1	-1	-1	-1	-1	-1	-1	-1	-1	1	-1	-1	1	-1	-1	-1	0	-1	-1	-1	-1	1	-1	-1	-1	-1	-1	-1	-1	-1	-1	-1	-1	-1	-1	-1	-1	-1	-1	-1	-1	-1	-1	-1	-1	-1	-1	1
473	-1	-1	-1	-1	1	-1	-1	-1	-1	-1	1	-1	-1	-1	-1	-1	1	0	-1	-1	0	1	-1	-1	1	-1	-1	-1	-1	-1	-1	-1	-1	-1	-1	-1	-1	-1	-1	-1	-1	-1	-1	-1	-1	-1	-1	-1	-1
474	1	-1	-1	-1	1	-1	0	-1	-1	-1	-1	-1	-1	-1	-1	-1	-1	1	0	-1	1	1	-1	-1	-1	-1	-1	-1	-1	0	-1	-1	-1	-1	-1	-1	-1	-1	-1	-1	-1	1	-1	-1	-1	-1	-1	-1	-1
475	1	-1	-1	-1	1	-1	1	-1	-1	-1	-1	-1	-1	-1	-1	-1	-1	1	1	-1	0	1	-1	-1	1	-1	-1	-1	-1	1	-1	-1	-1	-1	-1	-1	-1	-1	-1	-1	-1	1	-1	-1	-1	-1	-1	-1	-1
476	-1	-1	-1	-1	-1	-1	0	-1	-1	-1	-1	-1	1	0	-1	-1	1	-1	0	-1	-1	-1	1	-1	-1	0	-1	1	-1	-1	-1	-1	-1	-1	-1	1	1	-1	0	1	-1	-1	-1	-1	-1	-1	-1	-1	1
477	-1	-1	-1	-1	-1	1	-1	-1	-1	-1	1	-1	-1	-1	1	-1	1	-1	-1	-1	-1	-1	1	-1	-1	1	-1	-1	-1	-1	1	-1	1	-1	-1	-1	1	-1	1	1	-1	1	-1	-1	-1	-1	-1	1	1
478	-1	-1	-1	0	-1	1	1	-1	-1	1	1	-1	-1	-1	1	-1	-1	-1	1	-1	-1	-1	1	-1	-1	1	1	-1	1	-1	1	-1	-1	-1	-1	-1	1	-1	1	1	-1	1	-1	-1	-1	-1	-1	1	1
479	-1	-1	-1	-1	-1	1	-1	-1	1	-1	1	-1	-1	-1	-1	-1	1	1	-1	1	-1	-1	-1	-1	-1	-1	0	-1	0	-1	-1	-1	-1	-1	-1	-1	-1	-1	-1	-1	-1	-1	-1	-1	-1	1	-1	-1	1
480	-1	-1	-1	-1	-1	-1	1	-1	-1	-1	1	-1	-1	1	0	-1	1	1	1	1	-1	-1	1	-1	-1	-1	1	-1	NA	-1	-1	-1	-1	-1	-1	-1	-1	-1	-1	1	-1	-1	-1	-1	-1	-1	-1	-1	-1
481	-1	-1	-1	-1	-1	-1	-1	-1	-1	-1	-1	-1	-1	-1	-1	-1	-1	-1	-1	-1	1	0	-1	-1	1	1	-1	-1	-1	-1	-1	-1	-1	-1	-1	-1	-1	-1	1	-1	-1	-1	-1	-1	-1	-1	-1	-1	-1
482	-1	-1	-1	-1	-1	-1	-1	-1	-1	-1	-1	-1	0	-1	-1	-1	-1	1	-1	-1	-1	-1	-1	-1	-1	-1	-1	-1	-1	-1	0	-1	-1	0	-1	-1	-1	-1	-1	0	-1	1	-1	-1	-1	-1	-1	-1	1
483	-1	-1	-1	-1	-1	1	-1	-1	1	-1	1	-1	1	-1	-1	-1	-1	-1	-1	-1	-1	1	-1	-1	0	-1	-1	-1	-1	-1	-1	-1	-1	-1	-1	-1	-1	-1	-1	1	-1	1	-1	-1	-1	-1	1	-1	0
484	-1	1	-1	-1	-1	1	-1	-1	0	-1	1	-1	0	-1	0	0	-1	-1	-1	-1	-1	1	-1	-1	-1	-1	0	-1	0	-1	-1	-1	-1	-1	0	-1	0	-1	-1	1	-1	1	-1	-1	-1	-1	-1	-1	1
485	-1	-1	-1	-1	-1	1	-1	-1	-1	-1	1	-1	-1	-1	-1	-1	-1	-1	-1	-1	-1	1	-1	-1	1	-1	-1	-1	-1	-1	-1	-1	-1	-1	-1	-1	1	-1	-1	1	-1	1	-1	-1	-1	-1	1	-1	1
486	-1	1	-1	-1	-1	1	-1	-1	1	-1	1	-1	1	-1	-1	-1	-1	-1	-1	-1	-1	1	-1	-1	-1	-1	-1	-1	-1	-1	-1	-1	-1	-1	-1	-1	-1	-1	-1	1	-1	1	-1	-1	-1	-1	0	-1	1
487	-1	-1	-1	-1	-1	1	-1	-1	0	-1	1	-1	0	-1	-1	1	-1	-1	-1	-1	-1	-1	1	-1	1	-1	-1	-1	-1	-1	-1	-1	-1	-1	NA	-1	-1	-1	-1	1	-1	1	-1	-1	-1	-1	1	-1	-1
488	-1	-1	1	-1	-1	-1	-1	-1	0	-1	-1	-1	-1	-1	-1	1	-1	-1	-1	0	1	-1	-1	-1	1	1	-1	-1	-1	-1	1	-1	1	-1	NA	-1	-1	-1	1	-1	-1	-1	-1	-1	-1	1	1	0	-1
489	-1	1	1	-1	-1	1	-1	-1	-1	-1	1	-1	-1	-1	-1	1	0	-1	-1	1	-1	-1	-1	-1	-1	1	-1	-1	-1	-1	1	-1	0	-1	1	-1	-1	-1	1	-1	-1	1	-1	-1	-1	-1	1	-1	-1
490	-1	-1	1	-1	-1	-1	-1	-1	-1	-1	-1	-1	-1	-1	-1	-1	-1	-1	-1	-1	-1	-1	-1	-1	1	1	-1	-1	-1	-1	-1	1	1	-1	-1	-1	-1	-1	1	0	-1	-1	-1	-1	-1	-1	1	-1	0
491	-1	1	1	-1	-1	1	-1	-1	1	-1	1	-1	-1	-1	0	-1	1	-1	-1	1	1	-1	-1	-1	-1	1	-1	-1	-1	-1	-1	-1	-1	-1	-1	-1	1	-1	-1	-1	-1	1	-1	-1	-1	-1	1	-1	1
492	-1	-1	1	-1	-1	-1	-1	-1	-1	-1	-1	-1	-1	-1	0	-1	1	-1	-1	-1	1	-1	-1	-1	-1	1	-1	-1	-1	-1	1	-1	-1	-1	-1	-1	-1	-1	-1	-1	-1	1	-1	-1	-1	-1	-1	-1	1
493	-1	-1	1	-1	-1	0	-1	-1	-1	-1	NA	-1	-1	-1	0	0	0	-1	-1	-1	-1	-1	-1	-1	1	0	0	-1	0	-1	-1	0	1	-1	0	-1	1	-1	NA	-1	-1	0	-1	-1	-1	-1	1	-1	0
494	-1	-1	1	-1	-1	1	-1	-1	-1	-1	1	-1	-1	-1	-1	-1	1	-1	-1	-1	1	-1	-1	-1	1	1	-1	-1	-1	-1	-1	-1	1	-1	-1	-1	1	-1	1	-1	-1	-1	-1	-1	-1	-1	1	-1	1
495	0	-1	-1	-1	-1	-1	1	-1	-1	-1	-1	NA	-1	-1	-1	-1	-1	-1	1	-1	-1	1	1	-1	1	-1	-1	1	-1	-1	-1	-1	-1	-1	-1	-1	-1	-1	-1	-1	-1	0	-1	-1	-1	-1	-1	-1	-1
496	-1	-1	-1	-1	-1	1	1	-1	1	-1	1	-1	-1	-1	-1	-1	-1	1	1	-1	-1	-1	-1	-1	1	-1	-1	-1	-1	-1	-1	-1	-1	-1	-1	-1	-1	-1	-1	-1	-1	-1	-1	-1	-1	-1	1	-1	-1
497	-1	0	-1	-1	-1	0	1	-1	-1	-1	1	-1	-1	1	-1	-1	-1	-1	1	-1	-1	-1	1	-1	-1	1	-1	-1	-1	-1	-1	-1	-1	-1	-1	-1	-1	-1	1	-1	-1	-1	-1	-1	-1	-1	1	-1	1
498	-1	-1	-1	-1	-1	1	-1	-1	1	-1	1	-1	1	0	-1	-1	-1	-1	-1	-1	-1	1	1	-1	-1	1	-1	-1	-1	-1	1	-1	-1	-1	-1	-1	1	-1	1	-1	-1	1	-1	-1	-1	-1	0	-1	-1
499	-1	-1	-1	-1	-1	-1	-1	-1	-1	-1	-1	-1	-1	-1	-1	1	-1	1	-1	-1	1	-1	1	-1	1	1	-1	-1	-1	-1	1	-1	-1	0	NA	1	-1	-1	1	-1	-1	-1	-1	-1	-1	1	-1	-1	1
500	-1	NA	-1	-1	-1	1	0	-1	0	-1	1	-1	0	0	-1	-1	-1	-1	0	0	-1	1	0	NA	0	1	-1	0	-1	0	-1	-1	0	-1	-1	1	0	-1	1	-1	-1	-1	-1	0	-1	-1	-1	-1	1
501	-1	-1	-1	-1	-1	-1	1	-1	-1	-1	1	-1	-1	1	-1	-1	1	1	1	-1	-1	-1	-1	-1	-1	1	-1	-1	-1	1	-1	-1	-1	1	-1	-1	0	-1	1	-1	-1	-1	-1	-1	-1	-1	1	-1	-1
502	-1	-1	-1	1	-1	-1	1	-1	-1	-1	NA	-1	-1	1	-1	-1	0	-1	1	-1	-1	-1	-1	-1	-1	1	-1	-1	-1	-1	-1	-1	-1	-1	-1	-1	1	-1	1	-1	-1	-1	-1	-1	-1	-1	1	-1	-1
503	-1	0	0	1	-1	-1	0	-1	0	-1	0	-1	0	0	-1	0	-1	-1	0	-1	-1	-1	-1	-1	-1	1	-1	-1	-1	-1	-1	-1	-1	-1	0	-1	1	-1	1	-1	-1	0	-1	-1	-1	-1	1	-1	0
504	-1	1	1	1	-1	-1	0	-1	-1	-1	-1	-1	0	0	-1	-1	-1	-1	0	-1	0	-1	-1	-1	-1	1	-1	-1	-1	0	-1	-1	-1	0	-1	-1	1	1	1	-1	-1	-1	-1	-1	-1	-1	1	-1	0
505	-1	-1	1	1	-1	-1	-1	-1	-1	-1	-1	-1	0	0	-1	0	-1	-1	-1	-1	1	-1	-1	-1	-1	1	-1	-1	-1	-1	-1	-1	-1	-1	0	-1	1	1	1	-1	-1	-1	-1	-1	-1	-1	1	-1	1
506	-1	1	1	0	-1	-1	-1	-1	-1	-1	-1	-1	-1	1	-1	-1	-1	-1	-1	-1	-1	-1	-1	-1	-1	1	-1	-1	-1	1	-1	-1	-1	1	-1	-1	1	-1	1	-1	-1	-1	-1	-1	-1	-1	1	-1	1
507	-1	1	1	-1	-1	-1	-1	-1	-1	-1	-1	-1	-1	-1	-1	0	-1	-1	-1	-1	1	-1	-1	-1	-1	1	-1	-1	-1	-1	-1	-1	-1	-1	0	-1	1	-1	1	-1	-1	-1	-1	-1	-1	-1	1	-1	0
508	-1	-1	-1	NA	-1	1	-1	-1	1	-1	1	-1	1	-1	-1	1	-1	1	-1	-1	-1	-1	-1	-1	-1	1	-1	-1	-1	-1	-1	-1	-1	-1	1	1	1	1	1	-1	-1	-1	-1	-1	-1	-1	1	-1	1
509	-1	-1	-1	-1	-1	1	-1	-1	1	-1	1	-1	1	-1	-1	1	-1	1	-1	-1	-1	1	-1	-1	-1	1	-1	-1	-1	-1	-1	-1	-1	-1	1	1	1	1	1	-1	-1	-1	-1	-1	-1	-1	-1	-1	-1
510	-1	-1	-1	-1	-1	1	-1	-1	1	-1	1	-1	1	-1	-1	-1	-1	-1	-1	-1	-1	-1	-1	-1	1	1	-1	1	-1	-1	-1	-1	-1	1	-1	1	1	1	1	-1	-1	-1	-1	-1	-1	-1	-1	-1	-1
511	-1	-1	1	0	-1	-1	-1	-1	-1	-1	-1	-1	-1	-1	-1	1	-1	-1	-1	-1	1	-1	1	-1	1	-1	-1	-1	-1	-1	-1	-1	-1	-1	NA	-1	-1	-1	-1	-1	-1	-1	-1	-1	-1	1	-1	-1	-1
512	-1	-1	1	1	-1	0	0	1	-1	-1	0	-1	-1	1	-1	1	-1	-1	0	-1	-1	-1	-1	-1	-1	-1	-1	-1	-1	-1	-1	-1	-1	-1	1	-1	1	-1	-1	1	-1	-1	-1	1	-1	-1	-1	-1	-1
513	-1	-1	1	1	-1	1	-1	1	-1	-1	1	-1	-1	-1	1	1	-1	1	-1	-1	-1	-1	-1	-1	-1	-1	1	-1	1	-1	-1	-1	-1	-1	1	-1	-1	-1	-1	-1	-1	1	-1	NA	-1	-1	-1	-1	-1
514	-1	-1	1	-1	-1	1	0	-1	-1	-1	1	-1	-1	1	-1	1	-1	-1	0	-1	-1	-1	-1	-1	-1	-1	-1	-1	-1	-1	-1	-1	-1	-1	1	-1	1	-1	-1	-1	-1	-1	-1	-1	-1	-1	-1	-1	-1
515	-1	-1	1	-1	-1	-1	0	-1	-1	-1	-1	-1	-1	1	-1	1	-1	0	0	-1	-1	-1	1	-1	-1	-1	-1	-1	-1	-1	-1	-1	-1	-1	1	-1	0	-1	-1	1	-1	1	-1	-1	-1	-1	-1	-1	-1
516	-1	-1	1	1	-1	1	-1	0	-1	-1	1	-1	-1	-1	-1	-1	-1	-1	-1	-1	-1	-1	-1	-1	-1	1	-1	-1	-1	-1	-1	-1	-1	-1	-1	-1	-1	1	1	0	-1	-1	-1	-1	-1	-1	1	-1	-1
517	-1	-1	-1	-1	-1	1	1	-1	-1	-1	1	-1	-1	-1	1	1	-1	1	1	-1	1	-1	0	-1	1	1	-1	-1	-1	-1	0	-1	-1	1	NA	1	1	-1	1	-1	-1	-1	-1	-1	-1	1	1	-1	1
518	-1	-1	-1	-1	-1	-1	1	-1	-1	-1	1	-1	-1	1	-1	-1	1	-1	1	-1	-1	-1	-1	-1	-1	-1	-1	-1	-1	-1	-1	0	-1	-1	-1	-1	-1	-1	-1	1	-1	-1	-1	-1	-1	-1	0	-1	1
519	-1	-1	-1	-1	-1	-1	1	-1	-1	-1	-1	-1	-1	-1	-1	-1	1	-1	1	-1	-1	-1	-1	-1	-1	0	-1	-1	-1	1	-1	-1	-1	-1	-1	-1	-1	-1	-1	-1	-1	-1	1	-1	-1	-1	0	-1	1
520	-1	-1	-1	-1	-1	1	-1	-1	1	-1	1	-1	-1	1	-1	-1	1	-1	-1	-1	-1	1	-1	-1	-1	1	-1	-1	-1	1	1	1	-1	-1	-1	-1	-1	-1	-1	1	-1	-1	-1	1	-1	-1	1	-1	1
521	-1	-1	-1	-1	-1	-1	-1	-1	-1	-1	-1	-1	1	1	-1	-1	-1	-1	-1	-1	-1	-1	-1	-1	1	-1	-1	-1	-1	-1	-1	1	-1	-1	-1	-1	-1	-1	-1	-1	-1	NA	-1	1	-1	-1	-1	-1	-1
522	-1	-1	-1	-1	-1	-1	-1	-1	-1	-1	-1	-1	-1	1	-1	-1	-1	-1	-1	-1	-1	-1	-1	-1	1	-1	-1	-1	-1	1	-1	-1	-1	1	-1	1	-1	-1	-1	-1	-1	-1	-1	1	-1	-1	0	-1	1
523	-1	-1	-1	-1	-1	-1	-1	-1	-1	-1	-1	-1	-1	1	-1	-1	-1	-1	-1	-1	-1	-1	-1	-1	1	1	-1	-1	-1	-1	-1	-1	-1	0	-1	0	-1	-1	1	-1	-1	-1	-1	-1	-1	-1	1	-1	1
524	-1	-1	-1	-1	-1	-1	-1	-1	-1	-1	-1	-1	-1	0	-1	-1	0	-1	-1	-1	0	-1	-1	-1	1	1	-1	-1	-1	1	-1	0	-1	1	-1	1	-1	-1	1	-1	-1	-1	-1	0	-1	-1	1	-1	1
525	-1	-1	-1	-1	-1	-1	-1	-1	-1	-1	-1	-1	-1	-1	-1	-1	-1	-1	-1	-1	1	-1	-1	-1	1	1	-1	-1	-1	1	-1	1	-1	1	-1	1	-1	-1	1	-1	-1	-1	-1	-1	-1	-1	1	-1	1
526	-1	-1	-1	-1	-1	-1	-1	-1	-1	-1	-1	-1	-1	1	-1	-1	1	-1	-1	-1	-1	-1	-1	-1	1	1	-1	-1	-1	1	-1	1	1	1	-1	1	-1	-1	1	-1	-1	1	-1	-1	-1	-1	1	-1	1
527	-1	-1	-1	-1	-1	-1	-1	-1	-1	-1	-1	-1	-1	-1	-1	-1	0	-1	-1	-1	1	-1	-1	-1	1	1	-1	-1	-1	-1	-1	1	1	1	-1	1	-1	-1	1	-1	-1	-1	-1	1	-1	-1	-1	-1	1
528	-1	1	-1	-1	-1	1	-1	-1	1	-1	1	-1	-1	1	-1	-1	-1	-1	-1	-1	-1	1	-1	-1	1	-1	-1	-1	-1	-1	-1	-1	-1	-1	-1	-1	-1	-1	-1	1	-1	0	-1	-1	-1	-1	1	-1	1
529	-1	1	-1	-1	-1	1	-1	-1	1	-1	1	-1	-1	1	-1	-1	-1	-1	-1	1	-1	1	-1	-1	-1	-1	-1	-1	-1	-1	-1	-1	-1	-1	-1	-1	-1	-1	-1	1	-1	-1	-1	-1	-1	-1	-1	-1	1
530	1	-1	-1	-1	-1	-1	-1	-1	-1	-1	-1	-1	-1	-1	-1	-1	-1	-1	-1	1	-1	1	-1	-1	1	-1	-1	-1	-1	-1	-1	-1	-1	0	-1	-1	-1	-1	-1	-1	-1	1	-1	-1	-1	-1	1	-1	-1
531	1	-1	-1	-1	-1	-1	-1	-1	-1	-1	-1	NA	-1	-1	-1	-1	-1	-1	-1	-1	-1	1	1	-1	-1	-1	-1	1	-1	-1	-1	-1	-1	-1	-1	-1	-1	-1	-1	1	-1	1	-1	-1	-1	-1	1	-1	-1
532	1	-1	-1	-1	-1	-1	-1	-1	-1	-1	-1	0	-1	1	-1	-1	-1	-1	-1	1	-1	1	-1	-1	1	-1	-1	1	-1	-1	-1	-1	-1	-1	-1	-1	-1	-1	-1	-1	-1	1	-1	-1	-1	-1	1	1	-1
533	1	-1	-1	-1	-1	-1	-1	-1	-1	-1	-1	NA	-1	1	-1	-1	-1	-1	-1	0	-1	1	1	-1	1	-1	-1	0	-1	-1	-1	-1	-1	-1	-1	-1	-1	-1	-1	1	-1	1	-1	-1	-1	-1	1	-1	-1
534	1	-1	-1	-1	-1	-1	-1	-1	-1	-1	-1	NA	-1	1	-1	-1	-1	-1	-1	-1	-1	1	-1	-1	-1	-1	-1	-1	-1	-1	-1	-1	-1	-1	-1	-1	-1	-1	-1	1	-1	1	-1	-1	-1	-1	-1	1	-1
535	-1	-1	-1	-1	-1	-1	-1	-1	-1	-1	-1	-1	-1	-1	-1	-1	-1	1	-1	1	-1	-1	-1	-1	-1	1	-1	-1	-1	-1	-1	-1	-1	-1	-1	-1	1	-1	1	1	-1	1	-1	-1	-1	-1	1	-1	-1
536	-1	-1	-1	-1	-1	-1	1	-1	-1	-1	-1	-1	-1	-1	-1	-1	-1	-1	1	0	-1	-1	-1	-1	-1	1	-1	-1	-1	-1	-1	-1	-1	0	-1	-1	-1	-1	1	1	-1	1	-1	1	-1	-1	1	-1	-1
537	-1	-1	-1	1	-1	1	1	-1	-1	-1	1	-1	-1	-1	-1	-1	-1	1	1	-1	-1	1	-1	-1	-1	1	-1	-1	-1	1	-1	-1	-1	-1	-1	-1	1	-1	1	-1	-1	1	-1	-1	-1	-1	-1	-1	-1
538	-1	-1	-1	-1	-1	0	-1	-1	0	-1	0	-1	0	1	0	-1	0	-1	-1	1	-1	0	0	-1	-1	1	0	-1	0	-1	-1	-1	-1	-1	-1	-1	-1	-1	1	1	-1	0	-1	-1	-1	-1	1	-1	-1
539	-1	0	-1	-1	-1	0	-1	-1	0	-1	0	-1	-1	1	0	-1	-1	-1	-1	0	-1	-1	0	-1	-1	-1	0	-1	0	-1	-1	-1	-1	-1	-1	-1	-1	-1	-1	1	-1	0	-1	-1	-1	-1	1	-1	-1
540	-1	-1	-1	-1	-1	-1	-1	-1	-1	-1	-1	-1	-1	1	-1	-1	-1	-1	-1	1	-1	-1	-1	-1	1	1	-1	-1	-1	-1	-1	-1	-1	1	-1	-1	-1	-1	1	1	-1	1	-1	-1	-1	-1	1	-1	NA
541	-1	-1	-1	-1	-1	-1	-1	-1	-1	-1	-1	-1	-1	1	-1	-1	1	-1	-1	-1	-1	-1	-1	-1	-1	1	-1	-1	-1	-1	-1	-1	0	1	-1	-1	-1	-1	1	1	-1	1	-1	-1	-1	-1	1	-1	-1
542	-1	-1	-1	-1	-1	-1	-1	-1	-1	-1	-1	-1	-1	1	-1	-1	-1	-1	-1	1	-1	-1	-1	-1	-1	-1	-1	-1	-1	-1	-1	-1	-1	-1	-1	-1	-1	-1	-1	1	-1	-1	-1	-1	-1	-1	1	-1	NA
543	-1	-1	-1	-1	-1	-1	-1	-1	-1	-1	-1	-1	-1	1	-1	-1	1	-1	-1	0	-1	0	-1	-1	0	-1	-1	-1	-1	-1	-1	-1	-1	-1	-1	-1	-1	-1	-1	1	-1	1	-1	-1	-1	-1	1	-1	1
544	-1	-1	-1	-1	-1	-1	-1	-1	-1	-1	-1	-1	-1	-1	-1	-1	-1	-1	-1	1	1	1	-1	-1	-1	1	-1	-1	-1	-1	-1	-1	-1	-1	-1	-1	-1	-1	1	1	-1	1	-1	-1	-1	-1	1	-1	1
545	-1	0	-1	-1	-1	-1	-1	-1	-1	-1	-1	-1	-1	-1	-1	-1	-1	-1	-1	1	-1	-1	-1	-1	0	1	-1	-1	-1	-1	-1	-1	-1	1	-1	-1	-1	-1	1	1	-1	-1	-1	-1	-1	-1	1	-1	-1
546	-1	-1	-1	-1	-1	-1	1	-1	-1	-1	-1	-1	-1	1	-1	-1	-1	-1	1	0	-1	NA	0	-1	1	0	-1	-1	-1	-1	-1	-1	-1	-1	-1	-1	-1	-1	0	-1	-1	-1	-1	-1	-1	-1	1	-1	1
547	-1	-1	-1	-1	-1	1	-1	-1	1	-1	1	-1	-1	1	-1	-1	-1	-1	-1	1	-1	-1	0	-1	0	1	-1	-1	-1	-1	-1	-1	-1	1	-1	-1	-1	-1	1	1	-1	-1	-1	-1	-1	-1	1	-1	1
548	-1	0	-1	-1	-1	1	-1	-1	1	-1	1	-1	-1	1	-1	-1	-1	-1	-1	-1	-1	-1	-1	-1	-1	-1	-1	-1	-1	-1	-1	-1	-1	-1	-1	-1	-1	-1	-1	1	-1	-1	-1	-1	-1	-1	1	-1	-1
549	-1	-1	-1	-1	-1	-1	-1	-1	-1	-1	-1	-1	-1	-1	-1	-1	-1	-1	-1	1	-1	-1	-1	-1	1	1	-1	-1	-1	-1	-1	-1	-1	0	-1	-1	-1	-1	1	1	-1	1	-1	-1	-1	-1	1	-1	1
550	-1	1	1	-1	-1	-1	-1	-1	-1	-1	-1	-1	1	-1	-1	-1	-1	-1	-1	-1	-1	-1	1	-1	-1	1	-1	-1	-1	-1	-1	-1	-1	-1	-1	-1	1	-1	1	-1	-1	-1	-1	-1	-1	1	1	-1	1
551	-1	-1	-1	-1	-1	-1	-1	-1	-1	-1	-1	-1	-1	1	-1	1	-1	-1	-1	-1	-1	-1	-1	-1	-1	1	-1	-1	-1	-1	-1	-1	-1	1	1	-1	1	-1	1	-1	-1	-1	-1	-1	-1	-1	1	-1	-1
552	NA	-1	-1	1	-1	-1	1	-1	-1	-1	-1	-1	-1	1	-1	-1	-1	-1	1	1	-1	-1	-1	-1	-1	-1	-1	-1	-1	-1	-1	-1	-1	1	-1	-1	-1	-1	-1	-1	-1	-1	-1	-1	-1	-1	1	-1	-1
553	-1	-1	-1	1	-1	-1	-1	-1	-1	-1	-1	-1	-1	1	-1	0	-1	-1	-1	1	-1	1	-1	-1	-1	-1	-1	-1	-1	1	-1	-1	-1	1	0	-1	1	-1	-1	-1	-1	1	-1	-1	-1	-1	1	-1	-1
554	-1	-1	-1	-1	-1	-1	-1	-1	-1	-1	-1	-1	-1	-1	0	-1	-1	-1	-1	1	-1	1	0	-1	-1	-1	-1	-1	0	-1	-1	-1	-1	1	-1	-1	-1	-1	-1	-1	-1	-1	-1	-1	-1	-1	1	-1	-1
555	NA	-1	-1	-1	-1	-1	-1	-1	-1	-1	-1	-1	-1	-1	1	-1	-1	-1	-1	0	-1	1	1	-1	-1	-1	-1	-1	1	-1	-1	-1	-1	0	-1	-1	-1	-1	-1	-1	-1	-1	-1	-1	-1	-1	-1	-1	-1
556	-1	-1	-1	-1	-1	-1	-1	-1	-1	-1	-1	-1	0	0	-1	-1	-1	-1	-1	1	1	1	-1	-1	-1	-1	-1	-1	-1	-1	-1	-1	-1	-1	-1	-1	0	0	-1	-1	-1	-1	-1	-1	-1	-1	1	-1	-1
557	-1	1	-1	-1	-1	-1	-1	-1	-1	-1	-1	-1	-1	-1	-1	-1	-1	-1	-1	-1	-1	1	-1	-1	-1	1	-1	-1	-1	-1	-1	-1	-1	1	-1	-1	-1	1	1	-1	-1	1	-1	-1	-1	-1	1	-1	-1
558	NA	-1	-1	-1	-1	-1	1	-1	-1	-1	-1	-1	-1	0	-1	-1	-1	-1	1	-1	-1	1	1	-1	-1	-1	-1	-1	-1	-1	-1	-1	1	1	-1	-1	-1	-1	-1	0	-1	1	-1	-1	-1	1	1	-1	-1
559	-1	-1	-1	-1	-1	-1	1	-1	0	-1	-1	-1	1	-1	-1	-1	-1	-1	1	1	-1	1	-1	-1	-1	-1	-1	-1	-1	-1	-1	-1	-1	1	-1	-1	1	-1	-1	-1	-1	1	-1	-1	-1	-1	0	-1	-1
560	-1	-1	-1	-1	-1	-1	-1	-1	-1	-1	-1	-1	-1	1	-1	-1	0	-1	-1	-1	-1	-1	-1	-1	-1	-1	-1	-1	-1	-1	-1	-1	1	-1	-1	-1	-1	-1	-1	1	-1	1	-1	-1	-1	-1	1	-1	-1
561	-1	0	-1	-1	-1	0	-1	-1	1	-1	0	-1	0	-1	-1	-1	-1	-1	-1	-1	-1	0	-1	-1	-1	-1	-1	-1	-1	-1	-1	-1	-1	-1	-1	-1	-1	-1	-1	-1	-1	1	-1	-1	-1	-1	-1	-1	0
562	-1	1	-1	-1	-1	1	1	-1	1	-1	1	-1	-1	-1	-1	-1	-1	-1	1	-1	-1	-1	-1	-1	-1	-1	-1	-1	-1	-1	-1	1	-1	-1	-1	-1	-1	-1	-1	1	-1	-1	-1	1	-1	-1	-1	-1	1
563	-1	-1	-1	-1	-1	1	-1	-1	1	-1	1	-1	-1	1	-1	-1	-1	0	-1	-1	-1	1	-1	-1	-1	1	-1	-1	-1	-1	1	-1	-1	-1	-1	-1	1	-1	1	-1	-1	-1	-1	-1	-1	-1	1	-1	-1
564	-1	-1	-1	1	-1	1	1	-1	1	-1	1	-1	0	1	-1	-1	-1	1	1	-1	-1	0	-1	-1	1	1	-1	-1	-1	-1	-1	-1	-1	-1	-1	-1	1	-1	1	-1	-1	1	-1	-1	-1	-1	1	-1	-1
565	-1	-1	-1	-1	-1	-1	-1	-1	-1	-1	-1	-1	-1	-1	1	-1	1	-1	-1	1	1	-1	1	-1	-1	-1	1	-1	1	-1	-1	-1	-1	-1	-1	-1	-1	-1	-1	1	-1	1	-1	-1	-1	-1	-1	-1	-1
[truncated: 3,840 more columns]
