# Supplementary material for: Genetic Variance of Metabolomic Features and Their Relationship With Malting Quality Traits in Spring Barley
Source: Front Plant Sci. 2020 Oct 19;11:575467. doi: 10.3389/fpls.2020.575467 (PMC7604292; doi:10.3389/fpls.2020.575467)
Supplement: Supplementary Table 2 — Phenotypic data for malting quality traits. [file Data_Sheet_2.XLSX]

## Sheet: Table S2
Table S2 Phenotypic data for malting quality traits
Line	Sample	LYT	GbyE	MM	FS	WCL	EY	WCO	BG	WV
1	1	32014119	132014	20146117	4.7	2	84.26	4.55	883.33	1.84
1	2	32014119	132014	20146117	4.7	2	85.63	5.38	563.66	1.67
1	3	32014119	132014	20146117	4.6	2	84.43	4.78	554.86	1.65
1	4	22014119	122014	20144111	4.5	1	83.23	5.74	285.69	1.49
1	5	22014119	122014	20144111	4.5	1	83.23	5.74	285.69	1.49
1	6	22014119	122014	20144111	4.6	2	83.2	5.19	372.35	1.58
1	7	22014119	122014	20144111	4.6	2	82.74	5.24	455.29	1.6
2	8	32014119	232014	20146117	4.4	1	84.9	5.71	205.09	1.46
2	9	32014119	232014	20146117	4	1	85.75	5.67	140.51	1.47
2	10	32014119	232014	20146117	4.3	1	85.91	6.28	178.01	1.47
2	11	22014119	222014	20144111	4.7	1	82.85	5.85	160.59	1.41
2	12	22014119	222014	20144111	4	1	83.78	5.21	272.35	1.45
2	13	22014119	222014	20144111	4.5	1	83.77	5.76	190.98	1.48
3	14	32014119	332014	20146117	4.5	2	84.8	5.13	523.38	1.64
3	15	32014119	332014	20146117	4.3	2	86.31	6.96	298.15	1.49
3	16	32014119	332014	20146117	4.7	2	85.81	5.79	372.22	1.57
3	17	22014119	322014	20144111	4.5	1	83.62	6.03	192.16	1.42
3	18	22014119	322014	20144111	4.5	1	82.49	5.8	228.24	1.47
3	19	22014119	322014	20144111	4.5	1	83.39	7.55	125.69	1.39
4	20	32014119	432014	20146117	4.6	1	83.78	4.76	394.91	1.56
4	21	32014119	432014	20146117	4.5	1	84.04	5.01	273.84	1.52
4	22	32014119	432014	20146117	4.5	1	84.44	4.64	449.54	1.56
4	23	22014119	422014	20144111	3.6	1	81.88	4.98	192.16	1.43
4	24	22014119	422014	20144111	4.6	1	79.76	4.88	192.75	1.41
4	25	22014119	422014	20144111	4.3	1	82.08	4.64	175.29	1.43
5	26	32014120	532014	20145116	3.3	2	86.15	5.09	249.14	1.55
5	27	32014120	532014	20145116	4.5	2	86.01	5.45	153.58	1.49
5	28	22014120	522014	20144111	4.8	1	84.02	5.46	194.71	1.45
5	29	22014120	522014	20144111	4.6	1	83.55	5.71	121.96	1.42
5	30	22014120	522014	20144111	4.7	1	83.52	6	129.02	1.41
6	31	32014120	632014	20145116	4.3	1	86.31	5.65	410.37	1.55
6	32	32014120	632014	20145116	4.3	1	85.07	5.66	437.04	1.58
6	33	32014120	632014	20145117	4.3	1	86.75	5.79	343.52	1.61
6	34	22014120	622014	20144111	4.8	1	83.82	4.98	605.49	1.62
6	35	22014120	622014	20144111	4.6	1	83.8	5	533.14	1.56
6	36	22014120	622014	20144111	4.2	1	81.22	4.1	1038.04	1.96
7	37	32014120	732014	20145117	3.6	1	85.39	5.65	389.58	NA
7	38	32014120	732014	20145117	3.4	1	83.99	6.76	303.24	1.54
7	39	32014120	732014	20145117	4	1	84.98	7.32	137.27	1.47
7	40	22014120	722014	20144111	4.6	1	84.6	6.01	255.29	1.43
7	41	22014120	722014	20144111	4.5	1	83.98	6.14	193.92	1.4
7	42	22014120	722014	20144111	4	1	86.24	5.36	308.42	1.61
8	43	32014120	832014	20145117	3.9	1	86.29	5.53	391.2	1.6
8	44	32014120	832014	20145117	4.2	1	87.24	6.24	212.04	1.54
8	45	32014120	832014	20145117	4	1	86.79	6.08	229.63	1.54
8	46	22014120	822014	20144111	4.5	1	85.39	6.43	98.24	1.39
8	47	22014120	822014	20144111	4.3	1	84.43	6.7	131.18	1.39
8	48	22014120	822014	20146119	4.3	1	85.19	5.55	340.57	1.56
9	49	32014120	932014	20145117	3.7	1	85.39	4.63	459.95	1.69
9	50	32014120	932014	20145117	4.3	1	85.07	5.67	245.83	1.56
9	51	32014120	932014	20145117	4.4	1	84.77	5.38	286.34	1.57
9	52	22014120	922014	20146119	4.5	1	86.07	5.44	196.12	1.55
9	53	22014120	922014	20146119	4.1	1	85.19	5.41	101.81	1.48
9	54	22014120	922014	20146119	4.5	1	84.86	5.59	781.14	1.48
10	55	22015116	1022015	201514	5.5	1	84.51	5.45	304	1.55
10	56	32015116	1032015	201529	5.3	1	83.24	4.45	357	1.51
10	57	32015116	1032015	2015314	5	1	84.03	5.36	227	1.47
11	58	22015116	1122015	2015210	5.5	1	83.49	4.84	534.69	1.48
11	59	22015116	1122015	2015314	4.2	1	82.99	5.69	375	1.56
11	60	32015116	1132015	2015418	4.6	2	82.48	4.65	177.31	1.5
12	61	22014106	1222014	20143100	4.4	1	81.56	4.51	119.62	1.34
12	62	22014106	1222014	20143100	4.8	1	82.66	4.65	78.43	1.33
12	63	22014106	1222014	20143100	4.5	1	82.33	4.25	104.14	1.34
12	64	32014106	1232014	2014194	4.2	1	80.95	4.74	113.59	1.35
12	65	32014106	1232014	2014194	4.4	1	81.42	4.68	159.49	1.37
12	66	32014106	1232014	2014194	4.5	1	82.57	4.96	153.08	1.37
13	67	22014106	1322014	20143100	4.5	1	81.98	5.23	222.48	1.35
13	68	22014106	1322014	20143100	4.5	1	81.61	4.93	305.33	1.35
13	69	22014106	1322014	20143100	4.7	1	83.37	4.68	194.86	1.34
13	70	32014106	1332014	2014194	4.6	1	83.41	5.03	124.62	1.33
13	71	32014106	1332014	2014194	4.7	1	82.13	4.74	207.44	1.35
13	72	32014106	1332014	2014194	4.6	1	82.21	4.55	217.18	1.36
14	73	22015116	1422015	201528	5.6	1	82.64	4.96	276	1.52
14	74	32015116	1432015	2015417	4	1	82.38	5.58	167.89	1.49
15	75	22014106	1522014	20143100	4.6	1	83.21	6.53	70	1.34
15	76	22014106	1522014	20143100	4.4	1	83.37	6.03	92.71	1.35
15	77	22014106	1522014	20143100	4.4	1	83.49	6.21	105.81	1.35
15	78	32014106	1532014	2014194	4.6	1	83.4	6.03	92.05	1.35
15	79	32014106	1532014	2014194	4.4	1	82.59	6.34	107.69	1.34
15	80	32014106	1532014	2014194	4.4	1	81.71	5.96	116.15	1.34
16	81	22014106	1622014	20143100	4.6	1	82.31	6.34	476.05	1.4
16	82	22014106	1622014	20143100	4.6	1	81.71	5.85	400.1	1.4
16	83	22014106	1622014	20143100	4	1	82.51	4.98	467.48	1.44
16	84	32014106	1632014	2014194	3.6	1	82.72	5.15	279.49	1.43
16	85	32014106	1632014	2014194	4.3	1	82.15	5.1	244.87	1.4
16	86	32014106	1632014	2014194	3.7	1	82.95	4.89	252.82	1.41
17	87	22014106	1722014	20143101	4.5	2	80.24	4.69	798.56	1.73
17	88	22014106	1722014	20143101	4.7	2	80.65	4.41	882.56	1.94
17	89	22014106	1722014	20143101	4.7	2	80.54	5.04	688.78	1.64
17	90	32014106	1732014	2014194	4.5	1	83.18	4.78	222.05	1.37
17	91	32014106	1732014	2014194	4.3	1	82.16	4.81	354.62	1.46
17	92	32014106	1732014	2014194	3.6	1	82.25	4.78	352.05	1.44
18	93	22014106	1822014	20143101	4.4	1	81.81	5.71	153.44	1.36
18	94	22014106	1822014	20143101	4.4	1	80.08	5.25	236.78	1.38
18	95	22014106	1822014	20143101	4.5	1	82.38	5.38	152.78	1.36
18	96	32014106	1832014	2014194	3.7	1	82.67	5.48	70	1.34
18	97	32014106	1832014	2014194	4.4	1	83.31	5.23	83.33	1.35
18	98	32014106	1832014	2014194	3.9	2	83.66	5.4	70	1.34
19	99	22014106	1922014	20143101	4.6	1	81.83	6.13	218.11	1.37
19	100	22014106	1922014	20143101	4.8	1	81.35	6.31	436.56	1.43
19	101	22014106	1922014	20143101	4.7	1	81.26	6.11	303.44	1.41
19	102	32014106	1932014	2014194	3.7	1	83.96	5.56	80.72	1.35
19	103	32014106	1932014	2014194	2.9	1	83.27	5.55	150.72	1.37
19	104	32014106	1932014	2014194	4.3	1	83.37	5.48	70	1.36
20	105	22014106	2022014	20143101	4.7	1	81.69	5.53	357.44	1.43
20	106	22014106	2022014	20143101	4.7	1	82	6.05	241.67	1.4
20	107	22014106	2022014	20143101	4.7	1	81.1	5.22	388.78	1.47
20	108	32014106	2032014	2014194	4.2	1	83.15	4.91	143.22	1.38
20	109	32014106	2032014	2014194	4.4	1	82.58	4.8	121	1.37
20	110	32014106	2032014	2014194	4.5	1	83.03	4.88	276.83	1.43
21	111	22014106	2122014	20143101	4.6	1	82.13	5.73	175.22	1.38
21	112	22014106	2122014	20143101	4.8	1	82.4	6.1	115.22	1.36
21	113	22014106	2122014	20143101	4	1	82.53	6.06	93.22	1.34
21	114	32014106	2132014	2014194	3.7	1	83.4	5.53	80.44	1.37
21	115	32014106	2132014	2014194	3.8	1	83.26	5.74	101.83	1.38
21	116	32014106	2132014	2014194	3.7	1	83.54	5.21	133.5	1.36
22	117	22014107	2222014	20143101	4.6	1	81.67	4.66	121.89	1.37
22	118	22014107	2222014	20143101	4.7	1	81.2	4.45	213.89	1.37
22	119	22014107	2222014	20143101	4.6	1	81.29	4.54	171.2	1.37
22	120	32014107	2232014	2014194	4.6	1	83.69	4.78	86	1.36
22	121	32014107	2232014	2014194	4	1	82.28	4.39	136.42	1.33
23	122	22014107	2322014	20143101	4.4	1	81.07	6.88	70	1.33
23	123	22014107	2322014	20143101	4.6	1	81.28	6.42	138.1	1.34
23	124	22014107	2322014	20143101	4.7	1	81.29	6.4	70	1.33
24	125	22014107	2422014	20143101	4.4	1	79.64	5.38	488.7	1.47
24	126	22014107	2422014	20143101	4.5	1	80.78	5.99	437.2	1.48
24	127	22014107	2422014	20143101	4.7	1	80.88	5.8	409.2	1.46
25	128	22014107	2522014	20143101	4.2	1	80	5.21	562.1	1.49
25	129	22014107	2522014	20143101	4.5	1	79.08	5.44	372.5	1.41
25	130	22014107	2522014	20143101	4.3	1	80.4	5.64	222.3	1.39
25	131	32014107	2532014	2014195	4.4	1	79.51	4.51	273.31	1.42
25	132	32014107	2532014	2014195	4.5	1	80.05	5.04	241.51	1.39
26	133	22014107	2622014	20143101	4.5	1	81.82	4.66	87	1.35
26	134	22014107	2622014	20143101	4.4	1	80.65	4.66	95	1.36
26	135	22014107	2622014	20143101	4.3	1	82.07	4.56	101.4	1.36
26	136	32014107	2632014	2014195	4.7	1	82.7	4.1	164.08	1.37
26	137	32014107	2632014	2014195	4.5	1	82.76	3.99	105.62	1.35
26	138	32014107	2632014	2014195	4.5	1	82.18	4.13	124.59	1.35
27	139	22014107	2722014	20143101	4.2	1	81.08	4.61	154.7	1.37
27	140	22014107	2722014	20143101	4.5	1	80.3	4.52	114.3	1.35
27	141	22014107	2722014	20143101	4.5	1	80.9	4.96	88.3	1.34
27	142	32014107	2732014	2014195	4.6	1	81.26	3.99	216.38	1.37
27	143	32014107	2732014	2014195	4.2	1	81.61	4.54	124.59	1.34
27	144	32014107	2732014	2014195	3.2	1	81.51	4.3	70	1.32
28	145	22014107	2822014	20143101	4.2	1	80.72	6.51	70	1.29
28	146	22014107	2822014	20143101	4.5	1	81.41	6.26	70	1.3
28	147	22014107	2822014	20143101	4.5	1	82.46	6.19	70	1.33
28	148	32014107	2832014	2014195	4.5	1	82.11	4.96	70	NA
28	149	32014107	2832014	2014195	4.4	1	81.91	5.23	70	NA
28	150	32014107	2832014	2014195	3.1	2	70.38	4.5	146.9	1.35
29	151	22014107	2922014	20143101	4.7	1	82.45	6.8	81.7	1.34
29	152	22014107	2922014	20143101	4.3	1	82.69	6.85	156.7	1.34
29	153	32014107	2932014	2014195	2.5	2	NA	5.59	75.1	1.63
29	154	32014107	2932014	2014195	4.3	1	83	5.46	103.05	1.36
29	155	32014107	2932014	2014195	4.5	1	82.58	5.83	70	1.33
30	156	22014107	3022014	20143102	4.5	1	80.45	5.39	87.14	1.34
30	157	22014107	3022014	20143102	4.5	1	80.52	5.2	70	1.34
30	158	22014107	3022014	20143102	4.4	1	81.06	5.45	117.14	1.67
30	159	32014107	3032014	2014195	4.3	1	82.92	4.6	116.13	1.35
30	160	32014107	3032014	2014195	4.3	1	81.69	4.11	70	1.37
30	161	32014107	3032014	2014195	4.3	1	82.07	4.38	70	1.36
31	162	22014108	3122014	20143102	4.7	1	81.03	5.49	330.19	1.4
31	163	22014108	3122014	20143102	4.5	1	81.21	5.58	319.92	1.4
31	164	22014108	3122014	20143102	4.4	1	80.53	4.99	246.86	1.39
31	165	32014108	3132014	2014195	4.7	1	82.76	4.4	117.92	1.33
31	166	32014108	3132014	2014195	4.4	1	81.76	4.78	172.28	1.36
31	167	32014108	3132014	2014195	4.2	1	83.03	4.79	155.36	1.35
32	168	22014108	3222014	20143102	4.4	2	79.41	4.85	251.58	1.38
32	169	22014108	3222014	20143102	4.7	2	NA	4.61	294.36	NA
32	170	22014108	3222014	20143102	5.4	2	NA	4.43	305.75	NA
32	171	32014108	3232014	2014195	4.2	2	82.27	4.73	213.05	1.37
32	172	32014108	3232014	2014195	4.2	2	81.74	5.05	169.97	1.37
32	173	32014108	3232014	2014195	4.6	2	81.73	4.9	194.59	1.37
33	174	22014108	3322014	20143102	4.7	1	64.65	5.06	142	1.26
33	175	22014108	3322014	20143102	4.7	1	80.77	5.59	190.33	1.36
33	176	22014108	3322014	20143102	4.3	1	80.52	5.71	152.83	1.37
33	177	32014108	3332014	2014195	4.3	1	83.09	5.33	113.31	1.36
33	178	32014108	3332014	2014195	4.4	1	82.63	4.95	82.28	1.33
33	179	32014108	3332014	2014195	4.2	1	82.63	4.74	111.77	1.34
34	180	22014108	3422014	20143102	4.5	1	81.14	6.43	300.33	1.37
34	181	22014108	3422014	20143102	4.5	1	82.18	6.19	318.25	1.37
34	182	32014108	3432014	2014195	4.6	1	82.3	5.08	143.82	1.34
34	183	32014108	3432014	2014195	3.2	1	83.45	4.96	262.79	1.37
34	184	32014108	3432014	2014195	4.4	1	83.35	4.93	98.69	1.33
35	185	22014108	3522014	20143102	4.5	1	82.26	5.64	260.75	1.34
35	186	22014108	3522014	20143102	4.6	1	81.54	4.83	371.58	1.37
35	187	22014108	3522014	20143102	4.5	1	82.48	4.91	258.22	1.38
35	188	32014108	3532014	2014195	4.5	1	81.99	4.66	73.56	1.33
35	189	32014108	3532014	2014195	3.4	1	83.9	4.48	76.13	1.34
35	190	32014108	3532014	2014195	5.4	1	82.85	4.55	78.95	1.34
36	191	22014108	3622014	20143102	4.3	1	81.58	5.79	138.41	1.33
36	192	22014108	3622014	20143102	4.4	1	80.5	5.95	190.37	1.35
36	193	22014108	3622014	20143102	4.6	1	81.14	5.59	199.78	1.35
36	194	32014108	3632014	2014195	4.3	1	82.73	4.85	80.49	1.34
36	195	32014108	3632014	2014195	4.5	1	83	4.34	147.67	1.33
36	196	32014108	3632014	2014195	4.3	1	83.59	4.61	124.33	1.33
37	197	22014108	3722014	20143102	4.8	1	82.54	5.33	223.51	1.39
37	198	22014108	3722014	20143102	4.7	1	81.89	4.65	315.67	1.4
37	199	22014108	3722014	20143102	4.5	1	81.81	5.35	129.2	1.34
37	200	32014108	3732014	2014197	3.7	1	82.76	4.94	70.34	1.36
37	201	32014108	3732014	2014197	4	1	83.66	5.28	97.91	1.37
37	202	32014108	3732014	2014197	4	2	82.66	4.98	70.83	1.35
38	203	22014108	3822014	20143102	4.7	1	81	5.04	549	1.43
38	204	22014108	3822014	20143102	4.6	1	81.06	5.61	266.25	1.37
38	205	22014108	3822014	20143102	4.2	1	79.73	6.7	228.41	1.34
38	206	32014108	3832014	2014197	4	1	82.42	5.59	155.94	1.36
38	207	32014108	3832014	2014197	3.5	1	82.64	5.2	133.86	1.37
38	208	32014108	3832014	2014197	3.5	1	82	5.63	87.73	1.36
39	209	22014108	3922014	20143102	4.5	1	82.68	5.98	87.82	1.33
39	210	22014108	3922014	20143102	4.5	1	82.42	5.5	152.73	1.34
39	211	22014108	3922014	20143102	4.2	1	82.36	5.63	124.88	1.34
39	212	32014108	3932014	20146118	4.4	1	85.82	3.59	364.1	1.56
39	213	32014108	3932014	20146118	4.5	1	86.71	4.81	106.04	1.43
40	214	22014108	4022014	20143102	4.5	1	80.27	4.59	127.24	1.34
40	215	22014108	4022014	20143102	4.4	1	80.09	4.63	166.25	1.34
40	216	22014108	4022014	20143102	4.6	1	82.14	4.66	117.82	1.35
41	217	22014109	4122014	20143103	4.6	1	81.84	4.76	135.29	1.38
41	218	22014109	4122014	20143103	4.6	1	81.97	5.36	96.24	1.37
41	219	22014109	4122014	20143103	4.7	1	82.47	6.17	70	1.34
41	220	32014109	4132014	20146118	4.3	1	85.25	4.39	212.45	1.47
41	221	32014109	4132014	20146118	4.5	1	85.88	4.8	201.83	1.45
41	222	32014109	4132014	20146118	4.6	1	86.82	4.31	389.48	1.53
42	223	22014109	4222014	20143103	4.6	1	81.59	6.5	70	1.33
42	224	22014109	4222014	20143103	4.5	1	82.08	6.25	70	1.32
42	225	22014109	4222014	20143103	4.8	1	82.84	6.14	70	1.32
42	226	32014109	4232014	20146118	4.3	1	85.65	6.16	119.24	1.41
42	227	32014109	4232014	20146118	4.4	1	85.25	6.14	87.57	1.39
42	228	32014109	4232014	20146118	4.5	1	86.26	5.03	186.86	1.42
43	229	22014109	4322014	20143103	4.6	1	82.36	4.36	237.19	1.42
43	230	22014109	4322014	20143103	4.7	1	81.86	4.41	286.48	1.41
43	231	22014109	4322014	20143103	4.5	1	81.9	4.67	218.86	1.41
43	232	32014109	4332014	20146118	4.5	1	85.39	4.03	428.29	1.54
43	233	32014109	4332014	20146118	4.3	1	86.23	4	481.62	1.59
43	234	32014109	4332014	20146118	4.7	1	86.05	4.15	481.38	1.56
44	235	22014109	4422014	20143103	4.7	1	82.13	6.51	145.05	1.36
44	236	22014109	4422014	20143103	4.5	1	82.36	6.46	95.52	1.36
44	237	22014109	4422014	20143103	4.8	1	82.61	6.16	115.29	1.35
44	238	32014109	4432014	20146118	4.3	1	86.04	5.29	224.48	1.44
44	239	32014109	4432014	20146118	4.5	1	86.17	4.96	311.14	1.5
44	240	32014109	4432014	20146118	3.9	1	85.15	4.72	498.05	1.55
45	241	22014109	4522014	20143103	4.6	1	80.92	6.55	116	1.33
45	242	22014109	4522014	20143103	4.6	1	79.64	6.2	94.1	1.31
45	243	22014109	4522014	20143103	4.4	1	80.45	6.09	110.76	1.33
45	244	32014109	4532014	20146118	4.5	1	86.22	4.99	183.29	1.44
45	245	32014109	4532014	20146118	4.3	1	85.72	4.81	164.95	1.43
45	246	32014109	4532014	20146118	4.3	1	85.94	4.88	214.48	1.44
46	247	22014109	4622014	20143103	4.4	1	81.84	5.64	183.5	1.4
46	248	22014109	4622014	20143103	4.3	1	81.87	5.09	179.57	1.39
46	249	22014109	4622014	20143103	4.6	1	80.61	5.03	228.86	1.39
46	250	32014109	4632014	20146118	4.4	1	85.1	4.3	207.1	1.49
46	251	32014109	4632014	20146118	3.5	2	84.9	4.75	248.05	1.5
46	252	32014109	4632014	20146118	4.4	2	85.41	4.59	346.86	1.52
47	253	22014109	4722014	20143103	4.6	1	82.01	5.51	194.33	1.37
47	254	22014109	4722014	20143103	4.7	1	81.99	5.5	165.05	1.37
47	255	22014109	4722014	20143103	4.5	1	81.34	5.38	101.24	1.34
47	256	32014109	4732014	20146118	4.3	2	85.22	3.98	616.86	1.59
47	257	32014109	4732014	20146118	4.5	1	85.05	4.45	522.81	1.56
47	258	32014109	4732014	20146118	4.5	1	85.71	4.85	534.24	1.56
48	259	22014109	4822014	20143103	4.7	1	81.45	5.03	97.19	1.35
48	260	22014109	4822014	20143103	4.5	2	80.42	4.29	371.24	1.44
48	261	22014109	4822014	20143103	4.7	1	81.42	5.41	70	1.34
48	262	32014109	4832014	20146118	4.2	1	85.01	4.19	148.05	1.45
48	263	32014109	4832014	20146119	4.4	1	85.33	3.88	286.14	1.48
49	264	22014109	4922014	20143103	4.6	1	82.08	5.33	213	1.37
49	265	22014109	4922014	20143103	4.5	1	81.99	6.33	121.57	1.35
49	266	22014109	4922014	20143103	4.7	1	83.21	5.58	94.19	1.34
49	267	32014109	4932014	20146119	4.5	1	85.1	4.7	482.69	1.61
49	268	32014109	4932014	20146119	4.3	1	85.45	4.58	420.67	1.61
49	269	32014109	4932014	20146119	4.5	1	84.05	5.03	434.63	1.6
50	270	22014109	5022014	20143103	4.8	1	83.64	4.72	123.71	1.37
50	271	22014109	5022014	20143103	4.9	1	83.62	4.8	164.9	1.37
50	272	22014109	5022014	20143103	4.6	1	82.44	4.75	208.48	1.38
50	273	32014109	5032014	2014198	4.7	1	81.52	4.25	172.88	1.33
50	274	32014109	5032014	2014198	4.7	1	82.17	4.01	126.47	1.35
50	275	32014109	5032014	2014198	4.4	1	82.23	4.54	189.29	1.38
51	276	22015116	5122015	201513	5.7	1	83.57	5.84	110	1.53
51	277	22015116	5122015	2015211	5.5	3	82.59	5.26	252	1.5
51	278	22015116	5122015	2015316	4.9	2	82.92	5.64	130.23	1.49
51	279	32015116	5132015	2015418	4.9	3	83.71	5.26	112.89	1.51
52	280	32015116	5232015	201512	5.4	1	83.15	6.59	122	1.49
52	281	22015116	5222015	2015313	5	1	82.73	6.16	304	1.46
52	282	32015116	5232015	2015419	4.8	1	82.35	5.01	127.74	1.46
53	283	32015116	5332015	201514	5.7	2	84.07	5.97	171	1.52
53	284	32015116	5332015	2015211	5.4	3	83.98	5.26	205	1.48
53	285	22015116	5322015	2015315	4.7	1	83.59	5.47	130.21	1.48
53	286	32015116	5332015	2015420	4.1	2	82.58	5.95	159.67	1.45
54	287	22014109	5422014	20143103	4.7	1	83.46	5.74	133	1.37
54	288	22014109	5422014	20143103	4.8	1	82.37	5.38	214.9	1.39
54	289	22014109	5422014	20143103	4.7	1	82.43	5.3	120.38	1.36
54	290	32014109	5432014	2014198	3.8	1	81.27	4.74	183.14	1.38
54	291	32014109	5432014	2014198	4.4	1	81.67	NA	NA	1.33
54	292	32014109	5432014	2014198	4	1	82.18	5.74	125.96	1.39
55	293	22014109	5522014	20143103	4.5	1	82.24	6.42	334.67	1.38
55	294	22014109	5522014	20143103	4.6	1	82.9	6.89	128.71	1.33
55	295	22014109	5522014	20143103	4.6	1	81.99	7.16	98	1.33
55	296	32014109	5532014	2014198	4.6	1	NA	NA	NA	NA
55	297	32014109	5532014	2014198	3.6	1	NA	6.22	229.8	NA
55	298	32014109	5532014	2014198	4.5	1	NA	7.09	121.08	NA
56	299	22014110	5622014	20143103	4.5	2	81.72	5.26	243.71	1.37
56	300	22014110	5622014	20143103	4.7	2	81.9	4.89	270.14	1.37
56	301	22014110	5622014	20143103	4.9	2	83	5.19	259.67	1.37
56	302	32014110	5632014	2014198	4.5	1	82.29	5.33	117.49	1.37
56	303	32014110	5632014	2014198	3.4	1	82.36	5.2	106.47	1.37
56	304	32014110	5632014	2014198	3.7	2	81.92	4.71	128.26	1.38
57	305	22014110	5722014	20143104	4.8	1	82.1	5.78	134.4	1.38
57	306	22014110	5722014	20143104	4.4	1	80.91	5.78	164.18	1.39
57	307	22014110	5722014	20143104	4.7	1	82.1	6.25	70	1.34
57	308	32014110	5732014	2014198	3.7	1	82.75	5.16	154.16	1.37
57	309	32014110	5732014	2014198	3.9	1	82.6	5.78	179.29	1.38
57	310	32014110	5732014	2014198	2.9	1	82.4	6.29	190.32	1.38
58	311	22014110	5822014	20143104	4.8	1	82.17	7.33	70	1.34
58	312	22014110	5822014	20143104	4.5	1	80.58	7	76.84	1.34
58	313	22014110	5822014	20146117	4.2	1	83.52	6.95	285.71	1.42
58	314	32014110	5832014	2014198	4.4	1	82.28	5.91	79.03	1.34
58	315	32014110	5832014	2014198	3.3	1	81.27	5.73	203.14	1.37
58	316	32014110	5832014	2014198	3.1	1	82.19	6.19	102.14	1.36
59	317	22014110	5922014	20143104	4.7	1	82.69	5.98	70	1.35
59	318	22014110	5922014	20143104	4.6	1	82.62	6.05	78.4	1.35
59	319	22014110	5922014	20143104	4.7	1	81.72	5.05	227.73	1.41
59	320	32014110	5932014	2014198	3.6	1	83.46	5.08	71.31	1.38
59	321	32014110	5932014	2014198	3.4	1	83.29	5.59	87.69	1.38
59	322	32014110	5932014	2014198	3.5	1	83.27	5.51	70	1.37
60	323	22014110	6022014	20143104	4.5	1	82.45	6.08	122.18	1.36
60	324	22014110	6022014	20143104	4.7	1	82.91	6.03	176.62	1.37
60	325	22014110	6022014	20143104	4.3	1	81.51	6.13	103.07	1.36
60	326	32014110	6032014	2014198	3.3	1	84.38	5.29	89.08	1.36
60	327	32014110	6032014	2014198	3.6	1	82.16	6.33	133.25	1.39
60	328	32014110	6032014	2014198	3.5	1	83.15	5.88	163.25	1.38
61	329	32015116	6132015	2015314	4.5	1	81.34	5.73	375	1.52
62	330	22014110	6222014	20143104	4.7	1	81.56	5.46	430.4	1.46
62	331	22014110	6222014	20143104	4.4	1	81.7	5.39	530.4	1.54
62	332	22014110	6222014	20143104	4.8	1	79.19	4.86	515.73	1.51
62	333	32014110	6232014	2014198	4.4	1	82.68	5.09	234.08	1.4
62	334	32014110	6232014	2014198	4.1	1	82.54	5.03	313.53	1.45
62	335	32014110	6232014	2014198	3.4	1	81.9	4.98	297.42	1.43
63	336	22014110	6322014	20143104	4.7	1	82.49	6.39	131.4	1.36
63	337	22014110	6322014	20143104	NA	NA	82.02	6.11	145.07	1.4
63	338	22014110	6322014	20143104	4.3	1	81.97	5.93	114.4	1.37
63	339	32014110	6332014	2014198	3.7	1	84.15	6.1	71.58	1.36
63	340	32014110	6332014	2014198	4.7	1	82.82	5.92	118.53	1.38
63	341	32014110	6332014	2014198	3.8	1	82.82	5.44	99.08	1.36
64	342	22014110	6422014	20143104	4.5	1	80	5.18	373.96	1.46
64	343	22014110	6422014	20143104	4.7	1	82.88	5.06	296.18	1.47
64	344	22014110	6422014	20143104	4.5	1	82.47	5.25	272.84	1.44
64	345	32014110	6432014	2014198	3.8	1	82.77	5.25	237.42	1.4
64	346	32014110	6432014	2014198	4.3	1	81.85	5.16	383.53	1.43
64	347	32014110	6432014	2014198	4	1	82.19	4.91	342.69	1.43
65	348	22014110	6522014	20143104	4.9	3	82.03	5.36	250.62	1.44
65	349	22014110	6522014	20143104	4.3	1	81.97	5.48	229.07	1.4
65	350	22014110	6522014	20143104	4.5	3	81.59	5.84	178.83	1.37
65	351	32014110	6532014	2014198	3.5	1	81.95	5.13	115.47	1.38
65	352	32014110	6532014	2014198	3.7	1	82.02	5.38	222.42	1.42
65	353	32014110	6532014	2014198	4.3	1	82.17	5.36	174.92	1.41
66	354	22014111	6622014	20143104	4.7	1	80.79	5.55	244.46	1.38
66	355	22014111	6622014	20143104	4.6	1	80.85	5.63	291.54	1.38
66	356	22014111	6622014	20143104	4.6	1	81.66	6.23	104.46	1.34
66	357	32014111	6632014	2014199	3.7	1	81.32	5.78	256	1.41
66	358	32014111	6632014	2014199	4.4	1	81.55	5.65	231.71	1.42
66	359	32014111	6632014	2014199	4.1	1	82.2	6.19	151.71	1.39
67	360	22015116	6722015	201512	5.3	1	81.75	6.09	181	1.52
67	361	32015116	6732015	201529	5	1	80.43	4.95	224	1.45
67	362	32015116	6732015	2015313	4.7	1	81.35	5.15	114	1.44
68	363	22015116	6822015	201511	5	1	82.11	6.02	500	1.56
68	364	22015116	6822015	201529	4	1	81.19	4.44	422	1.62
68	365	32015116	6832015	2015311	5	1	80.93	5.21	566	1.61
68	366	22015116	6822015	2015419	4.7	1	81.05	5.29	309.22	1.58
69	367	32015116	6932015	201512	5.3	1	81.04	6.66	280	1.6
69	368	32015116	6932015	2015316	4.7	1	80.99	5.19	236.46	1.52
70	369	22015116	7022015	201513	5.2	1	80.21	6.34	405	1.57
70	370	32015116	7032015	201529	5.4	1	82.07	5.45	225.45	1.49
70	371	32015116	7032015	2015315	4.7	1	80.67	5.29	246.62	1.5
71	372	22014111	7122014	20143104	4.3	1	82.97	5.66	521.43	1.49
71	373	22014111	7122014	20143104	4.7	1	82.97	6.19	128	1.35
71	374	32014111	7132014	2014199	3.8	1	81.12	6.15	168.86	1.39
71	375	32014111	7132014	2014199	3.3	1	82.1	5.56	190.52	1.4
71	376	32014111	7132014	2014199	2.8	1	81.55	6.25	195.76	1.39
72	377	22014111	7222014	20143104	4.6	1	80.83	5.63	420.5	1.43
72	378	22014111	7222014	20143104	4.3	1	81.16	4.79	529.25	1.49
72	379	22014111	7222014	20143104	4.5	1	81.61	5.38	363.62	1.42
72	380	32014111	7232014	2014199	4.4	1	80.97	4.8	425.76	1.48
72	381	32014111	7232014	2014199	3.9	1	81.63	4.78	423.86	1.47
72	382	32014111	7232014	2014199	3.4	1	82.05	5.28	282.67	1.42
73	383	22014111	7322014	20143104	4.3	1	81.32	4.89	516.75	1.46
73	384	22014111	7322014	20143104	4.5	1	82.44	5.78	325.5	1.41
73	385	22014111	7322014	20143104	4.4	1	81.98	5.96	314.04	1.4
73	386	32014111	7332014	2014199	3.1	1	82.02	5.08	207.19	1.42
73	387	32014111	7332014	2014199	4.4	1	80.4	5.23	326.71	1.43
73	388	32014111	7332014	2014199	4.5	1	77.93	5.06	332.9	1.41
74	389	22014111	7422014	20143104	4.5	1	81.67	5.58	300.5	1.39
74	390	22014111	7422014	20143104	4.5	1	82.56	6.19	380.5	1.42
74	391	22014111	7422014	20143104	4.3	1	81.9	5.39	497.17	1.47
74	392	32014111	7432014	2014199	4.7	1	81.87	5.75	220.05	1.4
74	393	32014111	7432014	2014199	3.5	1	82.23	5.51	359.33	1.45
74	394	32014111	7432014	2014199	4.5	1	82.08	5.6	188.62	1.37
75	395	22014111	7522014	20143105	3.9	1	82.63	6.6	128.23	1.42
75	396	22014111	7522014	20143105	4.1	1	82.11	6.84	98.1	1.39
75	397	22014111	7522014	20143105	4.4	1	81.48	6.69	84.72	1.38
75	398	32014111	7532014	2014199	2.7	1	83.08	6.16	91.71	1.4
75	399	32014111	7532014	2014199	3.6	1	83.47	6.21	93.86	1.39
76	400	22014112	7622014	20143105	4.6	1	82.07	6.31	202.83	1.39
76	401	22014112	7622014	20143105	3.5	1	81.42	6.98	165.35	1.37
76	402	22014112	7622014	20143105	3.3	1	81.7	6.63	160.3	1.38
76	403	32014112	7632014	2014199	3	1	81.39	5.88	123.62	1.37
76	404	32014112	7632014	2014199	4.3	1	81.56	5.31	207.84	1.4
76	405	32014112	7632014	2014199	3.5	1	81.41	5.38	228.73	1.4
77	406	22014112	7722014	20143105	4.5	1	80.65	6.01	263.99	1.39
77	407	22014112	7722014	20143105	4.5	1	79.19	6.29	89.5	1.33
77	408	22014112	7722014	20143105	4.5	1	80.17	6.09	169.54	1.35
77	409	32014112	7732014	2014199	4.1	1	82.31	6.25	146.51	1.37
77	410	32014112	7732014	2014199	3.3	1	81.69	6.03	171.62	1.37
77	411	32014112	7732014	2014199	3.5	1	81.56	6.46	147.62	1.36
78	412	22014112	7822014	20143105	4.3	1	79.33	6.66	85.11	1.32
78	413	22014112	7822014	20143105	3.8	1	80.62	6.46	86.3	1.33
78	414	22014112	7822014	20143105	4.2	1	81.27	7.1	112.66	1.36
78	415	32014112	7832014	2014199	4	1	NA	6.75	76.51	NA
78	416	32014112	7832014	2014199	3.1	1	NA	5.93	176.51	NA
78	417	32014112	7832014	2014199	4.3	1	81.25	5.71	71.4	1.33
79	418	22014112	7922014	20143105	3.9	1	80.41	5.79	98.06	1.35
79	419	22014112	7922014	20143105	4.4	1	79.66	6.31	115.53	1.36
79	420	22014112	7922014	20143105	3.4	1	81.38	6.48	125.79	1.36
79	421	32014112	7932014	2014199	3.7	1	81.76	5.23	127.84	1.37
79	422	32014112	7932014	2014199	4.3	1	81.38	4.95	99.18	1.36
79	423	32014112	7932014	2014199	4.2	1	81.79	5.38	111.18	1.38
80	424	22014112	8022014	20143105	3.4	1	80.76	6.93	81.43	1.33
80	425	22014112	8022014	20143105	4.4	1	80.31	6.79	133.76	1.35
80	426	22014112	8022014	20143105	4.5	1	82.69	6.9	104.88	1.37
80	427	32014112	8032014	2014199	3.6	1	82.06	6.33	154.29	1.38
80	428	32014112	8032014	2014199	4.3	1	82.68	5.74	161.4	1.37
80	429	32014112	8032014	2014199	4.7	1	82.86	5.9	92.73	1.36
81	430	22014112	8122014	20143105	4.2	1	80.42	7.16	70	1.31
81	431	22014112	8122014	20143105	4.5	1	80.94	6.43	140.29	1.36
81	432	22014112	8122014	20143105	4.3	1	78.65	6.8	108.21	1.34
81	433	32014112	8132014	2014199	3.9	1	81.8	6.39	145.62	1.36
81	434	32014112	8132014	2014199	3.1	1	81.25	6.46	138.96	1.36
81	435	32014112	8132014	2014199	4.4	1	81.98	5.81	135.18	1.37
82	436	22014113	8222014	20143105	4.5	1	82.27	7.16	157.38	1.35
82	437	22014113	8222014	20143105	4.6	2	82.47	7.11	130.5	1.36
82	438	22014113	8222014	20143105	4	2	83.26	6.75	226.33	1.38
83	439	22014113	8322014	20143105	4.5	1	82.34	7.44	81.54	1.33
83	440	22014113	8322014	20143105	4.5	1	82.44	7.1	132.79	1.34
83	441	22014113	8322014	20143105	4.6	1	82.44	7.21	77.38	1.34
84	442	22014113	8422014	20143105	3.4	1	82.89	6.75	70	1.35
84	443	22014113	8422014	20143105	3.5	1	83.43	6.88	70	1.35
84	444	22014113	8422014	20143105	3.7	1	82.33	6.75	70	1.34
85	445	22014113	8522014	20143105	3.6	1	82.09	7.3	80.71	1.35
85	446	22014113	8522014	20143105	4.5	1	82.08	7.35	88.21	1.34
85	447	22014113	8522014	20143105	3.7	1	82.01	7.13	151.54	1.36
86	448	22014113	8622014	20143106	3.5	1	83.6	6.64	110.56	1.39
86	449	22014113	8622014	20143106	4.4	1	83.12	7	152.87	1.41
86	450	22014113	8622014	20143106	4.6	1	85.52	6.06	199.28	1.41
87	451	22014113	8722014	20143106	3.8	1	84.78	7.73	70	1.36
87	452	22014113	8722014	20143106	4.5	1	85.68	6.81	245.44	1.44
87	453	22014113	8722014	20143106	4.4	1	85.59	7.49	169.79	1.42
88	454	22014113	8822014	20143106	3.1	2	83.5	8.4	149.79	1.4
88	455	22014113	8822014	20143106	2	2	NA	7.85	135.44	NA
88	456	22014113	8822014	20143106	1.5	2	NA	7.84	142.87	NA
89	457	22014113	8922014	20144106	3.9	1	84.98	6.6	133.38	1.39
89	458	22014113	8922014	20144106	4.4	1	86.09	6.15	360.56	1.46
89	459	22014113	8922014	20144106	4	1	84.82	6.01	384.67	1.46
90	460	22014113	9022014	20144106	4.6	2	85.1	5.58	449.03	1.51
90	461	22014113	9022014	20144106	3.6	2	NA	6.79	185.95	NA
90	462	22014113	9022014	20144106	4.5	2	NA	6.15	340.31	NA
91	463	22014113	9122014	20144106	3.9	1	NA	6.28	143.13	NA
91	464	22014113	9122014	20144106	4	1	NA	6.11	186.97	NA
92	465	22014113	9222014	20144106	4.4	1	NA	5.23	772.1	NA
92	466	22014113	9222014	20144106	4.2	1	NA	5.74	520.05	NA
92	467	22014113	9222014	20144106	3.6	1	NA	5.89	379.35	NA
93	468	22015116	9322015	201513	5.1	1	83.55	5.7	146	1.51
93	469	32015116	9332015	2015311	5.3	1	81.1	5.41	237.95	1.46
93	470	32015116	9332015	2015419	4.8	1	82.2	5.5	127	1.47
94	471	32015116	9432015	201511	5.5	1	82.88	6.25	225	1.5
94	472	32015116	9432015	2015420	4.8	1	81.76	5.73	195.71	1.46
95	473	32015116	9532015	2015314	4.3	1	83.07	5.04	378	1.5
95	474	22015116	9522015	2015418	4.7	1	82.6	5.44	177.91	1.49
96	475	22015116	9622015	201511	5.3	1	83.43	5.9	361	1.53
96	476	32015116	9632015	2015210	5.4	1	79.96	5.5	245.42	1.54
96	477	22015116	9622015	2015313	4.2	1	84.43	6.17	229	1.47
96	478	32015116	9632015	2015419	4.5	1	83.08	6.28	130.33	1.47
97	479	22014114	9722014	20144106	4.2	1	NA	5.56	745.96	NA
97	480	22014114	9722014	20146117	4.2	1	83.68	5.33	783.1	1.61
97	481	22014114	9722014	20144106	4.7	1	85.08	5.46	916.4	1.65
98	482	22015116	9822015	2015210	5.6	1	82.15	5.55	70	1.51
98	483	32015116	9832015	2015312	5.4	1	82.05	5.84	202.94	1.45
99	484	22015116	9922015	201511	5.7	1	83.04	6.51	197	1.5
99	485	32015116	9932015	201529	5.4	1	81.35	4.17	207	1.48
99	486	22015116	9922015	2015314	4.4	1	82.47	5.28	237	1.48
99	487	32015116	9932015	2015417	4.7	1	82.33	4.93	179.87	1.5
100	488	22014114	10022014	20144106	3.4	1	84.94	5.53	661.73	1.62
100	489	22014114	10022014	20144106	4	1	85.71	5.96	565.73	1.54
100	490	22014114	10022014	20144106	2.6	1	86.22	6.15	412.4	1.49
101	491	22015116	10122015	2015210	5.4	1	82.71	5.4	184.67	1.48
101	492	22015116	10122015	2015313	5.2	1	80.79	5.6	271	1.5
101	493	22015116	10122015	2015418	5	1	81.81	5.14	198.29	1.55
102	494	32015117	10232015	201512	5.5	2	84.06	6.51	146	1.51
102	495	22015117	10222015	2015315	4.4	1	82.24	6.14	228.2	1.5
103	496	32015117	10332015	201513	4.9	1	81.56	5.95	110	1.48
103	497	22015117	10322015	2015419	4.5	1	80.61	7.11	95.89	1.48
104	498	22014114	10422014	20144106	3.3	1	86.17	7.19	161.73	1.4
104	499	22014114	10422014	20144106	2.9	1	86.5	7.21	212.18	1.41
104	500	22014114	10422014	20144106	4.6	1	86.15	6.23	253.73	1.43
105	501	22014114	10522014	20144106	4.1	1	86.18	6.54	291.29	1.43
105	502	22014114	10522014	20144106	4.5	1	86	6.7	203.07	1.4
105	503	22014114	10522014	20144106	3.9	1	85.24	6.41	386.18	1.44
106	504	32015117	10632015	201511	4.1	1	83.74	7.39	255	1.49
106	505	22015117	10622015	2015210	4.5	1	83.11	6.2	327	1.5
106	506	32015117	10632015	2015313	5	3	83.51	6.04	336	1.51
106	507	22015117	10622015	2015420	3.5	1	83.13	6.45	104.1	1.43
107	508	32015117	10732015	201513	5.4	2	83.38	5.29	486	1.58
107	509	32015117	10732015	2015312	5	1	82.94	5.83	477.66	1.53
107	510	22015117	10722015	2015419	5	1	80.18	6.3	222.13	1.51
108	511	22014114	10822014	20146117	4.6	1	86.09	6.16	186.67	1.45
108	512	22014114	10822014	20144106	3.8	1	85.71	5.96	289.07	1.45
108	513	22014114	10822014	20144106	4.4	1	85.5	4.85	463.51	1.49
109	514	22014114	10922014	20144106	3.7	1	85.97	6.33	141.07	1.4
109	515	22014114	10922014	20144106	4.4	1	85.97	6.19	116.62	1.39
109	516	22014114	10922014	20144106	3.9	1	85.75	5.66	208.18	1.41
110	517	22014114	11022014	20144107	4.6	1	85.43	5.97	280.64	1.42
110	518	22014114	11022014	20144107	4.1	1	84.98	6.11	199.53	1.4
110	519	22014114	11022014	20144107	4.5	1	84.38	6.05	428.69	1.47
111	520	22014114	11122014	20144107	4.3	2	84.52	4.88	728.97	1.66
111	521	22014114	11122014	20144107	4.7	2	85.34	5.9	360.64	1.48
111	522	22014114	11122014	20144107	4.4	2	84.41	5.85	534.25	1.5
112	523	22014114	11222014	20144107	4.5	1	85.53	6.26	143.14	1.4
112	524	22014114	11222014	20144107	NA	1	84.15	6.09	132.86	1.38
112	525	22014114	11222014	20144107	4.4	1	84.96	6.05	182.86	1.4
113	526	22014114	11322014	20144107	4.2	1	85.98	5.73	280.36	1.45
113	527	22014114	11322014	20144107	4.5	1	85.52	5.88	239.53	1.45
113	528	22014114	11322014	20144107	4	1	85.79	6.53	86.75	1.36
114	529	22014114	11422014	20144107	4.3	1	83.85	5.45	545.64	1.53
114	530	22014114	11422014	20144107	3.1	1	84.13	5.88	464.81	1.49
114	531	22014114	11422014	20144107	4.4	1	81.64	5.88	326.47	1.42
115	532	22014114	11522014	20144107	5	2	68.14	4.56	413.14	1.37
115	533	22014114	11522014	20144107	4.5	2	84.37	6.01	309.81	1.42
115	534	22014114	11522014	20144107	4.5	2	83.69	5.84	318.14	1.44
116	535	22014114	11622014	20144107	4.5	1	85.28	6.66	205.08	1.39
116	536	22014114	11622014	20144107	3.9	1	84.38	5.82	414.25	1.48
117	537	22014115	11722014	20144107	3.2	1	82.81	6	255.53	1.42
117	538	22014115	11722014	20144107	4.2	1	84.81	6.79	147.47	1.39
117	539	22014115	11722014	20144107	3.6	1	84.22	6.38	138.03	1.4
118	540	22014115	11822014	20144107	4.3	2	84.95	7.04	216.36	1.4
118	541	22014115	11822014	20144107	4.7	1	85.37	7.11	151.08	1.4
118	542	22014115	11822014	20144107	4.3	1	85.79	6.81	248.31	1.42
119	543	22014115	11922014	20144107	3.8	1	85.34	6.35	149.97	1.39
119	544	22014115	11922014	20144107	4.3	1	84.2	5.78	349.14	1.44
119	545	22014115	11922014	20144107	3.7	1	84.79	6.09	252.19	1.41
120	546	22014115	12022014	20144107	4.4	1	85.31	6.11	174.69	1.4
120	547	22014115	12022014	20144107	3.4	1	84.84	6.21	208.86	1.41
120	548	32014115	12032014	20145113	4.2	1	83.51	5.63	240.48	1.49
120	549	32014115	12032014	20145113	3.7	1	84.46	6	193.1	1.46
120	550	32014115	12032014	20145113	4.4	1	83.6	6.35	89.05	1.43
121	551	22014115	12122014	20144107	4.5	1	85.77	5.81	70	1.37
121	552	22014115	12122014	20144107	4.5	1	85.64	5.56	97.75	1.4
121	553	22014115	12122014	20144107	4.7	1	86.49	5.59	79.42	1.38
121	554	32014115	12132014	20145113	3.7	1	84.56	5.83	108.33	1.45
121	555	32014115	12132014	20145113	3.5	1	84.69	6.55	70	1.45
121	556	32014115	12132014	20145113	4.1	1	84.94	6.13	125.18	1.43
122	557	22014115	12222014	0	NA	NA	NA	NA	709.69	NA
122	558	22014115	12222014	20144107	3.9	1	85.67	5.03	608.86	1.51
122	559	32014115	12232014	20145113	3.9	1	85.16	5.41	243.07	1.48
122	560	32014115	12232014	20145113	4.5	1	85.56	5.38	361.31	1.53
122	561	32014115	12232014	20145113	3.6	1	84.51	5.4	320.68	1.5
123	562	22014115	12322014	20144107	4.4	1	85.32	6.01	98.31	1.39
123	563	22014115	12322014	20144108	4.5	1	83.96	5.42	379.52	1.49
123	564	32014115	12332014	20145113	4.5	1	84.67	5.45	246.23	1.49
123	565	32014115	12332014	20145113	3.7	1	84.49	5.91	192.21	1.47
123	566	32014115	12332014	20145113	4.4	1	84.81	6.58	121.65	1.44
124	567	22014115	12422014	20144108	4.4	1	83.85	5.75	403.57	1.47
124	568	22014115	12422014	20144108	4.5	1	84.45	6.86	138.81	1.4
124	569	22014115	12422014	20144108	4	1	83.89	6.44	241.9	1.43
124	570	32014115	12432014	20145113	3.7	1	84.01	5.95	114.11	1.43
124	571	32014115	12432014	20145113	4.3	1	84.43	6.13	138.93	1.44
124	572	32014115	12432014	20145113	3.9	1	84.54	7.23	85.16	1.44
125	573	22014116	12522014	20144108	4.4	1	84.61	5.66	318.57	1.44
125	574	22014116	12522014	20144108	4.7	1	84.41	5.67	666.19	1.57
125	575	22014116	12522014	20144108	3.8	1	84.02	5.57	425.24	1.45
125	576	32014116	12532014	20145113	4.3	2	84.11	6.05	163.5	1.48
125	577	32014116	12532014	20145113	4.3	1	85.51	5.35	302.43	1.51
126	578	22014116	12622014	20144108	4.4	1	85.81	6.21	200	1.4
126	579	22014116	12622014	20144108	4.2	1	86.08	5.49	462.86	1.51
126	580	22014116	12622014	20144108	4.5	1	84.63	5.78	357.62	1.46
126	581	32014116	12632014	20145113	3.9	1	85.1	5.41	163.02	1.46
126	582	32014116	12632014	20145113	4.5	1	84.71	6.26	70	1.43
126	583	32014116	12632014	20145113	3.9	1	85.87	5.85	137.71	1.47
127	584	22014116	12722014	20144108	4.3	1	86.66	6.64	122.38	1.38
127	585	22014116	12722014	20144108	4.5	1	85.18	6.2	255.48	1.4
127	586	22014116	12722014	20144108	4.3	1	84.65	6.1	193.57	1.38
127	587	32014116	12732014	20145114	3.9	1	85.36	6.01	72.57	1.43
127	588	32014116	12732014	20145114	3.1	3	85.45	5.94	135.23	1.53
128	589	22014116	12822014	20144108	4.3	1	85.1	6.4	168.33	1.38
128	590	22014116	12822014	20146119	4.5	1	84.92	6.79	70	1.41
128	591	32014116	12832014	20145114	3.7	2	85.45	6.38	133.33	1.52
128	592	32014116	12832014	20145114	4.5	2	85.88	6.03	71.94	1.43
128	593	32014116	12832014	20145114	4.3	2	85.38	6.56	99.37	1.45
129	594	22014116	12922014	20144108	3.8	1	84.38	6.09	195.48	1.4
129	595	22014116	12922014	20144108	4.2	1	84.06	5.81	225.12	1.43
129	596	22014116	12922014	20144108	4.4	1	83.97	5.46	398.21	1.47
129	597	32014116	12932014	20145114	4.2	1	86.01	6.03	166.88	1.48
129	598	32014116	12932014	20145114	4.3	1	85.69	5.04	193.46	1.48
129	599	32014116	12932014	20145114	3.7	1	86.87	5.48	130.38	1.48
130	600	22014116	13022014	20144108	4.4	1	84.95	5.22	277.74	1.43
130	601	22014116	13022014	20144108	4.6	1	84.64	5.26	299.64	1.43
130	602	22014116	13022014	20144108	4.4	1	83.98	6.01	219.4	1.4
130	603	32014116	13032014	20145114	4.2	1	86.13	5.86	124.89	1.47
130	604	32014116	13032014	20145114	4	1	85.9	5.55	166.46	1.47
130	605	32014116	13032014	20145114	4.4	1	85.6	5.75	128.48	1.45
131	606	22014116	13122014	20144108	4.5	1	85.15	4.85	751.79	1.66
131	607	22014116	13122014	20144108	4.6	1	84.98	5.14	584.64	1.57
131	608	22014116	13122014	20144108	4.7	1	85.15	5.56	367.98	1.46
131	609	32014116	13132014	20145114	3.9	1	86.56	4.4	309.28	1.6
131	610	32014116	13132014	20145114	4.7	1	86.72	4.74	332.07	1.61
131	611	32014116	13132014	20145114	4.6	1	85.15	4.69	294.51	1.56
132	612	22014116	13222014	20144108	3.7	1	85.12	7.1	340.83	1.46
132	613	22014116	13222014	20144108	4.4	1	84.06	6.99	377.74	1.46
132	614	22014116	13222014	20144108	4.4	1	83.34	7.1	392.74	1.45
132	615	32014116	13232014	20145114	4.4	1	85.51	6.43	259.7	1.56
132	616	32014116	13232014	20145114	4.2	1	86.39	6.28	309.92	1.56
132	617	32014116	13232014	20145114	4.2	1	85.72	6.3	209.28	1.49
133	618	22014116	13322014	20144108	4.4	1	85.6	5.29	442.02	1.47
133	619	22014116	13322014	20144108	4.4	1	85.12	6.22	235.6	1.41
133	620	22014116	13322014	20144108	4.5	1	85.61	5.73	272.74	1.41
133	621	32014116	13332014	20145114	4.2	1	86.26	5.51	211.18	1.49
133	622	32014116	13332014	20145114	3.8	1	85.75	5.36	232.07	1.51
133	623	32014116	13332014	20145114	4.4	1	85.9	5.35	237.66	1.48
134	624	22014117	13422014	20144108	3.8	1	87.94	6.2	200.6	1.41
134	625	22014117	13422014	20144108	3.7	1	85.86	7.25	247.98	1.44
134	626	22014117	13422014	20144109	4.6	1	85.76	6.64	320	1.53
134	627	32014117	13432014	20145114	4.3	1	85.92	4.88	583.1	1.62
134	628	32014117	13432014	20145114	4.3	1	86.3	6.05	318.33	1.51
134	629	32014117	13432014	20145114	4.3	1	86.3	5.94	349.29	1.54
135	630	22014117	13522014	20144109	4.2	1	85.22	5.38	361.67	1.55
135	631	22014117	13522014	20144109	4.5	1	85.38	5.84	383.81	1.54
135	632	22014117	13522014	20144109	4.6	1	85.76	5.78	464.05	1.56
135	633	32014117	13532014	20145114	4.2	1	85.51	6.3	167.86	1.45
135	634	32014117	13532014	20145114	3.5	1	86.66	5.95	153.57	1.45
135	635	32014117	13532014	20145114	3.6	1	85.34	6.24	151.19	1.45
136	636	22014117	13622014	20144109	4.5	1	84.91	6.25	219.76	1.46
136	637	22014117	13622014	20144109	4.4	1	84.88	6.28	214.76	1.44
136	638	22014117	13622014	20144109	4.5	1	84.09	6.38	267.38	1.47
136	639	32014117	13632014	20145114	3.4	1	85.85	6.19	177.14	1.47
136	640	32014117	13632014	20146119	4.5	1	85.34	5.8	451.9	1.54
136	641	32014117	13632014	20145114	4.3	1	85.44	5.71	180.24	1.45
137	642	22014117	13722014	20146117	4.6	1	84.9	5.06	658.33	1.55
137	643	22014117	13722014	20144109	4.4	1	84.91	5.49	425.71	1.52
137	644	22014117	13722014	20144109	4.3	1	84.73	5.2	707.38	1.65
137	645	32014117	13732014	20145114	4.2	1	85.52	5.2	200.24	1.46
137	646	32014117	13732014	20145114	4.4	1	85.6	4.75	344.76	1.52
137	647	32014117	13732014	20145114	4.4	1	85.6	4.63	592.14	1.67
138	648	22014117	13822014	20144109	4.5	1	84.44	5.66	636.19	1.61
138	649	22014117	13822014	20144109	4.3	1	84.79	6.23	347.14	1.45
138	650	22014117	13822014	20144109	4.6	1	84.7	7.01	538.1	1.53
138	651	32014117	13832014	20145114	4.7	1	86.52	5.3	486.43	1.56
138	652	32014117	13832014	20145114	4.2	1	85.44	5.08	505.71	1.6
138	653	32014117	13832014	20145114	3.2	1	85.55	6.28	315.24	1.51
139	654	22014117	13922014	20144109	4.3	1	84.41	5.94	398.33	1.48
139	655	22014117	13922014	20144109	4.5	1	84.53	5.48	580.48	1.59
139	656	22014117	13922014	20144109	4.1	1	84.89	5.33	499.76	1.53
139	657	32014117	13932014	20145114	4.4	1	86.62	5.6	470.71	1.57
139	658	32014117	13932014	20145114	4.5	1	86.15	4.81	657.38	1.68
139	659	32014117	13932014	20145114	3.8	1	86.82	4.96	547.86	1.62
140	660	22014117	14022014	20144109	2.9	1	85.09	7.49	169.05	1.42
140	661	22014117	14022014	20144109	3	1	84.17	6.98	228.1	1.46
140	662	22014117	14022014	20144109	4.2	1	84.88	7.01	296.67	1.44
140	663	32014117	14032014	20145115	3.6	1	86.76	7.98	278.17	1.54
140	664	32014117	14032014	20145115	3.9	1	87.02	6.7	375.59	1.63
140	665	32014117	14032014	20145115	4.7	1	87.26	6.09	333.8	1.59
141	666	22014117	14122014	20144109	4.4	1	84.04	5.74	667.38	1.6
141	667	22014117	14122014	20144109	4.5	1	84.28	5.55	631.43	1.56
141	668	32014117	14132014	20145115	4	1	86.93	5.86	335.45	1.59
141	669	32014117	14132014	20145115	4.5	1	86.52	5.92	263.38	1.53
141	670	32014117	14132014	20145115	4.7	1	86.86	6.11	235.45	1.53
142	671	22014117	14222014	20144109	4	1	82.7	4.83	697.86	1.56
142	672	22014117	14222014	20144109	4.5	1	83.52	5.08	729.18	1.55
142	673	22014117	14222014	20144109	3.7	1	83.28	4.98	849.18	1.59
142	674	32014117	14232014	20145115	4.3	2	84.14	4	988.03	2.19
142	675	32014117	14232014	20145115	4.4	2	85.59	4.19	786.38	1.86
142	676	32014117	14232014	20145115	4.3	2	86.3	4.46	628.17	1.79
143	677	22014117	14322014	20144109	3.9	1	83.99	5.46	719.44	1.59
143	678	22014117	14322014	20144109	4.3	1	83.4	5.59	808.41	1.66
143	679	22014117	14322014	20144109	4.2	1	83.22	5.35	958.67	1.7
143	680	32014117	14332014	20145115	4.2	1	84.55	4.27	970.42	2.28
143	681	32014117	14332014	20145115	4.4	1	84.62	4.98	745.77	1.86
143	682	32014117	14332014	20145115	4.5	1	86.11	5.47	494.6	1.73
144	683	22014117	14422014	20144109	2.9	3	84.36	6.33	578.92	1.53
144	684	22014117	14422014	20144109	1.4	3	NA	7.41	264.31	1.73
144	685	22014117	14422014	20144109	3.3	3	84.25	6.68	411.74	1.46
144	686	32014117	14432014	20145115	3.7	2	83.86	5.35	790.14	1.86
144	687	32014117	14432014	20145115	3.8	2	85.37	5	751.17	1.89
144	688	32014117	14432014	20145115	4.1	2	84.7	4.79	711.27	1.82
145	689	22014117	14522014	20144109	4.2	1	83.74	4.9	848.41	1.65
145	690	22014117	14522014	20144109	3.7	1	83.66	4.5	1098.15	1.79
145	691	22014117	14522014	20144109	4.3	1	83.51	5.05	805.33	1.61
145	692	32014117	14532014	20145115	4.3	1	86.54	4.94	499.3	1.57
145	693	32014117	14532014	20145115	4.5	1	86.8	4.23	534.27	1.69
145	694	32014117	14532014	20145115	3.9	1	86.82	4.69	526.53	1.72
146	695	22014117	14622014	20144109	3.9	1	84.46	5.26	607.38	1.53
146	696	22014117	14622014	20144109	4.5	1	84.47	5.58	525.33	1.49
146	697	22014117	14622014	20144109	3.8	1	84.25	5.93	421.49	1.48
146	698	32014117	14632014	20145115	4.5	1	87.12	5.33	380.75	1.56
146	699	32014117	14632014	20145115	3.4	1	87.7	5.47	307.28	1.58
146	700	32014117	14632014	20145115	3.2	1	86.76	6.06	219.01	1.51
147	701	22014117	14722014	20144109	4.5	1	84.79	5.75	148.15	1.37
147	702	22014117	14722014	20144109	4.2	1	86.16	5.4	345.85	1.42
147	703	22014117	14722014	20144109	4.6	1	85.59	5.53	300.21	1.41
147	704	32014117	14732014	20145115	3.7	1	88.37	5.27	128.87	1.47
147	705	32014117	14732014	20145115	4.5	1	87.55	5.03	280.05	1.52
147	706	32014117	14732014	20145115	4.4	1	87.22	5.58	206.24	1.47
148	707	22014118	14822014	20144110	NA	1	NA	NA	NA	NA
148	708	22014118	14822014	20144110	4.2	1	86.45	6.59	323.02	1.49
148	709	22014118	14822014	20144110	4.5	1	85.52	5.99	567.07	1.52
148	710	22014118	14822014	20144110	4.5	1	85.52	5.99	567.07	1.52
148	711	32014118	14832014	20145115	4.2	1	NA	5.92	455.48	1.61
148	712	32014118	14832014	20145115	4.2	1	86.6	5.92	586.88	1.68
148	713	32014118	14832014	20145115	3.6	1	86.44	6.26	394.84	1.56
149	714	32014118	14932014	20145115	4.6	1	88.32	5.26	368.39	1.55
149	715	32014118	14932014	20145115	4.2	1	87.73	4.9	435.91	1.51
149	716	32014118	14932014	20145115	4.5	1	86.26	5.01	519.57	1.61
150	717	32015117	15032015	201514	5.5	1	82.72	4.79	280	1.52
150	718	32015117	15032015	201526	5.3	1	81.91	5.17	377	1.49
150	719	22015117	15022015	2015314	5.2	1	81.17	5.95	387	1.49
151	720	22015117	15122015	201511	5	1	82.19	6.55	152	1.5
151	721	32015117	15132015	2015311	5.4	1	80.87	5.23	271.49	1.47
151	722	22015117	15122015	2015418	4.7	1	81.79	6.4	162.39	1.49
152	723	22015117	15222015	201528	5.1	1	83.28	5.69	244	1.48
152	724	32015117	15232015	2015316	5.4	1	83.05	4.83	248.26	1.51
153	725	22015117	15322015	201514	5.5	1	83.85	4.91	219	1.53
153	726	32015117	15332015	2015312	5.3	1	83.03	5.09	274.07	1.51
154	727	22014118	15422014	20144110	4.5	1	84.1	5.14	614.21	1.51
154	728	22014118	15422014	20144110	4.5	1	84.1	5.14	614.21	1.51
154	729	22014118	15422014	20144110	4.5	1	84.1	5.14	614.21	1.51
154	730	22014118	15422014	20144110	4.5	1	82.77	4.36	824.21	1.62
154	731	22014118	15422014	20144110	4.3	1	83.04	5.04	690.4	1.54
154	732	32014118	15432014	20145115	3.2	1	85.4	5.55	343.87	1.48
154	733	32014118	15432014	20145115	4.2	1	85.64	4.95	348.39	1.51
154	734	32014118	15432014	20145115	3.3	1	84.93	4.4	596.77	1.59
155	735	32015117	15532015	201511	5.6	1	83.26	6.34	85	1.45
155	736	22015117	15522015	2015314	5	1	82.77	6.05	139	1.46
155	737	32015117	15532015	2015420	4.8	1	82.15	5.89	78.14	1.41
156	738	22015117	15622015	201512	5.4	1	82.26	7.2	78	1.5
156	739	22015117	15622015	201528	5	1	83.49	6.6	79	1.45
156	740	22015117	15622015	2015313	4.7	1	83.78	5.7	138	1.45
156	741	32015117	15632015	2015419	4.4	1	82.38	5.73	139.59	1.48
157	742	32015117	15732015	201511	5.2	1	83.11	6.69	221	1.49
157	743	22015117	15722015	2015211	5	1	83.19	5.83	229	1.46
157	744	22015117	15722015	2015314	4.5	1	83.92	6.19	164	1.49
157	745	32015117	15732015	2015420	5.2	1	79	5.98	134.07	1.41
158	746	22015117	15822015	201513	5.6	1	83.73	5.4	306	1.54
158	747	32015117	15832015	2015315	5.4	1	84.09	4.85	122.83	1.48
158	748	32015117	15832015	2015420	4.4	1	82.9	5.69	128.46	1.46
159	749	22015117	15922015	2015210	4.7	1	83.16	5.47	340	1.54
159	750	32015117	15932015	2015314	4.2	1	82.62	5.39	221	1.46
159	751	22015117	15922015	2015419	4.6	1	82.11	5.5	291.86	1.53
160	752	22015117	16022015	201513	5.6	1	83.68	5.2	214	1.51
160	753	32015117	16032015	201526	5.6	1	83.44	5.95	192	NA
160	754	32015117	16032015	2015311	4.6	1	83	6.08	297.41	1.52
160	755	22015117	16022015	2015416	4.9	1	83.29	5.8	113.19	1.49
161	756	22015117	16122015	201513	5.4	1	83.54	5.81	271	1.52
161	757	22015117	16122015	2015210	5.6	1	82.63	5.31	193.42	1.49
161	758	32015117	16132015	2015315	5.3	1	82.49	5.11	241.45	1.49
161	759	32015117	16132015	2015417	4.7	1	82.36	5	218.72	1.49
162	760	22015117	16222015	201513	4.9	1	83.1	5.53	206	1.52
162	761	32015117	16232015	2015211	5.5	1	82.5	5.09	294	1.45
162	762	32015117	16232015	2015316	5	1	83.06	6.81	108.11	1.45
162	763	22015117	16222015	2015418	4.5	1	83.13	6.3	184.18	1.49
163	764	32015117	16332015	201511	5.3	1	83.75	6.39	184	1.5
163	765	32015117	16332015	2015313	4.5	1	82.52	5.8	139	1.46
163	766	22015117	16322015	2015419	4.4	1	82.54	5.94	426.26	1.6
164	767	22014118	16422014	20144110	4.4	2	82.9	4.42	846.6	1.68
164	768	22014118	16422014	20146118	4.1	1	81.87	4.89	1318.26	1.53
164	769	22014118	16422014	20144110	4.4	1	82.71	5.11	503.74	1.49
164	770	32014118	16432014	20145115	4.4	1	85.23	4.8	454.19	1.6
164	771	32014118	16432014	20145115	3.3	1	84.23	4.79	366.67	1.53
164	772	32014118	16432014	20145115	4.4	1	84.94	4.99	343.66	1.5
165	773	22014118	16522014	20144110	4.4	1	83.35	5.31	505.17	1.54
165	774	22014118	16522014	20146118	4.4	1	83.15	4.76	407.14	1.51
165	775	22014118	16522014	20144110	4.3	1	83.69	4.75	774.69	1.67
165	776	32014118	16532014	20145115	3.5	1	85.98	4.58	463.66	1.64
165	777	32014118	16532014	20145115	4.4	1	84.86	4.31	679.57	1.79
165	778	32014118	16532014	20145115	3.2	1	85.06	4.49	558.71	1.69
166	779	22014118	16622014	20144110	4.6	1	85.74	6.38	290.29	1.45
166	780	22014118	16622014	20144110	4	1	84.75	6.74	220.64	1.38
166	781	22014118	16622014	20144110	4.6	1	NA	6.09	304.69	NA
166	782	32014118	16632014	20145116	4.5	2	85.85	6.26	213.68	1.51
166	783	32014118	16632014	20145116	4.3	2	84.81	5.79	347.01	1.6
166	784	32014118	16632014	20145116	4.5	2	84.85	7.13	317.73	1.55
167	785	22014118	16722014	20144110	3.9	1	NA	5.56	299.93	NA
167	786	22014118	16722014	20144110	4.4	1	84.31	5.99	385.4	1.45
167	787	22014118	16722014	20144110	4.6	1	85.33	5.88	308.98	1.42
167	788	32014118	16732014	20145116	4.5	1	86.76	5.5	225.43	1.52
167	789	32014118	16732014	20145116	4.7	1	85.24	5.15	246.44	1.52
167	790	32014118	16732014	20145116	4.2	1	86.48	5.23	221.97	1.5
168	791	22015118	16822015	201511	4.7	1	82.94	6.64	250	1.53
168	792	32015118	16832015	201529	5.2	1	82.17	5.36	171	1.46
168	793	22015118	16822015	2015315	4.2	1	84.58	6.68	179.12	1.49
168	794	22015118	16822015	2015420	3.6	1	83.2	7.45	179.52	1.45
169	795	22015118	16922015	201514	4.9	1	85	6.31	243	1.52
169	796	22015118	16922015	201527	4.3	1	84.45	5.63	215	1.49
169	797	22015118	16922015	2015313	3.9	1	83.63	6.14	216	1.48
169	798	32015118	16932015	2015417	4.5	1	81.98	6.49	294.62	1.54
170	799	32015118	17032015	201526	5.8	1	83.87	6.39	355	1.43
170	800	32015118	17032015	2015314	4.8	1	83.58	6.98	179	1.46
170	801	32015118	17032015	2015417	4.6	1	82.62	6.19	160.07	1.48
171	802	32015118	17132015	201514	5.2	1	83.51	6.36	214	1.49
171	803	32015118	17132015	201529	5.3	1	83.89	6.01	245.27	1.47
171	804	22015118	17122015	2015316	2.5	3	82.79	6.02	295.28	1.53
171	805	22015118	17122015	2015420	1.9	2	83.63	6.2	228.61	1.49
172	806	22015118	17222015	201512	3.4	1	81.85	6.69	311	1.55
172	807	32015118	17232015	201529	5.4	1	82.27	4.95	244	1.45
172	808	22015118	17222015	2015316	4.4	1	82.51	5.55	237.2	1.51
172	809	32015118	17232015	2015418	4.3	2	82.16	5.14	169	1.48
173	810	22015118	17322015	201514	5.3	1	82.87	6.1	319	1.54
173	811	32015118	17332015	2015210	5.5	1	82.29	5.89	240.08	1.49
173	812	32015118	17332015	2015315	4.2	1	83.37	5.64	307.69	1.52
173	813	22015118	17322015	2015420	4	1	83.34	5.71	136.24	1.43
174	814	22014118	17422014	20144110	4.5	1	84.27	5.06	409.21	1.47
174	815	22014118	17422014	20144110	4.2	2	81.73	4.4	1237	1.85
174	816	22014118	17422014	20144110	4.4	1	84.46	5.21	339.12	1.4
174	817	32014118	17432014	20145116	4.4	1	85.54	4.7	287.86	1.55
174	818	32014118	17432014	20145116	4.1	1	86.03	5.21	327.36	1.54
174	819	32014118	17432014	20145116	4.7	1	86.1	5.14	228.32	1.51
175	820	22014118	17522014	20144110	4.4	1	83.51	5.3	403.36	1.42
175	821	22014118	17522014	20144110	3.7	1	83.96	5.19	450.94	1.46
175	822	22014118	17522014	20144110	4.4	1	84	5.27	520.03	1.47
175	823	32014118	17532014	20145116	4.3	1	85.12	5.55	396.92	1.61
175	824	32014118	17532014	20145116	4.2	1	85.14	5.61	424.28	1.64
175	825	32014118	17532014	20145116	3.6	1	84.61	5.69	352.41	1.57
176	826	22014118	17622014	20144110	4.3	1	83.25	4.89	617.61	1.45
176	827	22014118	17622014	20144110	4.5	1	84.44	5.49	260.33	1.37
176	828	22014118	17622014	20144110	4.2	1	83.1	5.67	336.09	1.39
176	829	32014118	17632014	20145116	3.8	1	85.17	5.44	317.73	1.52
176	830	32014118	17632014	20145116	4.1	1	84.92	4.78	421	1.58
176	831	32014118	17632014	20145116	4.4	1	85.05	5.13	467.44	1.59
177	832	22014118	17722014	20144110	4.4	2	84.55	5.47	335.18	1.4
177	833	22014118	17722014	20144110	4.3	1	83.23	5.73	210.94	1.37
177	834	32014118	17732014	20145116	4.2	1	86.66	5.49	163.39	1.49
177	835	32014118	17732014	20145116	4.2	1	84.77	5.89	233.53	1.51
177	836	32014118	17732014	20145116	4.4	1	85.06	4.09	552.22	1.68
178	837	22015118	17822015	201514	5.4	1	83.48	5.55	169	1.51
178	838	22015118	17822015	2015210	5	1	82.13	7.11	NA	1.45
178	839	22015118	17822015	2015315	3.7	1	82.98	6.01	142.94	1.48
178	840	32015118	17832015	2015418	4	2	83.26	5.85	221.78	1.51
179	841	22015118	17922015	201512	4.7	1	83.12	6.41	207	1.53
179	842	22015118	17922015	2015315	3.8	1	79.76	6.1	213.01	1.49
180	843	32014118	18032014	20145116	3.8	1	86.18	5.48	248.17	1.51
180	844	32014118	18032014	20145116	4.2	1	85.96	5.81	227.75	1.53
180	845	32014118	18032014	20145116	4.5	1	85.37	5.59	214.45	1.5
180	846	22014118	18022014	20146118	3.7	1	85.1	5.42	585.48	1.41
180	847	22014118	18022014	20146118	4	1	84.61	5.8	263.55	1.42
180	848	22014118	18022014	20146118	4.5	1	86.24	6.41	281.55	1.37
181	849	32014119	18132014	20145116	3.8	1	87.63	5.83	251.36	1.5
181	850	32014119	18132014	20145116	3.5	1	86.02	5.83	253.33	1.5
181	851	32014119	18132014	20145116	3	1	87.03	6.55	213.83	1.5
181	852	22014119	18122014	20144110	4.5	1	85.51	7.03	73.36	1.34
181	853	22014119	18122014	20144110	4.5	1	85.51	7.03	73.36	1.34
181	854	22014119	18122014	20144110	4.5	1	84.06	6.46	211.55	1.36
182	855	32014119	18232014	20145116	4.3	1	85.88	7.11	198.52	1.44
182	856	32014119	18232014	20145116	4.3	1	84.9	6.78	136.54	1.43
182	857	32014119	18232014	20145116	3.5	1	86.08	6.45	193.33	1.45
182	858	22014119	18222014	20144111	4.5	1	82.53	6.83	139.8	1.44
182	859	22014119	18222014	20144111	4.5	1	82.53	6.83	139.8	1.44
182	860	22014119	18222014	20144111	4.6	1	83.25	7.01	80.59	1.36
183	861	32014119	18332014	20145116	4.3	1	86.01	6.31	254.32	1.46
183	862	32014119	18332014	20146117	3.9	1	86.25	5.71	446.76	1.56
183	863	22014119	18322014	20144111	4.3	1	82.55	6.99	87.94	1.35
183	864	22014119	18322014	20144111	4.7	1	83.53	5.99	230.39	1.46
184	865	22015118	18422015	201512	5.5	1	82.19	NA	501	1.61
184	866	22015118	18422015	2015210	4.7	2	82.78	6.26	630.08	1.48
184	867	32015118	18432015	2015315	5.2	1	83.27	5.71	267.84	1.51
184	868	32015118	18432015	2015419	5.1	1	81.55	6.06	292.5	1.51
185	869	22015107	18522015	201511	4.9	1	83.25	7.19	249	1.53
185	870	32015107	18532015	2015312	4.4	1	83.85	5.84	181	1.49
185	871	32015107	18532015	2015418	4.8	1	82.86	7.09	178.1	1.53
186	872	22015107	18622015	201513	5.4	1	81.15	6.25	130	1.51
186	873	32015107	18632015	201528	5.2	1	81.76	5.19	101	1.46
186	874	32015107	18632015	2015312	5.4	1	80.85	5.21	261.98	1.49
186	875	32015107	18632015	2015420	4.6	1	81.73	5.44	249.98	1.5
187	876	22015107	18722015	201516	5.3	1	84.2	6.9	174	1.48
187	877	32015107	18732015	201527	4.6	1	83.59	7.91	181	1.46
187	878	32015107	18732015	2015312	4.8	1	82.43	5.86	204.49	1.47
187	879	32015107	18732015	2015418	5.4	1	82.83	5.98	139.04	1.48
188	880	32015107	18832015	201513	5.3	1	83.32	6.06	221	1.52
188	881	22015107	18822015	2015210	5.2	1	84.58	5.81	253	1.51
188	882	22015107	18822015	2015316	4.7	1	1.98	5.56	196.29	NA
188	883	32015107	18832015	2015417	4.2	1	82.75	5.95	159.64	1.52
189	884	22015107	18922015	201511	4.4	1	83.26	7.2	275	1.52
189	885	32015107	18932015	201529	5.4	1	82.7	4.8	377	1.53
189	886	22015107	18922015	2015313	5.2	1	82.44	6.51	340	1.5
190	887	22015107	19022015	201511	4.6	1	83.45	6.55	213	1.54
190	888	32015107	19032015	2015210	5.3	1	81.91	5.13	277.58	1.51
190	889	32015107	19032015	2015316	4.7	1	82.46	5.11	206.18	1.51
190	890	32015107	19032015	2015417	3.9	1	82.73	5.56	187.23	1.51
191	891	22015107	19122015	201512	4.2	1	82.78	6.42	164	1.52
191	892	22015107	19122015	2015211	5	1	83.32	5.25	186	1.46
191	893	32015107	19132015	2015312	5.1	1	82.94	5.03	322.05	1.51
191	894	32015107	19132015	2015418	4.6	1	83.21	5.24	226.42	1.51
192	895	32015107	19232015	201513	5.7	1	82.95	5.09	241	1.54
192	896	22015107	19222015	2015314	4.4	1	83.02	6.22	306	1.48
193	897	22015107	19322015	2015211	4.8	1	82.24	5.13	399	1.51
193	898	22015107	19322015	2015420	4.9	1	83.31	5.39	177.15	1.46
194	899	32015107	19432015	201516	5	1	82.6	6.6	514	1.52
194	900	32015107	19432015	201526	5	1	83	5.44	357	1.5
194	901	22015107	19422015	2015314	4.7	1	82.55	5.84	334	1.53
194	902	22015107	19422015	2015420	4.1	1	83.03	5.86	167.72	1.46
195	903	32015107	19532015	201514	5.1	1	83.03	5.73	313	1.52
195	904	32015107	19532015	2015316	4	1	82.81	6	171.13	1.48
195	905	22015107	19522015	2015417	3.7	1	NA	5.7	240.47	1.52
196	906	22015107	19622015	201514	5.4	1	82.24	5.9	240	1.55
196	907	22015107	19622015	2015211	4.2	1	81.44	5.47	213	1.47
196	908	22015107	19622015	2015314	4.3	1	82.05	6.09	243	1.49
197	909	32015107	19732015	2015210	5.7	1	82.53	4.54	215.95	1.49
197	910	32015107	19732015	2015419	4.2	1	83.13	5.43	139.96	1.51
198	911	22015107	19822015	201512	4.9	1	82.35	6.19	280	1.53
198	912	32015107	19832015	2015211	5.6	1	82.91	4.76	302	1.51
198	913	32015107	19832015	2015315	5	1	82.99	5.74	159	1.48
198	914	32015107	19832015	2015420	4	1	80.82	7.68	122.61	1.45
199	915	32015107	19932015	201526	5.2	1	83.9	5.54	248	1.5
199	916	22015107	19922015	2015313	4.8	1	83.29	5.74	279	1.5
199	917	32015107	19932015	2015417	4.5	1	83.23	5.95	203.86	1.5
200	918	32015118	20032015	201514	5.5	1	83.29	6.02	181	1.49
200	919	22015118	20022015	2015314	4.3	1	83.02	5.75	102	1.44
200	920	32015118	20032015	2015420	4.4	1	83.05	6.3	156.59	1.43
201	921	22015118	20122015	201511	5	1	81.69	6.89	92	1.47
201	922	22015118	20122015	2015210	5.4	1	83.95	5.39	376.34	1.51
201	923	22015118	20122015	2015312	4.7	1	80.39	5.53	250.71	1.49
201	924	32015118	20132015	2015420	4.5	1	80.04	5.35	316.61	1.46
202	925	22015118	20222015	201514	5	1	83.35	6.39	238	1.5
202	926	22015118	20222015	201529	4.7	1	81.57	5.24	234	1.47
202	927	22015118	20222015	2015315	4.4	1	81.57	6.78	234.99	1.47
202	928	32015118	20232015	2015419	4.4	1	81.15	5.76	253.67	1.51
203	929	32015107	20332015	2015315	4.9	1	82.06	5.11	253.38	1.49
203	930	32015107	20332015	2015417	4.7	1	83.19	7.96	164.69	1.5
204	931	32015118	20432015	201514	5.5	1	84.55	5.24	156	1.5
204	932	22015118	20422015	2015210	5.3	1	82.38	4.94	188.83	1.53
204	933	22015118	20422015	2015313	4.2	1	83.92	6	216	1.48
205	934	32015107	20532015	201514	5.2	1	82.62	5.16	366	1.53
205	935	32015107	20532015	2015210	5	1	82.8	5.31	105.92	1.51
205	936	22015107	20522015	2015312	4.4	1	85.77	5.15	200	1.52
206	937	32015108	20632015	201512	5	1	82.72	5.44	234	1.53
206	938	22015108	20622015	2015316	4.9	1	83.23	5.35	195.58	1.58
207	939	32015108	20732015	201513	5.7	1	83.12	5.34	398	1.57
207	940	32015108	20732015	201529	4.9	1	82.47	4.71	327	1.51
207	941	22015108	20722015	2015315	4.9	1	82.66	4.79	490.1	1.6
207	942	32015108	20732015	2015417	5.2	1	82.61	4.72	226.79	1.52
208	943	22015108	20822015	201513	5.3	1	84.05	6.04	118	1.54
208	944	22015108	20822015	201528	5.7	1	83.79	5.51	294	1.49
208	945	32015108	20832015	2015312	5.2	1	83.03	5	524.13	1.6
208	946	32015108	20832015	2015419	5.4	1	82.93	5.24	264.11	1.55
209	947	32015108	20932015	201512	5.3	1	83.84	5.9	627	1.51
209	948	32015108	20932015	201528	5.9	1	83.44	5.89	74	1.45
209	949	22015108	20922015	2015316	4.8	1	84.15	5.63	209.13	1.49
209	950	22015108	20922015	2015420	4.5	1	83.58	5.65	134.45	1.44
210	951	22015108	21022015	201512	5	1	83.56	5.76	169	1.53
210	952	32015108	21032015	201529	4.9	1	82.7	4.66	172	1.48
210	953	22015108	21022015	2015311	4.7	1	84.03	5.25	180	1.48
210	954	22015108	21022015	2015417	4.5	1	82.89	5.83	116.41	1.48
211	955	22015108	21122015	201513	5.7	1	83.07	6.31	169	1.53
211	956	32015108	21132015	2015313	4	1	83.66	5.7	160	1.49
211	957	22015108	21122015	2015419	4.6	1	82.7	6.3	180.42	1.51
212	958	32015108	21232015	2015316	5.5	1	82.86	4.67	178.49	1.49
212	959	32015108	21232015	2015418	4.6	1	82.25	4.63	227.15	1.51
213	960	22015108	21322015	201514	5.3	1	82.98	4.9	340	1.56
213	961	32015108	21332015	2015211	4.2	1	82.21	4.85	209	1.49
213	962	32015108	21332015	2015315	5.5	1	82.78	4.6	236	1.48
214	963	32015108	21432015	201516	5	1	83.89	5.91	278	1.5
214	964	32015108	21432015	201529	5	2	82.87	4.74	132	1.46
214	965	22015108	21422015	2015313	4.3	1	83.75	5.41	91	1.45
215	966	32015118	21532015	2015211	5	1	83.67	4.74	300	1.48
215	967	32015118	21532015	2015313	4.8	1	83.75	5.67	150	1.46
215	968	22015118	21522015	2015416	3.9	1	84.01	5.61	217.55	1.58
216	969	32015118	21632015	2015211	5.3	1	83.44	5.21	134	1.44
216	970	32015118	21632015	2015315	5.6	1	84.44	6.49	89.51	1.44
216	971	32015118	21632015	2015419	5.3	1	81.82	5.2	107.31	1.45
217	972	22015118	21722015	201514	5.2	1	83.55	5.71	146	1.5
217	973	32015118	21732015	2015210	5.6	1	81.91	5.06	120.74	1.51
217	974	22015118	21722015	2015312	4.9	1	82.89	5.41	145.29	1.49
217	975	32015118	21732015	2015418	5	1	82.59	5.11	107.49	1.45
218	976	22015108	21822015	201512	5.7	1	82.88	6.26	214	1.53
218	977	32015108	21832015	201529	5.4	1	82.88	5.06	249	1.48
218	978	22015108	21822015	2015316	5	1	83.34	5.59	291.21	1.52
218	979	32015108	21832015	2015420	4.5	1	83.35	6.08	201.26	1.45
219	980	32015108	21932015	201511	5	1	83.09	6.2	128	1.48
219	981	22015108	21922015	201529	4.8	1	79.64	5.91	205.81	1.49
219	982	22015108	21922015	2015316	4.7	1	82.3	5.97	181.57	1.48
219	983	32015108	21932015	2015418	4.8	1	81.74	5.2	168.76	1.49
220	984	22015108	22022015	2015315	3.7	2	83.35	6.14	436	1.51
220	985	32015108	22032015	2015419	5.2	1	83.02	6.01	191.32	1.5
221	986	32015108	22132015	201511	5.5	1	83.53	6.28	176	1.49
221	987	22015108	22122015	2015316	4.6	1	82.89	6.05	211.61	1.48
221	988	22015108	22122015	2015419	5	1	83.59	6.18	315.89	1.54
222	989	32015108	22232015	201514	5.4	1	82.62	6.99	143	1.47
222	990	22015108	22222015	2015210	5.4	1	82.71	5.6	126.9	1.44
222	991	32015108	22232015	2015313	4.4	1	82.87	5.74	86	1.41
222	992	22015108	22222015	2015417	4.6	1	82.44	5.59	157.66	1.45
223	993	32015108	22332015	201511	5.7	1	83.47	6.41	236	1.49
223	994	32015108	22332015	201528	5.9	1	84.04	5.61	234	1.45
223	995	32015108	22332015	2015312	4.5	1	82.16	5.79	227.78	1.51
223	996	22015108	22322015	2015420	2.4	3	83.27	6.33	127.97	1.47
224	997	22015108	22422015	2015210	5.4	1	81.8	4.98	383	1.56
224	998	32015108	22432015	2015312	4.7	1	82.68	4.95	453.53	1.55
224	999	32015108	22432015	2015419	4.8	2	83.33	6.26	231.07	1.55
225	1000	22015108	22522015	201511	4.1	1	82.25	6.66	501	1.53
225	1001	22015108	22522015	2015211	4.8	1	82.51	5.54	429	1.51
225	1002	22015108	22522015	2015314	4.9	1	82.48	6.01	415	1.52
226	1003	32015109	22632015	201513	5.6	1	81.04	5.54	358	1.52
226	1004	32015109	22632015	201528	4.9	1	80.76	5.38	184	1.46
226	1005	22015109	22622015	2015312	4.7	1	81.47	5.29	208	1.48
226	1006	32015109	22632015	2015420	5.1	1	80.68	5.85	172.21	1.46
227	1007	22015109	22722015	201514	5.6	1	85.75	5.95	218.22	1.55
227	1008	32015109	22732015	201529	5.5	1	83.37	5.64	171	1.47
227	1009	32015109	22732015	2015313	4	1	83.96	6.4	191	1.47
227	1010	32015109	22732015	2015420	4.7	1	84.2	6.23	279.94	1.5
228	1011	32015109	22832015	201511	3.9	1	83.45	6.66	279	1.51
228	1012	22015109	22822015	201527	5.5	1	83.53	6.61	245	1.57
228	1013	32015109	22832015	2015313	5.4	1	83.38	6.5	251	1.5
228	1014	22015109	22822015	2015417	4.6	1	82.45	6.13	131.2	1.51
229	1015	32015109	22932015	201512	5.6	1	82.31	NA	340	1.57
229	1016	22015109	22922015	2015210	5.4	1	83.71	5.85	499.67	1.47
229	1017	32015109	22932015	2015314	5.1	1	81.79	5.09	261	1.48
230	1018	32015119	23032015	201513	5.5	1	82.97	4.95	192	1.55
230	1019	22015119	23022015	201529	5.2	1	81.21	5.05	275	1.47
230	1020	32015119	23032015	2015311	5	1	82.92	5.84	160	1.45
230	1021	22015119	23022015	2015418	4.7	1	83.26	5.51	148.42	1.48
231	1022	22015119	23122015	201511	5.7	1	84.12	5.44	405	1.54
231	1023	32015119	23132015	201529	4.9	1	83.49	4.17	221	1.5
231	1024	32015119	23132015	2015316	5.4	1	83.99	4.51	269.38	1.51
231	1025	32015119	23132015	2015418	4.3	1	82.8	4.89	239.84	1.52
232	1026	22015119	23222015	2015312	5.3	1	81.36	4.45	308.7	1.5
232	1027	32015119	23232015	2015418	4.8	1	82.88	4.68	163.64	1.49
233	1028	32015119	23332015	201514	5.6	1	84.15	5.96	228	1.5
233	1029	32015119	23332015	201527	5.7	1	85	6.85	174	1.43
233	1030	22015119	23322015	2015420	4.7	1	84.29	5.99	115.1	1.45
234	1031	32015109	23432015	2015314	4.5	1	81.88	6.09	198	1.45
235	1032	32015119	23532015	201516	5.9	1	83.64	6.14	235	NA
235	1033	32015119	23532015	2015211	5.5	3	83.34	4.88	254	1.51
235	1034	32015119	23532015	2015314	4.4	2	83.98	6.19	172	1.48
235	1035	22015119	23522015	2015417	4	1	82.26	6.81	169.24	1.49
236	1036	22015119	23622015	201512	5.3	1	82.56	6.26	168	1.53
236	1037	22015119	23622015	201529	5.7	1	82.09	4.95	287	1.5
236	1038	32015119	23632015	2015312	5.4	1	82.68	4.85	164	1.49
236	1039	22015119	23622015	2015420	4.5	1	82.85	5.7	163.44	1.45
237	1040	32015119	23732015	201513	5.2	1	83.31	5.13	171	1.5
237	1041	32015119	23732015	2015315	5.4	1	84.03	6.29	146.8	1.46
237	1042	22015119	23722015	2015420	3.8	1	82.77	6.16	79.55	1.44
238	1043	32015119	23832015	201513	5.5	1	83.54	5.45	85	1.48
238	1044	22015119	23822015	2015316	4.7	1	82.23	5.86	114.71	1.45
239	1045	22015119	23922015	201512	5.4	1	84.24	5.7	319	1.59
239	1046	32015119	23932015	2015210	5.5	2	82.61	4.38	487.67	1.49
239	1047	22015119	23922015	2015316	4.5	1	81.83	5.1	345.35	1.56
239	1048	32015119	23932015	2015418	4.6	1	82.17	4.4	501.13	1.63
240	1049	22015109	24022015	201512	5.7	1	82.45	5.14	285	1.57
240	1050	22015109	24022015	2015210	5.6	1	81.48	4.75	414	1.53
240	1051	22015109	24022015	2015313	5.4	1	83.7	6.15	384	1.51
241	1052	32015109	24132015	201515	5.5	1	83.14	6.13	355	1.49
241	1053	32015109	24132015	201529	5.8	1	80.52	4.73	634.39	1.5
241	1054	32015109	24132015	2015316	5.5	1	83.22	4.64	307.94	1.52
241	1055	22015109	24122015	2015419	5.6	1	82.19	5.56	347.75	1.57
242	1056	22015119	24222015	201514	5	1	84.57	6.14	174	1.53
242	1057	22015119	24222015	201527	3.8	1	83.31	6.31	135	1.46
242	1058	22015119	24222015	2015419	5.2	1	83.14	5.83	175.84	1.5
243	1059	22015109	24322015	2015313	3.7	1	82.5	5.99	124	1.46
244	1060	22015109	24422015	201511	5.4	1	82.86	5.86	100	1.5
244	1061	22015109	24422015	2015211	4.8	1	82.83	5.15	183	1.48
244	1062	32015109	24432015	2015312	5.5	1	82.24	5.94	112	1.47
244	1063	32015109	24432015	2015420	4.3	1	81.89	5.09	193.88	1.45
245	1064	32015109	24532015	201512	5.8	1	83.35	6.42	357	1.61
245	1065	22015109	24522015	2015420	3.6	1	84.03	5.15	278.02	1.49
246	1066	22015109	24622015	201516	5.6	1	83.64	6.59	240	1.5
246	1067	32015109	24632015	2015315	5.7	1	83.33	4.91	169	1.48
246	1068	32015109	24632015	2015418	4.9	2	82.2	5.15	368.43	1.56
247	1069	32015109	24732015	201514	5.4	1	83.16	5.55	562	1.62
247	1070	32015109	24732015	2015312	4.4	1	82.31	4.9	537.03	1.58
247	1071	22015109	24722015	2015417	4.3	2	81.72	5.38	639.74	1.66
248	1072	22015109	24822015	201514	5	1	84.91	5.42	280	1.55
248	1073	32015109	24832015	2015313	4.5	1	83.46	4.58	221	1.5
248	1074	22015109	24822015	2015419	4	1	84.27	5.18	111.44	1.51
249	1075	32015119	24932015	201514	5.5	1	81.79	5	627	1.59
249	1076	22015119	24922015	2015210	5.6	1	82.35	4.75	237	1.47
249	1077	32015119	24932015	2015312	5.4	3	80.12	4.5	547.56	1.6
250	1078	22015109	25022015	201513	5.9	1	84.24	5.38	251	1.49
250	1079	32015109	25032015	2015211	5.3	1	83.41	4.7	171	1.44
250	1080	22015109	25022015	2015313	4	1	85	5.85	70	1.43
250	1081	22015109	25022015	2015420	4	1	84.59	5.44	101.44	1.43
251	1082	22015109	25122015	201512	5.4	1	84.61	7.19	85	1.5
251	1083	32015109	25132015	2015313	5.1	1	83.34	5.01	279	1.47
251	1084	32015109	25132015	2015417	4.5	1	82.96	7.31	188.43	1.48
252	1085	32015109	25232015	201514	5.4	1	81.73	4.89	524	1.57
252	1086	22015109	25222015	201529	5.1	1	83.26	5.05	521	1.57
252	1087	22015109	25222015	2015312	4.9	1	82.74	5.25	520.89	1.62
252	1088	32015109	25232015	2015419	4.7	1	83.37	5.11	331.75	1.56
253	1089	22015110	25322015	2015211	5	1	83.02	4.96	322	1.47
253	1090	32015110	25332015	2015313	5.2	1	83.94	5.4	180	1.44
253	1091	22015110	25322015	2015419	4.7	1	82.7	5.88	212.79	1.49
254	1092	32015110	25432015	201514	5.1	1	83.12	4.6	261	1.51
254	1093	32015110	25432015	2015315	4.8	1	82.43	5.04	339.43	1.53
255	1094	32015119	25532015	201526	5.4	1	82.91	4.94	233	1.47
255	1095	22015119	25522015	2015311	5.3	1	84.05	5.38	252	1.48
255	1096	22015119	25522015	2015418	5.3	1	82.47	4.85	188.66	1.48
256	1097	22015110	25622015	201514	4.6	1	83.61	5.54	207	1.52
256	1098	32015110	25632015	2015210	4.4	3	82.71	5.23	70	1.47
256	1099	32015110	25632015	2015312	4.4	1	82.18	5.11	212.85	1.48
256	1100	22015110	25622015	2015418	4.3	1	82.59	5.53	193.93	1.5
257	1101	22015110	25722015	201514	5.3	1	82.49	4.88	534	1.57
257	1102	32015110	25732015	201528	5.5	1	82.76	4.91	132	1.45
257	1103	32015110	25732015	2015312	5	1	82.81	4.93	443.23	1.55
258	1104	22015110	25822015	201514	5.5	1	82.71	5.64	146.01	1.55
258	1105	32015110	25832015	201529	5	1	83.2	4.7	279	1.48
258	1106	32015110	25832015	2015314	4.9	1	84.11	5.69	257	1.5
259	1107	22015110	25922015	2015210	5.5	1	84.03	4.88	661.33	1.47
259	1108	22015110	25922015	2015311	4.7	1	83.71	5.15	525	1.54
259	1109	22015110	25922015	2015420	4.3	1	83.28	5.28	271.53	1.52
260	1110	32015110	26032015	201514	5.6	1	83.69	5.16	227.01	1.58
260	1111	32015110	26032015	201528	5.1	1	77.32	5.01	283	1.47
260	1112	22015110	26022015	2015311	4.9	1	83.86	5.58	277	1.49
260	1113	22015110	26022015	2015420	4	1	83.7	5.89	277.32	1.5
261	1114	22015119	26122015	201526	5.4	1	83.96	5.26	253	1.48
261	1115	22015119	26122015	2015312	4.8	1	84.49	5.22	213	1.5
261	1116	32015119	26132015	2015419	5	1	82.23	4.86	237.67	1.5
262	1117	32015119	26232015	201512	5.2	1	81.38	5.86	285	1.55
262	1118	22015119	26222015	2015314	5.4	1	81	5.4	241	1.5
262	1119	32015119	26232015	2015420	4.8	1	78.2	5.11	213.4	1.46
263	1120	22015110	26322015	2015211	4.5	1	83.21	5.46	333	1.51
263	1121	32015110	26332015	2015316	4.8	1	82.95	5.8	201.03	1.49
263	1122	22015110	26322015	2015418	4.3	1	83.91	5.35	240.4	1.54
264	1123	22015110	26422015	201514	4.6	1	81.16	6.05	295	1.56
264	1124	32015110	26432015	2015211	5	1	83.61	4.78	510	1.53
264	1125	32015110	26432015	2015313	4.9	1	83.54	5.38	207	1.49
264	1126	22015110	26422015	2015418	4.8	1	82.75	6.21	364.77	1.56
265	1127	32015110	26532015	201516	4.5	1	81.71	5.26	NA	1.54
265	1128	32015110	26532015	2015312	4.8	1	82.66	4.15	417	1.57
265	1129	22015110	26522015	2015419	3.8	2	81.32	6.18	325.52	1.53
266	1130	22015110	26622015	201513	5.8	1	84.49	6.64	280	1.5
266	1131	22015110	26622015	2015315	4.9	1	84.69	6.49	168.99	1.47
266	1132	32015110	26632015	2015420	3.7	1	83.22	7.14	83.69	1.43
267	1133	22015110	26722015	201512	5.5	1	81.43	6.89	235	1.55
267	1134	32015110	26732015	2015210	4.8	1	1.96	4.99	173.42	NA
268	1135	32015110	26832015	201512	5.5	1	82.93	5.72	224	1.55
268	1136	32015110	26832015	201528	5.7	1	82.88	5.46	210	1.48
268	1137	22015110	26822015	2015316	4.4	1	82.67	5.55	192.91	1.51
268	1138	32015110	26832015	2015420	4.2	1	83.47	5.19	188.46	1.46
269	1139	32015110	26932015	201516	5.6	1	83.02	6	264	1.5
269	1140	22015110	26922015	2015311	5	1	81	5.38	415.3	1.6
269	1141	32015110	26932015	2015417	4.8	1	82.22	5.54	216.95	1.54
270	1142	32015110	27032015	201512	5	1	84.32	6.34	181	1.47
270	1143	32015110	27032015	2015311	5	1	83.83	6.33	96	1.44
271	1144	32015110	27132015	201512	5.9	1	82.72	7.19	219	1.57
271	1145	32015110	27132015	201529	5.6	1	83.44	4.81	358	1.57
271	1146	22015110	27122015	2015315	5.1	1	84.02	4.81	359	1.56
272	1147	22015111	27222015	2015210	4.7	1	80.05	5.15	285	1.46
272	1148	22015111	27222015	2015313	4.7	1	83.5	5.25	121	1.46
272	1149	22015111	27222015	2015417	4	1	82.68	6.39	150.02	1.48
273	1150	32015111	27332015	201513	5.2	1	83.47	6.51	187	1.53
273	1151	22015111	27322015	2015210	5.5	1	82.77	5.85	70	1.5
273	1152	22015111	27322015	2015314	4.4	1	83.26	7.03	169	1.48
273	1153	32015111	27332015	2015419	5.4	1	82.81	6.31	NA	1.49
274	1154	22015111	27422015	201513	5.5	3	82.8	7.15	136	1.51
274	1155	32015111	27432015	2015314	5.5	1	84.24	5.84	143	1.47
274	1156	32015111	27432015	2015417	4.7	1	81.96	5.17	107.27	1.45
275	1157	22015111	27522015	201516	5.6	1	83.71	5.14	278	1.52
275	1158	22015111	27522015	2015210	5.5	1	82.31	5.13	240.5	1.54
275	1159	22015111	27522015	2015313	4.4	1	82.68	5.21	247	1.52
276	1160	32015111	27632015	201512	5.3	1	83.52	6.81	174	1.51
276	1161	32015111	27632015	2015210	5.2	1	82.65	5.61	244	1.45
276	1162	22015111	27622015	2015315	4.8	1	81.61	5.71	382	1.55
276	1163	32015111	27632015	2015419	4.8	1	82.99	5.51	122.54	1.47
277	1164	32015111	27732015	201527	4.9	1	83.24	5.54	174	1.5
277	1165	22015111	27722015	2015313	4.2	1	82.62	5.61	155	1.51
277	1166	22015111	27722015	2015418	4.1	1	82.06	5.81	175.21	1.52
278	1167	32015111	27832015	201514	5.2	1	84.18	5.95	283	1.53
278	1168	32015111	27832015	201529	5.4	1	82.87	5.16	216	1.48
278	1169	22015111	27822015	2015316	4	1	82.48	5.97	271.76	1.54
279	1170	32015111	27932015	201513	5.5	1	83.28	6	198	1.51
279	1171	22015111	27922015	201529	5.1	1	81.81	5.61	236	1.48
279	1172	32015111	27932015	2015316	4.3	1	82.77	6.28	127.74	1.48
279	1173	32015111	27932015	2015419	4.5	1	82.62	6.03	83.11	1.51
280	1174	32015111	28032015	201512	3.3	1	83.94	7.88	173	1.57
280	1175	22015111	28022015	2015315	5.1	1	83.72	5.13	231.07	1.51
280	1176	22015111	28022015	2015419	4.4	1	82.95	5.64	256.96	1.55
281	1177	22015111	28122015	2015210	5.4	1	82.22	5.68	198.83	1.48
281	1178	32015111	28132015	2015316	4.5	1	83.06	6.64	130.46	1.47
282	1179	32015111	28232015	201516	5.6	1	83.39	5.74	274	1.48
282	1180	22015111	28222015	2015313	4.2	1	83.24	6.17	111	1.46
282	1181	32015111	28232015	2015419	4.7	2	83.69	5.51	160.33	1.49
283	1182	22015111	28322015	201512	4.8	1	83.49	6.63	187	1.49
283	1183	32015111	28332015	2015315	3.6	1	82.4	6.01	118.9	1.47
284	1184	32015111	28432015	201513	5.3	1	82.93	5.92	129	1.5
284	1185	22015111	28422015	2015211	5.1	1	83.72	5.96	91	1.46
284	1186	32015111	28432015	2015313	4.7	1	83.92	6.9	70	1.45
284	1187	32015111	28432015	2015417	5.4	1	83.93	6.17	104.45	1.49
285	1188	32015111	28532015	201512	5.7	1	83.8	6.79	NA	1.51
285	1189	32015111	28532015	201526	5.7	1	82.75	6.39	242	1.49
285	1190	32015111	28532015	2015311	4.7	2	81.84	5.48	255.12	1.48
286	1191	22015111	28622015	201511	5.4	1	82.43	6.19	NA	1.46
286	1192	22015111	28622015	2015210	5.4	1	83.45	5.98	NA	1.47
286	1193	32015111	28632015	2015312	4.9	1	81.78	6.2	112.14	1.47
287	1194	32015111	28732015	201511	4.3	1	82.72	6.79	147	1.49
287	1195	32015111	28732015	201528	5.4	1	82.52	5.36	200	1.46
287	1196	22015111	28722015	2015316	3.9	1	80.5	5.76	103.62	1.48
287	1197	32015111	28732015	2015420	3.8	1	82.67	5.7	123.27	1.45
288	1198	32015112	28832015	201514	5.1	1	83.37	5.47	248	1.49
288	1199	32015112	28832015	2015211	5.2	1	82.71	5.06	231	1.46
288	1200	22015112	28822015	2015315	4.5	1	82.98	6.38	91.51	1.44
289	1201	22015112	28922015	201512	5.3	1	82.74	6.39	304	1.5
289	1202	22015112	28922015	201528	5.4	1	82.22	5.51	189	1.47
289	1203	22015112	28922015	2015313	4.9	1	83.28	5.7	133	1.47
289	1204	32015112	28932015	2015417	4.2	1	76.63	4.89	138.24	1.47
290	1205	22015112	29022015	201513	5.4	1	83.44	5.63	136	1.51
290	1206	22015112	29022015	2015313	4.5	1	84.7	5.81	92	1.47
291	1207	32015119	29132015	2015313	4.7	1	83.87	6.05	112	1.46
291	1208	22015119	29122015	2015417	4.4	1	83.18	6.2	161.74	1.52
292	1209	32015119	29232015	201512	5.8	1	82.66	6.64	97	1.51
292	1210	32015119	29232015	2015316	5.2	1	82.54	5.4	159.92	1.49
292	1211	22015119	29222015	2015418	5	1	80.72	5.76	173.63	1.52
293	1212	32015112	29332015	201511	4.9	1	82.43	5.72	187	1.71
293	1213	22015112	29322015	2015315	5.3	1	81.74	5.19	272	1.51
293	1214	32015112	29332015	2015417	4.9	1	82.27	4.75	84.83	1.48
294	1215	32015112	29432015	201515	4.7	1	78.47	5.99	259	1.47
294	1216	22015112	29422015	2015210	5.2	1	82.15	6	334	1.5
294	1217	32015112	29432015	2015314	4.6	1	82.46	5.69	247	1.47
295	1218	32015112	29532015	201529	5.9	1	84.07	4.7	464.04	1.46
295	1219	32015112	29532015	2015312	5.4	1	82.59	4.89	270.05	1.52
296	1220	32015112	29632015	201514	5.6	1	82.57	4.74	340	1.54
296	1221	22015112	29622015	2015316	4.7	1	80.42	5.66	351.71	1.54
296	1222	22015112	29622015	2015419	5.2	1	80.56	5.94	453.48	1.58
297	1223	22015111	29722015	201511	5.3	1	81.98	5.14	392	1.52
297	1224	32015111	29732015	2015313	5.3	1	80.51	4.11	589	1.62
297	1225	22015111	29722015	2015417	5	1	82.13	5.49	421.01	1.62
298	1226	32015111	29832015	201514	5.6	1	83.07	5.27	404	1.58
298	1227	22015111	29822015	2015315	4.8	1	83.04	4.81	305	1.53
298	1228	22015111	29822015	2015417	4.7	1	82.28	5.01	226.81	1.55
299	1229	32015112	29932015	201512	5.4	1	83.84	6.69	90	1.5
299	1230	32015112	29932015	201528	5.4	1	83.83	8.89	111	1.45
299	1231	22015112	29922015	2015314	4.3	1	83.71	7.03	71	1.47
299	1232	22015112	29922015	2015417	3.8	1	83.38	5.4	124.17	1.47
300	1233	32015112	30032015	201516	5.4	1	83.3	5.26	216	1.48
300	1234	22015112	30022015	201527	4.9	1	84.13	5.75	514	1.47
300	1235	22015112	30022015	2015316	4.8	1	83.52	5.69	162.92	1.48
300	1236	32015112	30032015	2015417	5.3	1	83.32	5.35	113.36	1.49
301	1237	22015112	30122015	201511	4.8	1	84.17	7.19	76	1.49
301	1238	32015112	30132015	2015211	4.4	1	82.95	5.75	196	1.48
301	1239	22015112	30122015	2015312	4.9	1	81.36	7.59	141.13	1.47
302	1240	32015112	30232015	201511	4.3	1	82.37	5.76	197	1.63
302	1241	22015112	30222015	2015211	4.4	1	82.52	4.98	290	1.53
302	1242	32015112	30232015	2015313	4.8	1	82.06	5.41	144	1.48
302	1243	22015112	30222015	2015417	4.6	1	81.52	5.59	318.76	1.56
303	1244	32015112	30332015	201513	5.5	1	82.46	5.84	129	1.51
303	1245	22015112	30322015	2015314	4	1	82.74	5.36	293	1.49
303	1246	32015112	30332015	2015417	5.1	1	82.98	5.2	161.05	1.48
304	1247	32015112	30432015	201513	5.5	1	83.4	5.3	324	1.52
304	1248	32015112	30432015	2015211	5.4	1	82.43	4.69	278	1.48
304	1249	32015112	30432015	2015312	3.7	1	81.19	4.93	265.05	1.48
304	1250	22015112	30422015	2015419	5.3	1	75.33	6.06	105.7	1.43
305	1251	22015112	30522015	201513	5.4	1	82.3	6.8	372	1.53
305	1252	22015112	30522015	2015210	5.4	1	83.68	5.63	143	1.49
305	1253	32015112	30532015	2015316	5.2	1	81.89	5.86	160.27	1.51
305	1254	32015112	30532015	2015417	4.8	1	81.22	5.25	218.32	1.53
306	1255	32015113	30632015	201513	5.8	1	83.03	5.7	119	1.56
306	1256	22015113	30622015	2015211	4.8	1	82.57	6.06	192	1.48
306	1257	22015113	30622015	2015313	4.9	1	82.2	6.59	102	1.46
306	1258	32015113	30632015	2015417	4.4	1	82.66	5.41	155.68	1.54
307	1259	22015113	30722015	201515	5.6	1	83.98	5.4	76.59	1.52
307	1260	32015113	30732015	2015311	4.7	1	76.53	5.31	291.68	1.47
307	1261	32015113	30732015	2015417	5	1	80.89	5.11	172.65	1.5
308	1262	32015113	30832015	201511	5	1	81.27	6.5	246	1.5
308	1263	32015113	30832015	2015312	5	1	80.63	4.91	382.52	1.54
308	1264	22015113	30822015	2015420	4.8	1	81.47	5.88	180.1	1.45
309	1265	22015113	30922015	2015316	5.3	1	82.63	6.19	120.56	1.48
309	1266	32015113	30932015	2015419	5	1	81.56	5.46	187.23	1.51
310	1267	22015113	31022015	201526	4.6	1	82.1	6.85	259	1.43
310	1268	22015113	31022015	2015312	4.3	1	81.36	6.19	275.78	1.52
310	1269	32015113	31032015	2015419	4.9	1	82.75	5.51	230.28	1.55
311	1270	32015113	31132015	201511	4.3	1	82.39	6.09	285	1.47
311	1271	22015113	31122015	2015315	5.1	1	83.19	5.2	131.72	1.47
312	1272	32015113	31232015	201516	4.9	1	82.82	7.09	284	1.47
312	1273	22015113	31222015	201529	5	1	83.12	5.06	270	1.48
312	1274	32015113	31232015	2015315	5.5	1	82.36	6.09	268.94	1.49
313	1275	32015113	31332015	201512	5.6	1	83.12	5.86	240	1.54
313	1276	32015113	31332015	201529	5.4	1	83.44	4.99	274	1.48
313	1277	32015113	31332015	2015314	4.9	1	83.67	6	147	1.45
314	1278	22015113	31422015	201511	5.3	1	83.32	6.63	357	1.52
314	1279	22015113	31422015	2015210	5.4	1	83.37	5.5	430.99	1.47
314	1280	32015113	31432015	2015312	4.7	1	82.05	5.24	606.63	1.66
314	1281	22015113	31422015	2015419	4.8	1	84.56	6.54	219.59	1.53
315	1282	32015113	31532015	201511	5.5	1	82.64	6.69	288	1.48
315	1283	32015113	31532015	201528	5.1	1	82.74	5.88	83	1.43
315	1284	22015113	31522015	2015315	4.7	1	81.98	5.53	126.9	1.44
315	1285	32015113	31532015	2015417	5.2	1	82.52	6.68	180.03	1.48
316	1286	22015113	31622015	2015312	4.7	1	82.67	6.13	370.06	1.52
316	1287	22015113	31622015	2015418	4.5	1	82.59	5.73	168.98	1.49
317	1288	22015113	31722015	201514	5.3	1	82.5	6.13	235	1.52
318	1289	32015113	31832015	201512	5.6	1	83.01	6.6	112	1.5
318	1290	22015113	31822015	2015211	4.7	1	82.68	5.82	245	1.47
318	1291	22015113	31822015	2015312	4.9	1	82.85	5.38	141.61	1.47
318	1292	32015113	31832015	2015420	4.9	1	82.57	5.21	161.91	1.44
319	1293	22015114	31922015	201513	5.7	1	85.07	6.61	136	1.51
319	1294	22015114	31922015	2015314	4.2	1	85.22	6.06	143	1.48
319	1295	32015114	31932015	2015418	4.8	1	83.36	5.41	140.76	1.49
320	1296	32015114	32032015	201512	4.5	1	82.92	6.66	228	1.5
320	1297	32015114	32032015	201529	4.6	2	84.81	5.38	267.4	1.49
320	1298	32015114	32032015	2015311	4.3	1	81.16	4.98	312	1.48
321	1299	22015114	32122015	201511	5.5	1	83.79	6.36	142	1.5
321	1300	22015114	32122015	2015315	4.3	1	82.87	6.96	145.03	1.5
322	1301	22015114	32222015	201513	5.4	1	84.94	4.58	217	1.54
322	1302	32015114	32232015	2015210	5.6	1	82.16	4.58	323.67	1.48
322	1303	22015114	32222015	2015313	4.2	1	83.97	5.45	176	1.49
323	1304	22015114	32322015	201513	5.4	1	83.29	5.33	149	1.52
323	1305	32015114	32332015	201528	5.8	1	83.14	6.41	143	1.45
323	1306	22015114	32322015	2015315	5	1	81.64	5.75	206.23	1.47
323	1307	32015114	32332015	2015419	5.3	1	82.09	5.71	128.71	1.48
324	1308	22015114	32422015	201513	5.4	1	81.43	6.16	502	1.6
324	1309	22015114	32422015	201529	4.9	1	82.46	5.46	268	1.47
324	1310	32015114	32432015	2015316	5.2	1	83.95	5.59	140.61	1.47
325	1311	32015114	32532015	2015316	5.2	3	83.87	5.61	81.31	1.47
325	1312	22015114	32522015	2015419	4.3	1	84.2	6.25	NA	1.48
326	1313	22015114	32622015	201514	5.5	1	84.53	5.47	231	1.51
326	1314	32015114	32632015	201529	4.7	1	82.42	4.88	153	1.44
326	1315	22015114	32622015	2015316	4.7	1	84.2	5.53	128.92	1.47
326	1316	32015114	32632015	2015418	5.3	1	82.21	5	179.28	1.51
327	1317	32015114	32732015	201512	5.2	1	78.35	NA	84	1.49
327	1318	32015114	32732015	201529	5.6	1	83.15	6.04	324	1.46
327	1319	22015114	32722015	2015314	4.7	1	83.76	6.6	274	1.47
328	1320	32015114	32832015	201511	5.5	2	82.97	6.6	234	1.51
328	1321	32015114	32832015	2015312	5.3	3	82.22	5.09	293.45	1.52
329	1322	22015114	32922015	201514	4.5	1	83.71	5.44	228	1.55
329	1323	22015114	32922015	2015313	3.4	1	83.9	5.51	180	1.5
329	1324	22015114	32922015	2015420	2.3	2	83.03	5.69	219.95	1.48
330	1325	32015114	33032015	201512	5.4	1	83.55	6.5	366	1.57
330	1326	22015114	33022015	201528	5.6	1	82.2	4.5	427	1.66
330	1327	32015114	33032015	2015312	5	3	82.51	4.71	476.34	1.64
331	1328	32015114	33132015	201511	NA	NA	NA	NA	NA	NA
331	1329	22015114	33122015	2015314	4.6	1	83.51	7.3	192	1.47
331	1330	32015114	33132015	2015418	5	1	81.94	4.9	180.81	1.51
332	1331	32015114	33232015	201511	4.4	1	83.43	6.7	113	1.49
332	1332	22015114	33222015	2015312	5.3	1	84.41	6.51	96.27	1.47
332	1333	22015114	33222015	2015420	4.7	1	84.38	6.84	NA	1.43
333	1334	32015114	33332015	201511	5.6	1	83.91	6.81	82	1.45
333	1335	22015114	33322015	201529	4.7	1	83.16	6.26	NA	1.42
333	1336	22015114	33322015	2015313	4.3	1	84.65	7.26	97	1.45
333	1337	22015114	33322015	2015417	5.1	1	83.99	5.97	105.2	1.47
334	1338	32015114	33432015	201512	5.5	1	84.66	7.39	534	1.46
334	1339	32015114	33432015	2015312	5.3	1	83.1	5.4	137.77	1.45
334	1340	32015114	33432015	2015417	5.2	1	83.63	5.79	124.66	1.45
335	1341	32015114	33532015	201511	4.5	1	83.57	6.42	146	1.5
335	1342	22015114	33522015	2015210	5.5	1	82.89	6.13	154.09	1.52
335	1343	32015114	33532015	2015315	5.4	1	83.58	5.79	139	1.47
335	1344	22015114	33522015	2015416	4.9	1	84.27	6.01	95.65	1.49
336	1345	22015115	33622015	201515	4.3	2	82.6	7.65	163	1.5
336	1346	32015115	33632015	201529	5.6	1	82.55	5.11	222	1.43
336	1347	32015115	33632015	2015315	5	1	83.78	5.64	122.13	1.46
336	1348	22015115	33622015	2015417	4.3	1	82.14	6.33	173.1	1.51
337	1349	32015115	33732015	201514	5.5	1	84.36	5.21	187	1.49
337	1350	22015115	33722015	2015210	5.2	1	83.17	6.04	107.17	1.45
337	1351	32015115	33732015	2015315	5.3	1	83.81	4.95	118	1.43
338	1352	32015115	33832015	201514	5.6	1	83.25	5.1	394	1.52
338	1353	22015115	33822015	2015311	4.5	1	83.6	5.11	216	1.5
338	1354	22015115	33822015	2015419	4.7	1	81.69	5.95	155.46	1.48
339	1355	32015115	33932015	2015211	5.3	1	82.16	4.49	284	1.48
339	1356	32015115	33932015	2015314	4.9	1	83.24	4.75	280	1.48
339	1357	22015115	33922015	2015419	5	1	82.88	4.84	131.81	1.47
340	1358	22015115	34022015	201515	5.6	1	82.79	6.7	223	1.47
340	1359	32015115	34032015	2015312	4.8	1	82.05	5.71	236.97	1.45
340	1360	32015115	34032015	2015417	4.6	1	82.26	5.65	116.54	1.47
341	1361	32015115	34132015	2015210	5.4	1	80.84	5.11	97.17	1.52
341	1362	22015115	34122015	2015313	5.1	1	82.13	5.66	562	1.53
341	1363	22015115	34122015	2015419	5	1	81.51	5.09	278.11	1.5
342	1364	22015115	34222015	201516	5.3	1	82.98	6.14	196	1.47
342	1365	22015115	34222015	2015210	5.7	1	83.71	5.54	110.08	1.47
342	1366	32015115	34232015	2015316	5.2	2	82.54	4.9	187.68	1.47
343	1367	32015115	34332015	201526	5	1	83.22	4.76	304	1.48
343	1368	22015115	34322015	2015316	4.6	1	83.72	5.04	188.22	1.5
343	1369	32015115	34332015	2015418	4	1	82.35	4.4	383.01	1.56
344	1370	32015115	34432015	201513	5.4	1	83.11	6.3	187	1.49
344	1371	32015115	34432015	201529	5	1	82.41	5.04	85	1.44
344	1372	22015115	34422015	2015314	5	1	82.45	5.76	151	1.47
345	1373	32015115	34532015	201511	5.5	1	82.95	6.26	138	1.47
345	1374	22015115	34522015	201526	5.3	1	83.41	5.97	155	1.46
345	1375	32015115	34532015	2015312	4.3	2	81.96	5.16	107.77	1.44
345	1376	22015115	34522015	2015417	5.2	1	83.15	5.44	111.63	1.48
346	1377	32015115	34632015	2015312	4.5	2	83.08	4.55	228.89	1.49
347	1378	32015115	34732015	201511	5.8	1	84.22	6.26	371	1.53
347	1379	32015115	34732015	201527	5.5	1	NA	5.76	308	NA
347	1380	22015115	34722015	2015313	3.4	1	83.7	6.42	392	1.58
347	1381	32015115	34732015	2015417	4.7	1	83.75	5.58	246.17	1.55
348	1382	22015115	34822015	201527	5.5	1	82.95	6.15	100	1.44
348	1383	22015115	34822015	2015316	5.1	1	83.6	5.65	81.92	1.47
348	1384	32015115	34832015	2015418	5.1	1	83.41	6.26	84.82	1.47
349	1385	32015115	34932015	201511	5.4	1	82.53	6.59	192	1.47
349	1386	32015115	34932015	2015314	5	1	83.54	7.25	167	1.45
349	1387	22015115	34922015	2015418	4.7	1	82.5	6.3	87.83	1.48
350	1388	32015115	35032015	201515	5.6	2	80.66	4.58	167.23	1.52
350	1389	32015115	35032015	2015210	5.5	2	0.23	5.14	282.09	NA
350	1390	32015115	35032015	2015314	5.6	1	83.33	5.1	188	1.46
350	1391	22015115	35022015	2015419	5	1	81.19	5.34	199.22	1.5
351	1392	22015115	35122015	201513	5.4	1	83.48	5.96	149	1.5
351	1393	22015115	35122015	201528	5.4	1	82.51	6.66	104	1.45
351	1394	32015115	35132015	2015314	5.4	1	83.21	5.53	137	1.44
351	1395	22015115	35122015	2015418	4.9	1	82.8	5.45	75.89	1.47
352	1396	22015115	35222015	201514	4.8	1	92.39	5.86	146	1.5
352	1397	22015115	35222015	2015311	4.5	1	82.54	6.08	192.76	1.49
352	1398	32015115	35232015	2015417	4.8	1	83.86	4.79	146.59	1.49
353	1399	22016106	35322016	201613	4.5	1	79.36	6.21	125	1.4
353	1400	32016106	35332016	201628	5.6	1	80.35	6.31	203.48	1.48
353	1401	32016106	35332016	2016315	5.8	1	82.64	5.09	180.2	1.46
353	1402	22016106	35322016	2016416	5.2	1	84.04	6.49	128.05	1.45
353	1403	22016106	35322016	2016520	5.6	1	84.08	7.03	85.26	1.48
353	1404	32016106	35332016	2016625	5.5	1	82.83	5.13	219.95	1.51
354	1405	32016106	35432016	201614	3.9	1	81.94	5.65	147.07	1.46
354	1406	22016106	35422016	201626	5.2	1	83.6	6.39	247.15	1.47
354	1407	32016106	35432016	2016315	3.8	2	83.68	5.89	216.76	1.51
354	1408	22016106	35422016	2016417	5.7	1	84.14	6.36	166.63	1.46
354	1409	22016106	35422016	2016521	5.6	1	84.46	6.15	326.99	1.55
354	1410	32016106	35432016	2016626	5	1	81.65	5.65	145.6	1.5
355	1411	22016106	35522016	201611	4.6	1	85.19	5.13	135.6	1.46
355	1412	32016106	35532016	201628	5.7	1	82.7	5.71	247.08	1.5
355	1413	22016106	35522016	2016311	4.8	1	85	6.73	120.91	1.46
355	1414	22016106	35522016	2016417	5.8	1	84.23	8.33	141.74	1.45
355	1415	32016106	35532016	2016520	5.4	1	84.19	5.7	99.31	1.51
355	1416	32016106	35532016	2016626	5.3	1	82.74	5.84	177.74	NA
356	1417	32016106	35632016	201613	4.7	1	82.27	5.59	210	1.47
356	1418	32016106	35632016	201629	5.3	1	82.96	6.31	246.44	1.46
356	1419	22016106	35622016	2016313	5.9	1	83.29	7.06	165.99	1.46
356	1420	32016106	35632016	2016415	5.3	1	80.03	4.93	230.72	1.48
356	1421	22016106	35622016	2016524	5.4	1	82.34	6.78	173.62	1.5
356	1422	22016106	35622016	2016626	5.2	1	83.19	6.59	101.49	1.49
357	1423	32016106	35732016	201615	5.5	2	81.82	5.14	179.55	1.48
357	1424	32016106	35732016	201629	5.5	1	78.56	4.61	282.69	1.42
357	1425	22016106	35722016	2016312	5.7	1	82.93	7.64	101.78	1.42
357	1426	22016106	35722016	2016419	5.5	1	82.89	6.61	111.87	1.46
357	1427	22016106	35722016	2016521	5.5	1	83.37	6.48	70	1.47
357	1428	32016106	35732016	2016629	5.4	1	80.23	5.98	163.13	1.46
358	1429	22016106	35822016	201611	5.1	1	84.63	6.11	121.71	1.44
358	1430	22016106	35822016	201626	5.5	1	84.98	7.18	241.75	1.49
358	1431	22016106	35822016	2016313	5.4	1	84.64	7.31	169.96	1.48
358	1432	32016106	35832016	2016418	5	1	79.31	5.5	258.88	1.46
358	1433	32016106	35832016	2016520	5.4	1	81.55	5.11	225.11	1.52
358	1434	32016106	35832016	2016627	5.2	1	81.85	5.53	164.97	1.5
359	1435	32016106	35932016	201612	5.2	1	80.25	5	134	1.43
359	1436	22016106	35922016	201629	5.5	1	83.07	6.86	142.57	NA
359	1437	32016106	35932016	2016313	5	1	77.6	5.63	139.35	1.43
359	1438	32016106	35932016	2016418	5.2	1	79.87	5.04	245.49	1.46
359	1439	22016106	35922016	2016520	5	1	81.61	6.85	237.82	NA
359	1440	22016106	35922016	2016627	5.4	1	82.7	5.97	159.38	1.48
360	1441	22016106	36022016	201611	4.6	1	82.2	6.09	124.5	NA
360	1442	22016106	36022016	201627	4.8	1	83.56	7.9	70	1.44
360	1443	32016106	36032016	2016312	5.1	2	82.1	6.15	89.87	1.46
360	1444	32016106	36032016	2016416	4.3	1	82.5	5.54	126.48	1.47
360	1445	22016106	36022016	2016521	5.3	1	81.88	7.14	89.09	1.49
360	1446	32016106	36032016	2016628	4.2	1	81.38	6.33	95.82	1.5
361	1447	22016106	36122016	201612	5.3	1	82.03	5.76	218	1.45
361	1448	22016106	36122016	201627	5.1	1	83.96	7.93	106.17	1.49
361	1449	32016106	36132016	2016310	5.2	1	83.72	5.76	188.25	1.5
361	1450	32016106	36132016	2016417	5.7	2	81.77	5.39	134.82	1.46
361	1451	32016106	36132016	2016625	5.4	1	82.53	5.56	109.44	1.52
362	1452	32016106	36232016	201614	4.5	1	73.87	4.79	265.58	1.43
362	1453	22016106	36222016	201628	5.2	1	80.58	6.01	362.97	1.51
362	1454	32016106	36232016	2016312	4.3	1	80.9	5.18	282.55	1.49
362	1455	22016106	36222016	2016416	5	1	82.89	6.25	228.88	1.47
362	1456	22016106	36222016	2016523	5.5	1	83.13	6.76	293.41	1.55
362	1457	32016106	36232016	2016629	5.2	1	81.82	5.68	236.29	1.52
363	1458	22016106	36322016	201614	5.2	1	82.38	5.22	112.77	1.43
363	1459	22016106	36322016	201628	5.4	1	83.05	5.7	339.74	1.52
363	1460	32016106	36332016	2016314	5.4	1	80.71	4.86	194.05	1.45
363	1461	32016106	36332016	2016419	5.6	1	81.32	4.21	314	1.55
363	1462	32016106	36332016	2016523	5.2	1	81.13	5.21	391.64	1.57
363	1463	22016106	36322016	2016625	5.7	1	82.68	5.6	178.19	NA
364	1464	22016106	36422016	201613	5.4	1	82.41	6.08	335	1.47
364	1465	22016106	36422016	201627	4.8	1	82.33	6.38	272.72	1.53
364	1466	32016106	36432016	2016312	4.3	2	81.63	6.35	354.01	1.53
364	1467	22016106	36422016	2016419	4.9	1	81.7	5.95	378	1.53
364	1468	32016106	36432016	2016523	4.7	1	81.31	5.79	198.34	1.57
364	1469	32016106	36432016	2016629	3	3	NA	6.55	399.03	NA
365	1470	22016106	36522016	201613	5.4	1	82.07	5.95	128	1.44
365	1471	22016106	36522016	201626	5.1	1	83.04	6.2	224.81	1.47
365	1472	32016106	36532016	2016311	4.8	1	80.79	4.55	282.48	1.5
365	1473	22016106	36522016	2016415	5.3	1	83.65	6.8	157.24	NA
365	1474	32016106	36532016	2016524	5.4	1	80.99	5.04	226.27	1.5
365	1475	32016106	36532016	2016628	5.6	1	81.76	4.47	161.06	1.48
366	1476	22016106	36622016	201611	5	1	84.67	5.94	146.9	1.44
366	1477	32016106	36632016	201628	5	1	82.8	5.85	195.67	1.48
366	1478	32016106	36632016	2016312	4.7	1	82.64	5.56	169.14	1.45
366	1479	22016106	36622016	2016416	5	1	83.94	6.88	120.19	1.43
366	1480	22016106	36622016	2016520	4.8	1	NA	7.29	282.43	NA
366	1481	32016106	36632016	2016626	5.2	1	82.64	5.08	299.37	1.52
367	1482	32016106	36732016	201612	5.2	1	81.48	5.34	70	1.45
367	1483	32016106	36732016	201628	5.4	1	80.46	6.43	207.02	1.47
367	1484	22016106	36722016	2016311	5.7	1	84.38	6.14	130.33	1.45
367	1485	22016106	36722016	2016418	5.4	1	84.48	7.09	125.57	1.5
367	1486	32016106	36732016	2016520	5.3	1	82.01	6.36	144.98	1.52
367	1487	22016106	36722016	2016624	4.8	1	83.96	7.61	147.9	1.52
368	1488	32016109	36832016	201613	5.3	1	80.8	4.76	266	1.45
368	1489	32016109	36832016	201628	5.7	1	81.23	5.56	257.45	1.47
368	1490	32016109	36832016	2016313	5.9	1	82.95	5.23	200.7	1.48
368	1491	22016109	36822016	2016417	6	1	84.8	5.63	306.44	1.49
368	1492	22016109	36822016	2016522	5.3	1	84.42	5.88	364.07	1.56
368	1493	22016109	36822016	2016629	5.6	1	83.49	5.85	222.5	1.51
369	1494	22016107	36922016	201613	4.8	2	84.35	6.01	175	1.45
369	1495	32016107	36932016	201626	5.4	1	80.93	5.18	387.24	1.58
369	1496	32016107	36932016	2016310	5.7	1	82.78	5.03	286.8	1.54
369	1497	22016107	36922016	2016417	5.8	1	84.24	6.26	254.53	1.47
369	1498	32016107	36932016	2016523	5.4	1	82.88	5.71	417.28	1.57
369	1499	22016107	36922016	2016625	5.2	1	84.57	6.64	289.39	1.52
370	1500	22016107	37022016	201611	5	1	84.38	5.75	70	1.42
370	1501	32016107	37032016	201626	5.5	1	82.56	4.68	184.22	1.45
370	1502	22016107	37022016	2016313	5.6	1	84.82	6.28	119.02	1.46
370	1503	22016107	37022016	2016416	5	1	83.91	6.36	131.33	1.45
370	1504	32016107	37032016	2016523	5.1	1	82.43	4.86	118.17	1.51
370	1505	32016107	37032016	2016625	5.2	1	80.88	4.76	236.87	1.5
371	1506	22016107	37122016	201611	4.8	1	84.65	5.64	145.61	1.43
371	1507	32016107	37132016	201627	5	1	82.32	4.75	101.85	1.47
371	1508	22016107	37122016	2016313	4.7	1	83.52	6.03	126.65	1.44
371	1509	32016107	37132016	2016419	5.5	1	81.18	4.25	192.63	1.5
371	1510	32016107	37132016	2016521	5.3	1	83.52	4.28	328.21	1.58
371	1511	22016107	37122016	2016628	5.6	1	82.92	5.94	100.38	1.45
372	1512	22016107	37222016	201613	5.3	2	85.05	5.6	212	1.48
372	1513	32016107	37232016	2016210	5.4	1	82.5	5.01	495.37	NA
372	1514	22016107	37222016	2016310	5	1	85.34	6.5	167.89	1.46
372	1515	22016107	37222016	2016418	5	1	85.09	6.63	246.93	1.48
372	1516	32016107	37232016	2016524	5.7	1	81.99	4.68	246.2	NA
372	1517	32016107	37232016	2016625	5.7	1	72.57	5.09	217.09	1.44
373	1518	22016107	37322016	201615	5.7	1	83.67	6.83	120.73	1.45
373	1519	32016107	37332016	2016210	5.3	1	81.18	7.26	136.91	1.43
373	1520	32016107	37332016	2016314	5.3	1	81.39	5.36	123.95	1.44
373	1521	32016107	37332016	2016419	5.3	1	81.22	5.11	125	1.46
373	1522	22016107	37322016	2016520	4.7	1	83.16	7.59	136.24	1.48
373	1523	22016107	37322016	2016627	5.4	1	83.09	7.4	107.95	1.47
374	1524	32016107	37432016	201614	4.7	1	81.24	6.19	102.31	1.41
374	1525	32016107	37432016	201626	5.7	1	NA	5.25	295.52	NA
374	1526	32016107	37432016	2016314	5.5	1	79.29	5.33	142.2	1.42
374	1527	22016107	37422016	2016416	5	1	85.52	7.08	126.53	1.45
374	1528	22016107	37422016	2016520	5.1	1	82.61	6.95	130.22	1.5
374	1529	22016107	37422016	2016627	5.5	1	83.73	6.21	126.88	1.48
375	1530	22016107	37522016	201611	4.6	1	84.92	5.25	155	1.43
375	1531	32016107	37532016	201627	4.8	1	82.66	7.4	105.14	1.44
375	1532	32016107	37532016	2016313	5.8	1	83.08	5.86	168.47	1.44
375	1533	32016107	37532016	2016417	5	1	83.16	5.54	134.05	1.42
375	1534	22016107	37522016	2016520	5.4	1	86.39	6.96	208.99	1.51
375	1535	22016107	37522016	2016629	4.7	1	84.49	6.65	157.24	1.46
376	1536	22016109	37622016	201615	4.8	1	84	7	70	1.44
376	1537	22016109	37622016	201629	5.5	1	84.06	7.41	147.65	1.42
376	1538	22016109	37622016	2016315	5.6	1	82.76	6.24	96.06	1.42
376	1539	32016109	37632016	2016419	4.9	1	81.36	6.73	70	1.46
376	1540	32016109	37632016	2016521	4.8	1	79.81	6.25	101.84	1.49
376	1541	32016109	37632016	2016627	5.4	1	81	6.4	90.42	1.46
377	1542	32016109	37732016	201613	5.2	1	80.41	5.1	99	1.42
377	1543	32016109	37732016	201628	5.6	1	75.05	4.7	156.5	1.4
377	1544	22016109	37722016	2016314	5.2	1	83.46	6.48	130.16	1.47
377	1545	22016109	37722016	2016417	5.8	1	84.05	6.26	143.9	1.44
377	1546	22016109	37722016	2016524	5.4	1	83.36	6.48	174.45	1.48
377	1547	32016109	37732016	2016628	5.1	1	81.35	4.91	176.3	1.47
378	1548	22016107	37822016	201613	4.7	1	83.43	7.21	149	1.42
378	1549	22016107	37822016	201629	5.7	1	85.47	6.38	78.59	1.44
378	1550	32016107	37832016	2016311	5.2	1	73.69	5.19	183.48	1.41
378	1551	32016107	37832016	2016415	5.4	1	80.87	5.1	155.25	1.46
378	1552	22016107	37822016	2016522	5.3	1	85.05	7.09	198.92	1.51
378	1553	32016107	37832016	2016628	5.2	1	82.19	4.99	107.65	1.48
379	1554	22016107	37922016	201612	5.5	1	83.52	5.78	187	1.44
379	1555	32016107	37932016	201625	5	1	81.6	4.89	120	1.43
379	1556	22016107	37922016	2016313	4.9	1	85.72	6.18	160.87	1.47
379	1557	22016107	37922016	2016419	5.4	1	84.32	5.2	182	1.5
379	1558	32016107	37932016	2016522	4.9	1	82.61	4.5	280.67	1.52
379	1559	32016107	37932016	2016628	5.6	1	83.28	4.39	162.85	1.48
380	1560	32016107	38032016	201611	5.5	1	82.73	6.1	341.53	1.49
380	1561	22016107	38022016	201627	5.1	1	86.01	7.74	130.24	1.51
380	1562	22016107	38022016	2016314	5.6	1	84.27	6.25	210.37	1.47
380	1563	32016107	38032016	2016417	5.1	1	81.06	5.01	375.9	1.52
380	1564	32016107	38032016	2016523	5.2	1	82.01	5.23	403.4	1.63
380	1565	22016107	38022016	2016626	5.5	1	84.62	5.96	254.74	1.52
381	1566	32016107	38132016	201615	5.4	1	81.35	5.56	130.79	1.45
381	1567	32016107	38132016	201628	5.9	1	83.09	5.01	461.55	1.77
381	1568	22016107	38122016	2016314	5	1	86.16	6.23	273.46	1.5
381	1569	32016107	38132016	2016419	5.8	1	82.41	5.59	153.12	1.48
381	1570	22016107	38122016	2016521	5.6	1	82.72	6.28	331.48	1.54
381	1571	22016107	38122016	2016626	4.9	1	85.95	5.64	273.54	1.54
382	1572	22016107	38222016	201612	4.5	1	84.11	6.66	167	1.46
382	1573	22016107	38222016	201626	5.8	1	84.36	6.49	125.02	1.44
382	1574	32016107	38232016	2016313	5.7	1	82.09	6.11	136.19	1.44
382	1575	32016107	38232016	2016418	5.3	1	80.78	5.74	178.29	1.45
382	1576	22016107	38222016	2016522	5.2	1	84.52	7.11	153.08	1.49
382	1577	32016107	38232016	2016628	5.6	1	80.81	5.71	121.57	1.45
383	1578	32016107	38332016	201612	5	1	81.93	4.83	266	1.45
383	1579	22016107	38322016	201629	5.9	1	87.01	7.06	174.68	1.48
383	1580	32016107	38332016	2016313	4.6	1	82.22	5.35	245.06	1.48
383	1581	22016107	38322016	2016418	4.6	1	85.31	6.28	249.8	1.47
383	1582	22016107	38322016	2016521	5.4	1	86.8	5.99	257.34	1.53
383	1583	32016107	38332016	2016624	4.4	2	80.31	4.58	294.49	1.51
384	1584	22016107	38422016	201613	5.4	1	85.16	5.69	309	1.45
384	1585	32016107	38432016	2016210	5.9	1	82.66	6.25	207	1.45
384	1586	22016107	38422016	2016312	4.9	2	86.05	6.49	233.11	1.47
384	1587	22016107	38422016	2016418	5.4	1	85.16	6.13	216.25	NA
384	1588	32016107	38432016	2016524	5.6	1	79.41	4.66	175.1	1.44
384	1589	32016107	38432016	2016628	5.2	1	82.7	6.06	103.47	1.47
385	1590	32016108	38532016	201612	5.2	1	80.42	5	138	1.41
385	1591	32016108	38532016	201628	5.7	1	81.87	5.71	92.56	1.44
385	1592	22016108	38522016	2016311	5	1	83.78	5.88	110.56	1.42
385	1593	22016108	38522016	2016419	5.4	1	83.48	5.58	141.56	1.47
385	1594	22016108	38522016	2016524	5.4	1	83.28	6.16	145.06	1.46
385	1595	32016108	38532016	2016627	5.4	1	80.93	5.89	117.67	1.45
386	1596	22016108	38622016	201612	5.4	2	84.88	5.9	209	1.45
386	1597	32016108	38632016	201626	5	1	81.34	4.68	256.61	1.47
386	1598	22016108	38622016	2016314	5.2	1	84.61	5.71	235.46	NA
386	1599	22016108	38622016	2016417	6	1	86.15	6.19	155.16	1.45
386	1600	32016108	38632016	2016524	5.5	1	81.41	4.73	281.3	1.55
386	1601	32016108	38632016	2016628	5.7	1	82.35	4.5	243.07	1.5
387	1602	32016108	38732016	201615	5.2	1	80.2	5.46	142.17	1.43
387	1603	22016108	38722016	201628	5.7	1	83.91	7.79	171.35	1.46
387	1604	22016108	38722016	2016312	5.2	1	82.93	6.9	102.9	1.44
387	1605	32016108	38732016	2016418	5.6	1	80.07	5.31	237.45	1.5
387	1606	32016108	38732016	2016522	5.5	3	77.15	5.76	268.49	1.49
387	1607	22016108	38722016	2016626	5.1	1	83.57	7.1	136.35	1.49
388	1608	22016109	38822016	201612	5.4	1	83.74	6.14	146	1.45
388	1609	22016109	38822016	201625	5.5	1	84.89	6.48	121.03	NA
388	1610	32016109	38832016	2016314	5.5	1	83.45	5.68	132.02	1.46
388	1611	22016109	38822016	2016419	5.2	1	84.46	7.09	94.66	1.49
388	1612	32016109	38832016	2016522	5.5	3	83.37	5.51	215.65	1.54
388	1613	32016109	38832016	2016624	5.2	1	82.54	5.6	169.01	1.52
389	1614	32016108	38932016	201611	4.6	1	82.11	5.66	152.5	1.45
389	1615	32016108	38932016	201625	5	1	81.06	6.46	147.2	NA
389	1616	22016108	38922016	2016313	5	1	83.29	6.84	164.88	1.46
389	1617	22016108	38922016	2016416	4.7	1	82.95	6.93	149.32	1.46
389	1618	32016108	38932016	2016520	5.4	1	80.63	5.73	194.96	1.48
389	1619	22016108	38922016	2016629	4.9	1	82.43	7.36	187.57	1.48
390	1620	22016108	39022016	201612	5.3	1	83.32	6.53	70	1.41
390	1621	32016108	39032016	2016210	5.9	1	82.55	6.56	179.76	1.45
390	1622	22016108	39022016	2016311	6.1	1	84.23	7.19	103.02	1.43
390	1623	22016108	39022016	2016417	5.7	1	84.22	7.25	103.06	1.44
390	1624	32016108	39032016	2016521	5.5	1	82.51	5.25	194.34	1.49
390	1625	32016108	39032016	2016626	5.3	1	81.18	5.26	128.57	1.46
391	1626	32016109	39132016	201611	4.9	1	81.65	5.49	121.7	1.44
391	1627	22016109	39122016	2016210	5.6	1	83.95	6.69	176.54	1.47
391	1628	22016109	39122016	2016315	5.4	1	82.77	5.99	115.31	1.44
391	1629	32016109	39132016	2016415	5	1	81.76	5.25	120.21	1.45
391	1630	32016109	39132016	2016520	5.4	1	82.93	5.24	127.57	1.5
391	1631	22016109	39122016	2016629	5	1	83.54	5.56	171.45	1.48
392	1632	22016109	39222016	201615	4.7	1	80.25	6.34	89.37	1.41
392	1633	32016109	39232016	201627	4.8	1	80.54	6.18	70	1.44
392	1634	32016109	39232016	2016310	4.9	1	81.34	6.13	140.21	1.47
392	1635	22016109	39222016	2016419	5.6	1	81.17	6.1	102	1.45
392	1636	32016109	39232016	2016520	5	1	80.93	5.98	149.96	1.48
392	1637	22016109	39222016	2016628	5.4	2	79.81	6.83	79.29	1.44
393	1638	22016109	39322016	201612	5	1	82.6	6.8	104	1.43
393	1639	32016109	39332016	201626	4.4	2	82.24	6.51	156.43	1.45
393	1640	22016109	39322016	2016314	4.3	1	83.95	6.91	96.94	1.46
393	1641	32016109	39332016	2016419	4.6	1	80.68	5.99	187	1.51
393	1642	22016109	39322016	2016521	5.4	1	82.99	7.3	89.9	1.48
393	1643	32016109	39332016	2016629	3.9	2	82.03	6.39	207.35	1.53
394	1644	32016109	39432016	201613	4.3	1	81.6	5.38	218	1.47
394	1645	32016109	39432016	201626	5.2	1	79.26	5.5	248.91	1.47
394	1646	32016109	39432016	2016310	5.9	1	83.42	5.51	148.55	1.48
394	1647	22016109	39422016	2016418	5.1	1	83.71	7.04	123.91	1.49
394	1648	22016109	39422016	2016520	5.3	1	82.9	7.2	235.87	1.5
394	1649	22016109	39422016	2016625	5.6	1	80.92	7.67	139.14	1.49
395	1650	22016109	39522016	201615	5	1	84.47	6.24	89.95	1.44
395	1651	22016109	39522016	201628	5.2	1	85.08	8.03	148.5	1.47
395	1652	32016109	39532016	2016311	5.1	1	82.91	4.88	140.65	1.45
395	1653	32016109	39532016	2016415	4.9	1	81.83	5.5	186.58	1.47
395	1654	32016109	39532016	2016522	5.4	1	82.74	5.54	207.42	1.52
395	1655	22016109	39522016	2016627	5.5	1	85.44	6.45	104.96	NA
396	1656	22016109	39622016	201612	4.7	1	84.07	5.23	70	1.44
396	1657	32016109	39632016	201626	5.5	1	81.66	5.46	175.57	NA
396	1658	22016109	39622016	2016313	4.8	1	84.16	6.7	75.11	1.43
396	1659	32016109	39632016	2016419	5	1	81.39	4.98	103.24	1.48
396	1660	22016109	39622016	2016524	5.4	1	83.72	6.89	121.31	1.46
396	1661	32016109	39632016	2016628	5.5	1	80.31	4.65	177.3	1.49
397	1662	32016109	39732016	201611	4.2	1	82.71	5.28	215.49	1.47
397	1663	22016109	39722016	201629	5.7	1	84.18	7.3	154.62	NA
397	1664	32016109	39732016	2016314	4.3	1	82.04	5.78	159.92	1.47
397	1665	22016109	39722016	2016418	5.4	1	84.29	6.9	227.02	1.52
397	1666	22016109	39722016	2016520	5.2	1	84.8	6.51	205	1.52
397	1667	32016109	39732016	2016627	5	1	81.81	6.1	292.81	1.54
398	1668	22016109	39822016	201612	5.5	1	83.47	5.45	204	1.45
398	1669	22016109	39822016	201629	5.7	1	83.49	6.18	183.79	1.4
398	1670	22016109	39822016	2016312	5.8	1	84.71	5.46	96.17	1.43
398	1671	32016109	39832016	2016418	5.7	1	80.75	4.93	236.57	1.45
398	1672	32016109	39832016	2016522	5.8	1	NA	4.74	279.16	NA
398	1673	32016109	39832016	2016627	5.4	1	83	5.39	277.54	1.53
399	1674	32016109	39932016	201611	3.8	1	82.89	5.9	179	1.45
399	1675	22016109	39922016	201626	5.4	1	84.96	6.93	168.08	1.44
399	1676	22016109	39922016	2016312	5.9	1	85.22	6.1	102.38	1.42
399	1677	32016109	39932016	2016418	4.6	2	NA	6.06	151.33	NA
399	1678	32016109	39932016	2016524	2.4	3	NA	5.91	281.45	NA
399	1679	22016109	39922016	2016629	5	1	83.67	6.19	169.91	1.46
400	1680	22016109	40022016	201612	5.4	1	82.91	6.06	144	1.43
400	1681	22016109	40022016	201629	5.8	1	84.18	7.85	166.5	1.4
400	1682	32016109	40032016	2016315	5.4	1	80	5.94	162.48	1.41
400	1683	32016109	40032016	2016420	5.2	1	82.62	5.48	273.75	1.52
400	1684	22016109	40022016	2016522	5.4	1	83.7	7.03	171.79	1.5
400	1685	32016109	40032016	2016627	5.2	1	80.62	5.69	197.84	1.51
401	1686	32016108	40132016	201615	5.2	2	78.71	5.91	340.11	1.53
401	1687	32016108	40132016	201626	4	3	80.9	6.08	383.69	NA
401	1688	32016108	40132016	2016314	4.4	1	81.37	5.98	318.57	1.5
401	1689	22016108	40122016	2016417	4.4	1	82.81	7.14	166.35	1.47
401	1690	22016108	40122016	2016523	5.3	1	84.17	5.76	332.92	1.57
401	1691	22016108	40122016	2016626	5.3	1	83.91	6.4	183.98	1.51
402	1692	32016108	40232016	201614	4.3	1	81.32	4.96	153.45	1.43
402	1693	22016108	40222016	2016210	4.9	1	84.9	7.59	194.53	NA
402	1694	32016108	40232016	2016312	5.4	1	82.2	5.36	136.86	1.46
402	1695	32016108	40232016	2016416	4.2	1	81.23	5.14	111.12	NA
402	1696	22016108	40222016	2016520	4.2	1	83.31	7.86	206.84	NA
402	1697	22016108	40222016	2016626	4.7	1	85.03	7.58	215.09	1.51
403	1698	32016108	40332016	201614	2.3	3	NA	5.19	184.97	NA
403	1699	22016108	40322016	201627	4.5	1	84.6	7.13	144.09	1.49
403	1700	22016108	40322016	2016313	4.1	2	84.24	7.66	184.84	1.49
403	1701	32016108	40332016	2016417	5.4	1	80.82	5.05	226.66	1.46
403	1702	32016108	40332016	2016522	3.3	1	81.93	4.99	305.03	1.62
403	1703	22016108	40322016	2016628	3.5	3	83.88	6.98	141.52	1.52
404	1704	32016108	40432016	201611	3.4	2	81.87	5.6	193.2	1.47
404	1705	22016108	40422016	2016210	4.7	1	84.17	7.26	219.76	1.49
404	1706	32016108	40432016	2016311	4	1	83.07	6.15	180.71	1.51
404	1707	32016108	40432016	2016417	3.8	3	74.68	6.36	138.34	1.44
404	1708	22016108	40422016	2016521	4.9	1	85.25	6.81	123	1.53
404	1709	22016108	40422016	2016626	5.1	1	84.25	6.19	131.33	1.49
405	1710	22016108	40522016	201614	4.7	1	85.32	6.21	109.63	1.43
405	1711	22016108	40522016	201626	5.5	1	84.71	7.4	253.69	1.47
405	1712	32016108	40532016	2016314	5.4	1	82.86	5.15	277.72	1.5
405	1713	32016108	40532016	2016419	5.2	1	82.59	4.9	166	1.49
405	1714	32016108	40532016	2016523	5.7	1	82.51	5.55	276.12	1.59
405	1715	22016108	40522016	2016627	5	3	85.22	7.76	147.09	1.49
406	1716	22016108	40622016	201612	5.4	1	84.48	7.25	158	1.46
406	1717	22016108	40622016	201628	5.8	1	85.83	8.36	116.24	1.47
406	1718	32016108	40632016	2016313	4.2	1	83.41	6.45	219.51	1.52
406	1719	22016108	40622016	2016416	4.2	1	84.55	7.11	146.15	1.47
406	1720	32016108	40632016	2016523	3.7	1	81.53	6.21	200.97	1.55
406	1721	32016108	40632016	2016626	2.6	3	NA	6.31	185.34	NA
407	1722	32016109	40732016	201612	5.4	1	82.08	5.24	127	1.43
407	1723	32016109	40732016	201626	5.3	1	80.81	5.78	197.68	1.44
407	1724	32016109	40732016	2016312	5.5	1	82.56	6.05	136.98	1.44
407	1725	22016109	40722016	2016416	4.8	1	83.05	6.5	109.07	NA
407	1726	22016109	40722016	2016523	5.5	1	83.77	6.81	162.15	1.48
407	1727	22016109	40722016	2016625	5.2	1	84.17	7.01	96.46	1.48
408	1728	32016110	40832016	201613	5.4	1	81.74	5.06	196	1.47
408	1729	22016110	40822016	201629	5.7	1	78.72	5.75	255.9	1.4
408	1730	22016110	40822016	2016315	5.3	1	83.29	5.68	182.7	1.47
408	1731	32016110	40832016	2016417	5.5	2	80.8	5.03	244.28	1.46
408	1732	22016110	40822016	2016524	5.5	1	83.2	6.85	312.02	1.53
408	1733	32016110	40832016	2016626	5	1	81.28	4.95	209.26	1.5
409	1734	32016110	40932016	201614	4.5	1	79.48	4.89	228.03	1.43
409	1735	32016110	40932016	201625	5	1	82.35	4.49	360.83	1.51
409	1736	22016110	40922016	2016310	5.7	1	83.8	6.85	218.04	1.46
409	1737	22016110	40922016	2016419	5.2	1	83.41	6.28	180.75	1.48
409	1738	32016110	40932016	2016520	4.8	1	79.56	4.89	269.07	1.51
409	1739	22016110	40922016	2016629	5	1	80.57	7.69	236.53	1.46
410	1740	22016110	41022016	201613	5.4	1	82.93	6.7	143	1.42
410	1741	32016110	41032016	201628	5.6	1	82.59	7.35	189.44	1.49
410	1742	22016110	41022016	2016313	5.5	1	82.29	6.88	106.42	1.41
410	1743	32016110	41032016	2016418	4.7	1	82.9	5.91	217.91	1.49
410	1744	22016110	41022016	2016523	5.5	1	83.43	6.18	215.16	1.49
410	1745	32016110	41032016	2016628	3.8	2	81.63	7.17	273.19	1.5
411	1746	32016108	41132016	201615	5.7	1	82.23	5.76	82.91	1.41
411	1747	32016108	41132016	201627	5.2	2	81.38	6.11	70	1.41
411	1748	22016108	41122016	2016312	4.6	1	83.56	7.1	81.14	1.43
411	1749	22016108	41122016	2016415	5.6	1	83.79	6.19	85.31	1.42
411	1750	22016108	41122016	2016520	5.6	1	84.64	7.14	NA	1.49
411	1751	32016108	41132016	2016625	5.4	1	81.44	5.55	70	1.45
412	1752	22016110	41222016	201611	4.8	1	83.29	4.91	209.5	1.44
412	1753	32016110	41232016	201627	4.7	1	81.32	4.99	139.39	1.45
412	1754	32016110	41232016	2016311	5.6	1	81.18	4.74	278.52	1.47
412	1755	32016110	41232016	2016416	5.3	1	82.03	4.5	212.84	1.47
412	1756	22016110	41222016	2016523	5.2	1	82.61	6.88	351.88	1.54
412	1757	22016110	41222016	2016625	5.4	1	82.44	6.02	181.16	1.49
413	1758	32016110	41332016	201614	4.8	3	77.89	4.31	241.51	1.44
413	1759	22016110	41322016	201627	5.1	1	83.51	7.08	97	1.47
413	1760	22016110	41322016	2016312	5.5	2	79.85	6.33	214.58	1.43
413	1761	22016110	41322016	2016417	5.8	1	84.2	5.89	259.9	1.48
413	1762	32016110	41332016	2016522	5.1	2	81.62	4.53	496.07	1.65
413	1763	32016110	41332016	2016629	5.6	3	81.94	4.3	226.28	1.51
414	1764	32016110	41432016	201611	4.5	1	80.23	5.09	135.9	1.4
414	1765	32016110	41432016	201627	5.1	1	81.33	5.2	210.28	1.47
414	1766	32016110	41432016	2016315	5.5	1	NA	4.85	127.7	NA
414	1767	22016110	41422016	2016417	5	1	81.72	6.71	127.79	1.42
414	1768	22016110	41422016	2016523	5.1	1	80.51	6.49	70	1.46
414	1769	22016110	41422016	2016628	5.8	1	NA	5.46	140.93	NA
415	1770	22016110	41522016	201614	4.7	1	82.19	5.56	145.28	1.43
415	1771	22016110	41522016	201627	5.5	1	83.24	6.3	88.98	1.46
415	1772	32016110	41532016	2016312	5.6	1	82.24	5.06	172.48	1.45
415	1773	22016110	41522016	2016417	5	1	82.23	6.4	241.09	1.45
415	1774	32016110	41532016	2016522	4.9	1	81.26	4.74	439.3	1.57
415	1775	32016110	41532016	2016629	4.7	1	80.9	4.88	376.9	1.69
416	1776	32016110	41632016	201613	4.8	1	80.46	4.89	253	1.46
416	1777	22016110	41622016	201628	5.4	1	83.36	6.29	147.99	1.47
416	1778	32016110	41632016	2016312	5	1	81.24	4.84	261.62	1.49
416	1779	32016110	41632016	2016417	5.7	1	82.31	4.88	305.25	1.5
416	1780	22016110	41622016	2016521	5.4	1	77.15	5.85	312.21	1.48
416	1781	22016110	41622016	2016625	5.4	1	83.28	6.17	120.47	1.47
417	1782	32016110	41732016	201613	5	1	79.08	5.25	191	1.44
417	1783	22016110	41722016	201626	5.7	1	83.46	7.73	257.03	1.47
417	1784	32016110	41732016	2016313	5.9	1	81.82	5.78	186.18	1.47
417	1785	22016110	41722016	2016417	5.5	1	83.14	7.49	255.62	1.47
417	1786	32016110	41732016	2016523	5.4	1	81.75	4.96	310.6	1.57
417	1787	22016110	41722016	2016628	5.3	1	83.07	7.09	266.14	1.5
418	1788	32016108	41832016	201613	4.9	1	79.45	5	234	1.47
418	1789	32016108	41832016	201625	5	3	81.99	5.93	152.09	NA
418	1790	32016108	41832016	2016312	5	1	80.6	5.06	162.11	1.46
418	1791	22016108	41822016	2016415	5.4	1	83.57	7	178.87	1.47
418	1792	22016108	41822016	2016520	4.9	1	81.18	7.7	191.87	1.54
418	1793	22016108	41822016	2016626	5.4	1	83.5	6.09	151.17	1.49
419	1794	22016108	41922016	201613	5.3	1	82.78	6.55	116	1.42
419	1795	22016108	41922016	201629	5.4	1	83.12	6.54	250.02	1.41
419	1796	22016108	41922016	2016313	5	1	82.49	6.78	218.45	1.45
419	1797	32016108	41932016	2016419	5.5	1	81.35	5.89	170.56	1.48
419	1798	32016108	41932016	2016524	5.2	1	80.83	5.28	319.38	1.51
419	1799	32016108	41932016	2016626	5.1	3	80.88	5.26	163.44	1.47
420	1800	32016108	42032016	201611	2.1	2	NA	5.38	165.62	NA
420	1801	22016108	42022016	201626	4.7	2	NA	6.35	171.35	NA
420	1802	32016108	42032016	2016315	3.5	2	81.52	6.4	113.37	1.47
420	1803	32016108	42032016	2016416	2.3	3	NA	6.46	NA	NA
420	1804	22016108	42022016	2016520	5.1	1	83.88	7.16	208.87	NA
420	1805	22016108	42022016	2016628	4.2	1	81.9	6.59	156.9	1.5
421	1806	32016108	42132016	201611	5	1	82.08	5.75	152.18	1.44
421	1807	32016108	42132016	201626	5.4	1	80.14	4.78	233.92	1.46
421	1808	22016108	42122016	2016314	5.8	1	84.78	7.34	107.82	1.44
421	1809	22016108	42122016	2016418	5	1	83.03	7.15	140.66	1.45
421	1810	22016108	42122016	2016520	5.4	1	83.85	6.71	79.17	1.46
421	1811	32016108	42132016	2016626	5.4	1	81.15	5.2	178.1	1.49
422	1812	22016110	42222016	201615	4.4	1	82.97	6.76	75.78	1.44
422	1813	32016110	42232016	2016210	5.3	1	81.29	6.91	179.84	1.47
422	1814	32016110	42232016	2016313	5.2	1	83.22	5.49	139.33	1.46
422	1815	32016110	42232016	2016418	5.7	1	79.97	5.38	172.35	1.45
422	1816	22016110	42222016	2016524	4.9	1	82.92	7.56	210.36	NA
422	1817	22016110	42222016	2016625	5.3	1	82.73	6.99	203.33	NA
423	1818	32016109	42332016	201612	5.1	1	80.38	5.55	153	1.43
423	1819	22016109	42322016	2016210	5.7	1	76.24	7.29	139.04	1.41
423	1820	32016109	42332016	2016312	5.4	1	81.71	6.44	125.87	1.45
423	1821	22016109	42322016	2016417	5.7	1	83.88	7.51	133.8	1.44
423	1822	32016109	42332016	2016521	5.2	1	80.65	5.74	119.58	1.5
423	1823	22016109	42322016	2016628	4.7	1	82.19	8.2	109.58	1.47
424	1824	32016109	42432016	201614	4.6	1	79.92	4.92	146.61	1.45
424	1825	22016109	42422016	201626	5.7	1	82.95	6.91	94.98	1.42
424	1826	32016109	42432016	2016311	4.7	1	79.18	5.46	217.53	1.46
424	1827	32016109	42432016	2016418	5.6	1	80.24	5.23	216.99	1.45
424	1828	22016109	42422016	2016521	5.9	1	83.1	7.84	98.71	1.47
424	1829	22016109	42422016	2016629	4.5	1	82.98	8.55	117.52	1.47
425	1830	32016110	42532016	201612	5.1	1	78.98	6.21	167	1.41
425	1831	22016110	42522016	201628	5.6	1	81.84	7.74	229.61	1.45
425	1832	32016110	42532016	2016311	5.3	1	80.1	6.46	202.89	1.43
425	1833	22016110	42522016	2016415	5.3	1	82.48	7.61	164.35	1.45
425	1834	32016110	42532016	2016521	5.5	1	80.79	6.53	234.23	1.49
425	1835	22016110	42522016	2016626	5	1	81.99	7.74	286.67	1.49
426	1836	32016110	42632016	201611	3.4	1	81.23	6.54	257.31	1.5
426	1837	22016110	42622016	201626	4.9	1	81.45	7.48	241.6	1.5
426	1838	22016110	42622016	2016311	4.8	1	83.69	7.21	218.49	1.49
426	1839	32016110	42632016	2016415	3.6	2	81.42	5.65	286.41	1.53
426	1840	22016110	42622016	2016520	4.8	1	82.43	6.31	416.47	NA
426	1841	32016110	42632016	2016625	4.2	1	81.58	5.7	273.93	1.56
427	1842	22016110	42722016	201614	4.7	2	82.5	5.94	93.02	1.43
427	1843	22016110	42722016	201627	5.1	1	83.11	7.08	121.03	1.46
427	1844	32016110	42732016	2016313	6.3	1	77.36	4.96	180.23	1.44
427	1845	32016110	42732016	2016418	5.4	1	81.25	4.9	190.54	1.46
427	1846	22016110	42722016	2016523	5.7	1	83.72	6.85	128.78	1.53
427	1847	32016110	42732016	2016627	5	1	80.03	5.44	156.82	NA
428	1848	22016110	42822016	201614	4.7	1	83.41	5.95	181.42	1.45
428	1849	22016110	42822016	2016312	5.3	1	83.28	6.61	239.76	1.48
428	1850	22016110	42822016	2016419	5.4	1	83.36	6.81	282	1.53
428	1851	32016110	42832016	2016522	4.7	2	83.05	5.91	284.55	1.56
428	1852	32016110	42832016	2016625	3.4	3	81.89	5.92	212.13	1.5
429	1853	22016110	42922016	201611	4.3	2	81.91	6.71	328.98	1.46
429	1854	32016110	42932016	201628	5.8	1	81.69	4.34	385.39	1.55
429	1855	22016110	42922016	2016313	4.7	1	82.6	6.19	216.89	1.46
429	1856	22016110	42922016	2016417	5.4	1	83.14	5.19	369.63	1.49
429	1857	32016110	42932016	2016520	5.4	1	83.31	5.14	298.23	NA
429	1858	32016110	42932016	2016626	5.4	1	82.88	5.4	288.32	1.51
430	1859	22016110	43022016	201611	4.8	1	83.66	4.94	88.27	1.44
430	1860	32016110	43032016	201627	4.4	1	80.85	6.13	104.78	1.46
430	1861	22016110	43022016	2016313	5.6	1	83.65	6.75	88.99	1.45
430	1862	22016110	43022016	2016419	5.6	1	82.73	6.71	121	1.48
430	1863	32016110	43032016	2016524	5.5	1	80.58	5.5	349.07	1.54
430	1864	32016110	43032016	2016628	5.4	3	78.33	5.5	146.91	1.46
431	1865	32016110	43132016	201611	5	1	82.27	5.04	161.7	1.44
431	1866	32016110	43132016	2016314	5.2	1	82.1	6.23	116.34	1.45
431	1867	32016110	43132016	2016419	5.5	1	82.19	5.8	143	1.48
431	1868	22016110	43122016	2016523	5.3	2	83.18	7.31	170.53	1.5
431	1869	22016110	43122016	2016628	5.4	1	NA	6.84	141.78	NA
432	1870	32016110	43232016	201615	5.4	1	82.01	4.95	218.58	1.48
432	1871	22016110	43222016	201626	5.6	2	82.31	6.89	278.5	1.46
432	1872	22016110	43222016	2016313	5.9	1	82.33	7.16	173.38	1.45
432	1873	32016110	43232016	2016415	5	1	82.91	4.75	246.71	1.47
432	1874	32016110	43232016	2016524	5.6	1	81.4	4.85	323.35	1.54
432	1875	22016110	43222016	2016625	5.6	1	82.82	6.25	225.7	1.5
433	1876	32016111	43332016	201611	4.5	1	81.08	5.51	302.4	1.47
433	1877	32016111	43332016	201628	5.6	1	NA	6.18	228.54	NA
433	1878	22016111	43322016	2016312	5.3	1	82.44	6.46	177.53	1.44
433	1879	22016111	43322016	2016415	5	1	82.49	5.53	334.06	1.5
433	1880	22016111	43322016	2016520	5.3	1	82.22	6.03	352.17	1.55
433	1881	32016111	43332016	2016627	4.9	1	80.98	5.84	206.68	1.5
434	1882	32016111	43432016	201615	5.5	1	80.43	4.79	304.7	1.49
434	1883	22016111	43422016	2016210	5.1	1	82.07	6.84	217.85	1.45
434	1884	22016111	43422016	2016313	5.5	1	81.99	6.54	139.1	1.45
434	1885	32016111	43432016	2016521	5.4	1	81.43	4.35	426.16	1.58
434	1886	32016111	43432016	2016628	5.9	1	NA	4.67	161.44	NA
435	1887	22016111	43522016	201614	4.4	1	82.53	6.51	202.01	1.44
435	1888	22016111	43522016	201628	5.5	1	83.09	6.16	238.9	1.49
435	1889	32016111	43532016	2016314	5.6	1	81.2	4.81	147.57	1.43
435	1890	32016111	43532016	2016416	4.6	1	81.4	4.35	333.47	1.51
435	1891	22016111	43522016	2016521	5.3	1	83.97	5.94	216.96	1.52
435	1892	32016111	43532016	2016628	5	1	80.95	4.83	283.36	1.52
436	1893	32016111	43632016	201615	5.2	1	80.02	6.45	226.3	1.48
436	1894	22016111	43622016	201626	5.4	1	81.95	7.15	298.9	1.5
436	1895	32016111	43632016	2016312	5.6	1	81.36	5.41	299	1.51
436	1896	22016111	43622016	2016416	4.7	1	83.14	6.73	269.18	1.49
436	1897	32016111	43632016	2016521	5	1	80.48	5.3	339.04	1.56
436	1898	22016111	43622016	2016626	5.5	1	81.01	6.01	320.42	1.51
437	1899	22016111	43722016	201611	4.8	1	82.65	5.36	196.8	1.47
437	1900	32016111	43732016	201627	4.7	1	82.03	5.9	221.37	1.5
437	1901	22016111	43722016	2016313	5.6	1	82.96	6.81	235.11	1.47
437	1902	32016111	43732016	2016419	5.5	1	82.14	4.98	187	1.49
437	1903	32016111	43732016	2016521	5.7	1	82.02	5.25	171.46	1.47
437	1904	22016111	43722016	2016629	5.5	1	83.33	6.74	206.42	1.5
438	1905	32016111	43832016	201611	4.7	1	80.79	5.4	261.8	1.45
438	1906	22016111	43822016	201628	5.5	1	82.55	7.46	119.82	1.45
438	1907	32016111	43832016	2016311	3.8	1	79.51	6.53	186.96	NA
438	1908	22016111	43822016	2016417	5.2	1	81.84	7.6	150.19	1.44
438	1909	22016111	43822016	2016521	5.8	1	82.55	6.66	119.97	1.48
438	1910	32016111	43832016	2016627	5.4	1	80.63	5.81	124.05	1.46
439	1911	32016111	43932016	201612	4	1	79.2	5.88	217	1.46
439	1912	32016111	43932016	201628	5.3	1	80.68	5.64	115.93	1.48
439	1913	22016111	43922016	2016314	4.8	1	83.27	6.09	175.84	1.45
439	1914	22016111	43922016	2016416	5.2	1	82.44	6.79	148.47	1.47
439	1915	22016111	43922016	2016522	5	1	82.79	6.24	259.2	1.52
439	1916	32016111	43932016	2016627	5.2	1	81.48	6	166.93	1.5
440	1917	22016111	44022016	201612	4.4	1	81.64	7.4	165	1.43
440	1918	32016111	44032016	201626	5.6	1	81.83	7.26	161.28	1.43
440	1919	32016111	44032016	2016314	4.5	1	82.23	7.58	172.94	1.44
440	1920	32016111	44032016	2016419	4.6	2	80.46	7.29	141	1.49
440	1921	22016111	44022016	2016521	5.4	1	82.69	8.64	84.61	1.48
440	1922	22016111	44022016	2016628	5.2	1	81.53	7.99	128.91	1.45
441	1923	32016111	44132016	201613	5.2	1	82.34	4.74	316	1.49
441	1924	22016111	44122016	201626	5.2	1	82.25	6.16	380.33	1.51
441	1925	22016111	44122016	2016314	4.9	1	81.32	6.06	372.5	1.51
441	1926	32016111	44132016	2016418	4.3	1	80.46	5.11	420.91	1.57
441	1927	22016111	44122016	2016524	5.2	1	80.81	6.13	400.98	1.66
441	1928	32016111	44132016	2016626	5.1	1	78.79	4.46	424.1	1.54
442	1929	32016111	44232016	201614	4.2	1	82.87	4.79	238.29	1.47
442	1930	22016111	44222016	201628	4.9	1	81.98	6.16	256.92	1.52
442	1931	22016111	44222016	2016311	4.9	1	80.51	5.53	224.34	NA
442	1932	32016111	44232016	2016415	4.2	2	81.65	5.39	422.1	1.53
442	1933	22016111	44222016	2016522	5.2	1	81.58	6.43	396.19	1.55
442	1934	32016111	44232016	2016625	4.5	1	81.66	5.66	413.58	1.61
443	1935	22016111	44322016	201612	4.7	1	81.35	7.38	128	1.41
443	1936	22016111	44322016	201627	4.3	1	83.11	7.9	76.57	1.44
443	1937	22016111	44322016	2016311	4.7	1	81.92	7.6	138.32	1.44
443	1938	32016111	44332016	2016415	4.9	1	82	6.34	189.24	1.44
443	1939	32016111	44332016	2016524	5	1	81.4	6.41	293.35	1.52
443	1940	32016111	44332016	2016627	5	3	81.24	7.1	222.21	1.49
444	1941	22016111	44422016	201614	5	1	80.8	5.16	112.85	1.42
444	1942	32016111	44432016	2016210	5.6	1	81.99	6.71	212.97	1.47
444	1943	22016111	44422016	2016314	5.3	1	81.4	6.9	112.12	1.41
444	1944	32016111	44432016	2016417	4.7	1	81.34	6.11	127.16	1.43
444	1945	22016111	44422016	2016520	5.1	1	81.16	7.74	172.12	1.46
444	1946	32016111	44432016	2016626	5.4	1	NA	5.9	163.79	NA
445	1947	22016111	44522016	201612	5.4	1	80.86	6	193	1.44
445	1948	22016111	44522016	201629	5.5	1	82.07	6.78	160.9	1.47
445	1949	22016111	44522016	2016312	5.7	1	81.08	7.03	297.07	1.47
445	1950	32016111	44532016	2016417	3.9	1	80.72	5.7	339.68	1.49
445	1951	32016111	44532016	2016520	4.4	3	81.8	5.93	294.21	1.52
445	1952	32016111	44532016	2016628	5.2	1	79.38	5.8	190.03	1.49
446	1953	32016111	44632016	201615	5.5	1	81.14	4.79	309.95	1.51
446	1954	22016111	44622016	2016210	4.9	1	81.21	8	223.86	1.47
446	1955	32016111	44632016	2016311	5.9	1	83.37	6.38	233.33	1.48
446	1956	22016111	44622016	2016418	5.5	1	NA	6.95	156.72	NA
446	1957	32016111	44632016	2016521	5.3	1	81.05	4.95	324.21	1.55
446	1958	22016111	44622016	2016626	5.5	1	80.45	6.6	169.62	1.47
447	1959	22016111	44722016	201612	5	1	82.13	5.95	84	1.46
447	1960	32016111	44732016	201628	5.4	1	81.09	5.66	458.29	1.56
447	1961	32016111	44732016	2016311	4.9	1	81.36	4.39	179.87	1.44
447	1962	32016111	44732016	2016419	5.3	3	79.36	4.61	174.94	1.47
447	1963	22016111	44722016	2016521	5.6	1	82.64	6.16	232.4	NA
447	1964	22016111	44722016	2016625	5.4	1	80.11	6.1	270.57	1.51
448	1965	22016111	44822016	201613	4.8	1	83.7	7.26	159	1.45
448	1966	32016111	44832016	201628	5.8	1	82.23	6.46	239.66	1.48
448	1967	22016111	44822016	2016311	3	1	NA	6.94	228.19	NA
448	1968	32016111	44832016	2016415	4.7	1	82.43	6.03	120.21	1.45
448	1969	22016111	44822016	2016522	5.5	1	84.04	6.9	391.3	1.53
448	1970	32016111	44832016	2016625	4.8	2	80.34	6.78	231.34	1.49
449	1971	32016111	44932016	201613	4	2	82.12	6.75	209	1.44
449	1972	22016111	44922016	2016210	5.3	1	82.7	7.28	250.35	1.45
449	1973	32016111	44932016	2016313	5.2	1	81.67	6.36	159.21	1.47
449	1974	22016111	44922016	2016416	5	1	83.72	6.99	218.97	1.47
449	1975	22016111	44922016	2016522	5.4	1	82.17	7.53	233.57	1.48
449	1976	32016111	44932016	2016626	5.3	3	75.54	6.84	207.22	NA
450	1977	22016112	45022016	201611	3.5	1	81.06	5.39	143.3	1.46
450	1978	32016112	45032016	201628	4.5	2	79.73	5.44	204.1	1.47
450	1979	22016112	45022016	2016314	5	1	82.08	6.69	144.28	1.45
450	1980	32016112	45032016	2016415	5.5	1	80.16	4.78	203.76	1.45
450	1981	22016112	45022016	2016523	4.7	1	NA	8.23	161.42	NA
450	1982	32016112	45032016	2016628	5.4	1	74.71	6.26	172.98	1.46
451	1983	32016112	45132016	201613	3.9	2	81.53	5.74	211	1.45
451	1984	32016112	45132016	201625	4.9	1	78.18	5.73	155.35	1.48
451	1985	22016112	45122016	2016313	5.5	1	82.6	6.61	138.68	1.46
451	1986	32016112	45132016	2016416	4.5	1	81.7	5.45	161.32	1.47
451	1987	22016112	45122016	2016524	5.3	1	79.71	6.48	330.34	1.5
451	1988	22016112	45122016	2016628	5.3	1	81.25	6.74	135.02	NA
452	1989	22016112	45222016	201613	4.4	1	79.57	7.21	190	1.42
452	1990	22016112	45222016	201629	5.4	1	80.69	8.46	206.42	NA
452	1991	32016112	45232016	2016311	5.5	1	80.84	5.75	237.37	1.46
452	1992	22016112	45222016	2016419	5	1	81.22	7.43	312	1.51
452	1993	32016112	45232016	2016523	5.4	1	81.01	6	163.81	1.51
452	1994	32016112	45232016	2016628	5.5	1	79.47	6.19	165.84	1.47
453	1995	32016112	45332016	201613	4.3	1	81.88	6.34	181	1.45
453	1996	32016112	45332016	201628	5	1	82.03	7.18	223.66	1.45
453	1997	32016112	45332016	2016313	5	1	82.85	6.3	118.61	1.45
453	1998	22016112	45322016	2016418	5.4	1	81.99	7.73	181.03	1.43
[truncated: 630 more rows]
