# Supplementary material for: Genetic Variance of Metabolomic Features and Their Relationship With Malting Quality Traits in Spring Barley
Source: Front Plant Sci. 2020 Oct 19;11:575467. doi: 10.3389/fpls.2020.575467 (PMC7604292; doi:10.3389/fpls.2020.575467)
Supplement: Supplementary Table 3 — Metabolomic data for each plot. [file Data_Sheet_3.XLSX]

## Sheet: Table S3
Table S3 Metabolomic data for each plot
ppm	Sample1	Sample2	Sample3	Sample4	Sample5	Sample6	Sample7	Sample8	Sample9	Sample10	Sample11	Sample12	Sample13	Sample14	Sample15	Sample16	Sample17	Sample18	Sample19	Sample20	Sample21	Sample22	Sample23	Sample24	Sample25	Sample26	Sample27	Sample28	Sample29
0.700116	-0.741564	1.49812	0.51866	0.215615	-0.0951142	-0.0884016	0.541662	0.472678	1.30374	1.09196	-0.267385	0.639096	0.432581	1.48316	-0.119252	0.807516	-0.319104	-0.192095	-0.170552	-0.605529	1.09376	1.1207	-0.541757	0.450459	0.315859	0.853005	0.860187	0.239748	0.750001
0.700453	-0.558494	1.48317	0.539612	0.27218	0.0538232	-0.173866	0.380586	0.159668	1.26061	1.11269	-0.236334	0.492305	0.45446	1.51342	-0.184155	0.761328	-0.158636	0.0192741	-0.230059	-0.601867	1.10823	1.28101	-0.54745	0.399089	0.0344881	0.793143	0.979165	0.0942184	0.788927
0.700789	-0.394314	1.42303	0.592036	0.328485	0.217433	-0.348215	0.0992104	0.439738	1.43447	1.19807	-0.135018	0.695946	0.615834	1.60988	-0.187767	0.732779	-0.102904	0.172558	-0.373709	-0.624393	1.12177	1.21662	-0.55136	0.32401	0.0583573	0.671261	0.949061	-0.112975	0.737697
0.701126	-0.374471	1.22678	0.661897	0.201038	0.160018	-0.376495	0.348123	0.673323	1.41311	1.03309	0.0741734	0.98612	0.828385	1.93202	-0.0843055	0.807277	-0.130048	0.0889184	-0.358904	-0.637723	1.18088	1.09553	-0.433194	0.185907	0.451871	0.628143	0.7992	-0.27071	0.602771
0.701462	-0.427547	0.866658	0.631126	0.227923	0.294141	-0.352843	0.544856	0.738888	1.24513	0.669982	0.0879073	0.982199	0.933206	1.95299	-0.0552399	0.954436	-0.0837874	0.0259296	-0.253701	-0.52563	1.23333	1.08941	-0.442942	-0.0261139	0.667261	0.672331	0.783477	-0.225627	0.483206
0.701798	-0.401237	0.58708	0.554207	0.286291	0.449146	-0.365041	0.350462	1.02752	1.31655	0.503752	0.0228144	0.936536	0.828832	1.67806	-0.0717488	1.09751	0.00297653	0.000111968	-0.100541	-0.257065	1.21946	1.20875	-0.524445	-0.0737735	0.628814	0.651122	0.844405	-0.0327782	0.392792
0.702135	-0.342219	1.04432	0.515692	0.0665538	0.284538	-0.393071	-0.0443849	1.1923	1.32929	0.639351	0.132793	0.955584	0.730335	1.55647	-0.0413081	1.12864	-0.0166631	-0.11322	0.0640051	-0.194648	1.15882	1.23791	-0.504567	0.154871	0.572608	0.650659	0.763721	0.155455	0.388523
0.702471	-0.340198	1.48766	0.511613	-0.252811	0.184179	-0.307807	-0.0781244	1.11229	1.211	0.840685	0.21229	1.00261	0.649083	1.48195	-0.106382	0.936087	-0.184665	-0.241196	0.101342	-0.342815	1.06761	1.15705	-0.534599	0.508687	0.511797	0.798727	0.804282	0.315811	0.501347
0.702808	-0.421881	1.11371	0.361059	-0.447417	0.218689	-0.26648	0.148664	0.963367	1.15195	0.829002	0.154351	1.13117	0.480579	1.39041	-0.159114	0.778321	-0.382411	-0.333607	0.00774467	-0.45529	0.980185	1.12483	-0.603645	0.587398	0.538924	0.662805	0.753913	0.343113	0.636872
0.703144	-0.542253	1.19214	0.226605	-0.419031	0.249938	-0.421908	0.335654	0.960058	1.31015	0.658241	0.0269705	1.14479	0.261643	1.30713	-0.10366	0.883543	-0.433038	-0.318506	-0.129015	-0.489914	1.00037	1.1271	-0.613713	0.427358	0.625528	0.418362	0.385482	0.213672	0.775268
0.703481	-0.695842	1.47499	0.318865	-0.265653	0.224132	-0.596284	0.522326	1.17005	1.56684	0.581357	0.0211552	0.951053	0.237939	1.23676	-0.0774624	0.88711	-0.228332	-0.0663661	-0.19716	-0.506278	1.07338	1.1319	-0.526335	0.281213	0.497109	0.477893	0.298466	0.143742	0.898337
0.703817	-0.791935	1.32485	0.394425	-0.193084	0.256765	-0.620584	0.544514	1.43325	1.66609	0.708949	-0.0112763	0.858364	0.459325	1.2236	0.0472622	0.88408	-0.0131575	0.176327	-0.193221	-0.509572	1.12331	1.13744	-0.569419	0.305957	0.274747	0.670186	0.332223	0.159815	0.92424
0.704153	-0.636418	1.13228	0.387822	-0.27777	0.275309	-0.530448	0.351982	1.37981	1.44956	0.784621	-0.143815	0.845232	0.480978	1.24881	0.232489	1.02989	0.00985429	0.231894	-0.0945936	-0.399739	1.25615	1.15973	-0.766015	0.410897	0.227941	0.854544	0.19609	0.227962	0.849368
0.70449	-0.398631	1.10271	0.375516	-0.367977	-0.0087101	-0.545541	0.186119	1.11802	1.38762	0.924139	-0.172434	0.806287	0.321075	1.1814	0.15557	1.10126	-0.0757651	0.222511	0.150471	-0.195552	1.40214	1.19256	-0.760732	0.44521	0.480195	0.9616	0.18131	0.360764	0.686408
0.704826	-0.255596	1.05622	0.44235	-0.388462	-0.212732	-0.549942	0.194888	0.949632	1.59049	1.05279	-0.105446	0.747409	0.213465	1.15334	0.0391538	1.11661	-0.129912	0.104914	0.246004	-0.0558299	1.4047	1.18472	-0.56649	0.394248	0.617145	0.943808	0.23022	0.556925	0.473255
0.705163	-0.195727	0.599705	0.559268	-0.295433	-0.11604	-0.562603	0.23792	1.05097	1.41391	0.77347	-0.0561246	0.662829	0.3045	1.23771	0.0565421	1.096	-0.0878713	-0.122786	0.135438	-0.181957	1.17755	1.05884	-0.355764	0.573852	0.50077	0.738672	0.274605	0.683827	0.457858
0.705499	-0.235887	0.202183	0.638289	-0.0928361	0.061131	-0.753317	0.0568328	1.18402	0.910145	0.716665	-0.0848667	0.603047	0.393383	1.29331	0.118022	0.975326	-0.00133506	-0.331331	0.0676666	-0.31043	1.00087	1.10298	-0.288311	0.850451	0.407305	0.546717	0.437988	0.580176	0.619622
0.705836	-0.339576	0.329105	0.611836	0.0673515	0.0644284	-0.802425	0.00061964	1.2177	0.60549	0.930452	0.0728851	0.650923	0.333861	1.27536	0.117263	1.02441	0.0219931	-0.322745	-0.0140785	-0.296897	0.985552	1.32615	-0.306291	0.688029	0.316857	0.775881	0.645789	0.487478	0.653949
0.706172	-0.416262	0.898476	0.547624	0.0400829	-0.0274237	-0.648743	0.302227	1.22681	0.960849	0.739529	0.265117	0.729256	0.204288	1.28582	-0.0377329	1.13325	-0.0187727	-0.191812	-0.145579	-0.274855	0.893907	1.25779	-0.382581	0.318778	0.275225	0.949116	0.7119	0.458833	0.565368
0.706508	-0.423666	1.01072	0.549709	-0.152215	0.0125156	-0.51965	0.776478	1.10197	1.22764	0.605847	0.150087	0.805141	0.257251	1.4162	-0.33913	0.900973	-0.0771749	-0.179651	-0.273804	-0.267652	1.00397	1.12397	-0.526142	0.0747886	0.323355	0.801789	0.520172	0.333552	0.552846
0.706845	-0.372809	0.715769	0.679684	-0.14922	0.0114907	-0.490967	0.780964	0.984988	1.20279	0.702107	0.0661022	0.886009	0.444951	1.26472	-0.539799	0.842599	-0.252531	-0.174985	-0.340069	-0.313856	1.25632	1.1183	-0.640832	0.110673	0.177703	0.608665	0.371133	0.0770424	0.704967
0.707181	-0.326315	0.777861	0.891186	0.0168159	0.0283407	-0.505524	0.500717	1.10267	1.27804	0.820547	0.127331	0.913965	0.521681	0.923839	-0.478971	1.05087	-0.440514	-0.18369	-0.303535	-0.386053	1.2166	1.15393	-0.682807	0.311796	0.153811	0.573157	0.417768	-0.0625477	0.586544
0.707518	-0.38707	1.12893	1.05664	0.0829697	0.165231	-0.508114	0.400274	1.14798	1.3999	1.03212	0.174449	0.933135	0.484534	0.88205	-0.215652	1.1518	-0.475603	-0.247521	-0.187809	-0.205577	1.05245	1.13323	-0.679465	0.331542	0.593102	0.6553	0.569823	0.103376	0.396055
0.707854	-0.497773	1.28159	1.03893	-0.0276285	0.202487	-0.577498	0.292579	0.875251	1.35151	1.20358	0.0128184	0.998161	0.46409	1.29715	-0.0754841	1.0603	-0.392538	-0.226808	-0.124278	-0.0436526	0.922216	1.04385	-0.700038	0.0668529	0.956117	0.678359	0.679992	0.289815	0.480218
0.708191	-0.490043	0.984023	0.863556	-0.0964636	0.208974	-0.565464	0.307974	0.403666	1.09708	1.17154	-0.132794	1.03968	0.575524	1.79362	-0.0423683	0.839058	-0.276933	-0.109397	-0.133284	-0.204807	0.88303	0.993266	-0.682148	0.157703	0.955325	0.628937	0.773388	0.436774	0.470063
0.708527	-0.262259	0.840152	0.657016	-0.0140631	0.301543	-0.405708	0.463524	0.285919	1.01918	1.04693	-0.0711234	0.962143	0.724872	1.85378	0.00369638	0.648599	-0.217424	-0.0173668	-0.180893	-0.221974	1.00501	1.11678	-0.583635	0.274178	0.653546	0.528927	0.834756	0.540267	0.26948
0.708863	-0.119146	1.13232	0.577938	-0.0412521	0.388578	-0.346975	0.352092	0.287365	1.05391	0.883707	-0.0189441	0.829997	0.803359	1.47299	0.0297781	0.705592	-0.255915	-0.10425	-0.227841	-0.0903368	1.1877	1.14399	-0.528469	0.0826394	0.367663	0.427413	0.577424	0.476812	0.0673804
0.7092	-0.212253	1.53422	0.705053	-0.0659008	0.416287	-0.309527	0.384341	0.237291	0.993299	0.740409	0.0144852	0.900219	0.75596	1.25461	0.0811865	0.789932	-0.265481	-0.188432	-0.0882593	-0.0466463	1.28017	0.874905	-0.652445	0.12949	0.272079	0.411029	0.301547	0.36864	0.136346
0.709536	-0.178103	1.25203	0.818742	-0.0323137	0.376534	-0.259601	0.653519	0.658592	0.856686	0.723745	0.0193055	0.907919	0.598451	1.49744	0.107074	0.72674	-0.266036	-0.148849	0.177394	-0.196922	1.2626	0.783524	-0.831302	0.393272	0.344273	0.500973	0.323557	0.299664	0.366479
0.709873	-0.174447	0.775283	0.744619	-0.118389	0.308906	-0.34476	0.540457	1.03168	0.93903	0.767058	-0.0726788	0.824467	0.466884	1.60023	-0.0458792	0.793782	-0.448162	-0.114213	0.205274	-0.341981	1.26366	0.83692	-0.71899	0.549018	0.425228	0.634767	0.448438	0.203637	0.522727
0.710209	-0.309318	0.61244	0.644524	-0.234277	0.285657	-0.380404	0.256626	0.94813	1.2242	0.710042	-0.00471053	1.06244	0.417847	1.41805	-0.199408	0.993312	-0.491861	-0.185488	0.12838	-0.339814	1.36379	0.829912	-0.613145	0.355525	0.472587	0.689867	0.448499	0.13444	0.465022
0.710546	-0.353008	0.594646	0.608956	-0.292297	0.37077	-0.282598	0.18309	0.740991	1.2572	0.48502	0.19816	1.15791	0.373251	1.16809	-0.236482	1.19259	-0.304712	-0.267903	0.0499855	-0.27737	1.42273	0.805262	-0.669955	0.181951	0.424903	0.640246	0.361671	0.0446305	0.266565
0.710882	-0.323733	0.738671	0.671598	-0.298733	0.570765	-0.204856	0.373535	0.686755	1.19368	0.627087	0.201734	0.954414	0.436742	1.1429	-0.201353	1.26961	-0.152239	-0.196682	-0.0881236	-0.244613	1.32331	0.891788	-0.694553	0.219848	0.235302	0.503937	0.458985	-0.15014	0.160068
0.711218	-0.297831	0.862996	0.838163	-0.219795	0.804718	-0.297636	0.167212	0.736213	1.20262	1.00029	0.113996	0.839539	0.596162	1.14463	-0.0565933	1.32587	-0.0418706	-0.201911	-0.143934	-0.206926	1.11613	1.03153	-0.521459	0.303803	0.194379	0.351589	0.538938	-0.0901131	0.339807
0.711555	-0.326942	0.688896	0.990329	-0.129102	0.871908	-0.519135	-0.23193	0.703135	1.251	0.869803	0.0449317	0.777123	0.697808	1.12128	0.0420807	1.40305	-0.023522	-0.246601	-0.0388606	-0.0793164	0.99234	0.980506	-0.283511	0.386371	0.29655	0.368688	0.50909	0.150439	0.479875
0.711891	-0.517546	0.590447	0.996512	-0.13663	0.642526	-0.672407	-0.159545	1.00454	1.34322	0.595828	-0.0084035	0.840421	0.730913	1.23616	-0.0662948	1.43826	-0.153099	-0.1532	0.128571	-0.0929781	0.957397	0.982727	-0.23076	0.482201	0.282116	0.563569	0.519701	0.205322	0.543332
0.712228	-0.717842	0.643232	0.834266	-0.186959	0.403142	-0.570093	-0.00472338	1.38045	1.49753	0.345182	-0.0995135	1.06801	0.659731	1.28062	-0.0915165	1.47806	-0.254748	-0.165276	0.0466238	-0.238174	0.896988	1.10696	-0.294601	0.57046	0.0660934	0.746807	0.597959	0.126837	0.701969
0.712564	-0.68006	0.675716	0.796642	-0.211227	0.304562	-0.267348	0.00433847	1.23616	1.68881	0.0793417	-0.123649	0.964386	0.517355	1.20843	-0.00379222	1.43166	-0.216779	-0.324181	-0.230139	-0.349069	0.720261	1.12919	-0.442132	0.487584	-0.0865087	0.830658	0.634663	0.067033	0.778641
0.712901	-0.506667	0.84035	0.817499	-0.198235	0.307816	-0.0246208	-0.0828922	0.934928	1.74016	0.178437	-0.0335631	0.701104	0.618921	1.11855	0.0574212	1.21467	-0.0961215	-0.419546	-0.408061	-0.530877	0.625922	1.02026	-0.630927	0.3019	0.0856663	0.836818	0.539317	0.136115	0.655713
0.713237	-0.362749	0.974136	0.663926	-0.231778	0.299652	-0.133698	-0.112745	0.760011	1.53663	0.427232	-0.0868028	0.693344	0.845307	0.981004	0.0800114	1.16428	-0.126041	-0.169478	-0.305897	-0.715854	0.655415	0.91707	-0.687247	0.209446	0.388716	0.831685	0.516002	0.302218	0.400646
0.713574	-0.34032	0.894295	0.596602	-0.3272	0.363321	-0.271254	0.0701476	0.737	1.20184	0.467577	-0.119067	0.799322	0.900978	0.945521	0.122602	1.33789	-0.232578	0.10907	-0.191238	-0.689723	0.718302	0.965993	-0.518132	0.283947	0.582488	0.787747	0.51648	0.343249	0.267147
0.71391	-0.408048	0.880779	0.62181	-0.429916	0.473627	-0.202624	0.394927	0.728922	1.19776	0.516338	-0.00854388	0.894479	0.778386	1.05014	0.210907	1.53451	-0.261375	0.0866805	-0.282805	-0.317875	0.855134	1.0722	-0.268199	0.309629	0.577703	0.659332	0.447475	0.222201	0.296114
0.714246	-0.496827	1.11941	0.609057	-0.465587	0.319203	-0.30499	0.500909	0.863227	1.38142	0.511499	-0.0416607	0.922602	0.517077	0.888051	0.280663	1.55242	-0.216624	-0.070242	-0.3773	0.0355495	0.922173	1.0917	-0.314072	0.187903	0.520048	0.513807	0.513871	0.274171	0.398592
0.714583	-0.495939	1.42542	0.621956	-0.491838	0.0545549	-0.4915	0.572036	1.1697	1.39543	0.433916	-0.101623	0.890292	0.250457	0.759179	0.356361	1.63127	-0.134882	-0.224807	-0.435891	0.104201	0.820575	0.931857	-0.437829	0.200564	0.464552	0.605029	0.613367	0.287218	0.48966
0.714919	-0.308462	1.27307	0.651042	-0.523786	-0.0673105	-0.570856	0.700251	1.30774	1.15875	0.578927	-0.120616	0.907916	0.21551	0.924234	0.370214	1.82207	-0.107258	-0.305638	-0.397262	0.141601	0.796674	0.639734	-0.440508	0.23201	0.386127	0.663888	0.615253	0.0988103	0.518833
0.715256	-0.209413	0.966407	0.640441	-0.478415	0.0398769	-0.520835	0.632532	1.13339	1.01428	0.869958	-0.254256	0.981358	0.370537	0.964267	0.191184	1.62234	-0.231146	-0.324572	-0.14677	0.0706876	0.762339	0.455918	-0.436261	0.153407	0.2573	0.486073	0.622476	-0.0815276	0.522801
0.715592	-0.313433	0.815695	0.563545	-0.387069	0.27787	-0.478441	0.460658	0.857349	1.08202	1.02296	-0.334382	0.963912	0.580743	0.719965	0.191596	1.41857	-0.331766	-0.449724	0.0600225	-0.105245	0.746761	0.560623	-0.40885	0.044532	0.266114	0.387515	0.708318	0.00895235	0.606225
0.715929	-0.405813	0.760261	0.500577	-0.351637	0.450941	-0.475418	0.317725	0.901186	1.08765	0.828961	-0.254597	0.844349	0.747267	0.47254	0.327847	1.47137	-0.336037	-0.540075	0.0406602	-0.166017	1.12402	0.849712	-0.427929	-0.0186657	0.344047	0.351942	0.864592	0.241633	0.7273
0.716265	-0.499344	1.02578	0.529894	-0.408588	0.426129	-0.385629	0.215111	1.09047	1.20322	0.712017	-0.0691653	0.695491	0.845975	0.695311	0.16805	1.47467	-0.329486	-0.298749	-0.126	-0.192338	1.27199	1.0562	-0.592739	-0.0850148	0.226782	0.326456	0.987763	0.257243	0.813564
0.716601	-0.500994	1.34933	0.659175	-0.323282	0.414712	-0.149318	0.00142133	1.05066	1.30242	0.787839	0.114644	0.592864	0.850028	0.878002	-0.0807467	1.53659	-0.356145	-0.199434	-0.152914	-0.243756	1.01681	1.00156	-0.700582	-0.230031	0.0921678	0.369677	0.898016	0.256537	0.825513
0.716938	-0.320365	1.17261	0.794914	-0.15082	0.414761	0.116432	-0.152375	0.650498	1.05279	0.75666	0.199418	0.450665	0.773975	0.797651	-0.263099	1.59269	-0.375434	-0.27649	-0.086135	-0.290192	1.10887	0.758631	-0.627071	-0.243851	0.147372	0.351951	0.681845	0.252079	0.79378
0.717274	-0.36699	0.9177	0.874005	-0.125306	0.292617	0.229534	-0.022721	0.549372	0.876889	0.638308	0.148082	0.474677	0.79594	0.812279	-0.357186	1.41491	-0.308029	-0.231298	-0.15053	-0.326182	1.29217	0.575351	-0.4168	-0.16054	0.410634	0.269523	0.607245	0.129902	0.734043
0.717611	-0.488535	0.940718	0.866754	-0.243751	0.194835	0.131399	0.0491625	0.778487	1.00623	0.486719	0.0194895	0.855579	0.86794	1.20125	-0.253793	1.36855	-0.156703	-0.207213	-0.252711	-0.360231	1.32077	0.56659	-0.271789	-0.129464	0.573294	0.27589	0.648419	0.112906	0.651675
0.717947	-0.305437	1.17055	0.728155	-0.402391	0.229101	-0.038894	0.131427	0.885233	1.27386	0.372432	-0.0503574	1.05984	0.826286	1.46942	-0.0738932	1.40092	-0.053151	-0.265262	-0.264366	-0.398981	1.31211	0.668538	-0.273861	0.00534707	0.534034	0.4129	0.815681	0.279374	0.611041
0.718284	-0.237457	1.00607	0.621938	-0.474152	0.328652	-0.163165	0.375704	0.85114	1.2183	0.418511	-0.0416398	0.942033	0.716709	1.10696	-0.0137504	1.24476	-0.0776862	-0.355019	-0.155639	-0.398792	1.34552	0.770964	-0.379454	0.220026	0.39439	0.561282	1.08206	0.450321	0.525025
0.71862	-0.350069	0.813867	0.695905	-0.370206	0.238594	-0.356306	0.464759	0.89835	1.09373	0.552919	-0.17862	0.771466	0.636466	1.0898	-0.0861781	1.26221	-0.0840457	-0.414894	-0.0583619	-0.319311	1.33938	0.862767	-0.493586	0.340177	0.306447	0.608938	1.15214	0.278503	0.361798
0.718956	-0.427416	1.10291	0.634905	-0.107539	0.0392691	-0.449464	0.27244	1.00305	1.26355	0.641959	-0.180394	0.919063	0.62907	1.20963	-0.164138	1.23868	-0.101408	-0.453543	-0.0485017	-0.196491	1.22099	0.976734	-0.53142	0.214535	0.282603	0.721753	1.09727	0.102096	0.371322
0.719293	-0.338322	1.34094	0.527392	0.143388	-0.108478	-0.383401	0.00145299	0.575503	1.35161	0.68873	0.0644096	1.04725	0.624034	0.95595	-0.129203	0.941853	-0.152583	-0.469969	-0.137731	-0.170222	1.22771	1.0478	-0.473122	0.0369728	0.249169	0.865609	1.08841	0.224935	0.5048
0.719629	-0.318395	1.28297	0.558503	0.118486	-0.191804	-0.458034	0.0817105	0.25507	1.21145	0.646028	0.075379	0.887988	0.659068	0.969049	-0.00486773	0.932844	-0.115834	-0.402997	-0.257505	-0.210465	1.28564	1.11731	-0.380744	0.0345759	0.156543	0.944106	1.00991	0.384702	0.578641
0.719966	-0.491013	1.12078	0.492023	-0.0328441	-0.221779	-0.613608	0.255665	0.469483	1.05398	0.561042	-0.0427207	0.776348	0.72802	0.981755	-0.0582851	1.12068	-0.064631	-0.283761	-0.168813	-0.264995	1.23146	1.20841	-0.275473	0.174374	0.174853	0.995404	0.967669	0.540615	0.470128
0.720302	-0.543473	1.28218	0.422996	-0.11692	-0.233263	-0.65443	0.225781	0.46534	1.24454	0.64412	-0.109529	0.74429	0.712235	0.765832	-0.264485	1.20849	-0.0287354	-0.190187	0.0944644	-0.344387	1.20531	1.19008	-0.200191	0.327953	0.321443	0.834006	1.05291	0.650798	0.286802
0.720639	-0.4576	1.32409	0.490098	-0.112668	-0.228768	-0.485456	0.060079	0.445961	1.10175	0.749133	-0.137891	0.751147	0.708899	0.873787	-0.213743	1.1896	0.0690509	-0.188434	0.158156	-0.328643	1.25676	1.09125	-0.241587	0.363284	0.362787	0.465786	1.1337	0.599532	0.203311
0.720975	-0.306933	1.024	0.604938	-0.136569	0.0266459	-0.37555	0.143561	0.526729	0.600479	0.756187	-0.084886	0.805988	0.777775	1.13465	0.0675283	1.17596	0.0965514	-0.229739	0.0220124	-0.210059	1.33013	1.0188	-0.442857	0.220263	0.259554	0.297387	1.0582	0.508302	0.29858
0.721311	-0.127634	0.816279	0.79388	-0.273829	0.353877	-0.378745	0.293748	0.365876	0.728359	0.739766	0.0267303	0.833088	0.827702	1.28901	0.323979	1.17406	0.0576367	-0.265224	-0.136586	-0.153928	1.31232	1.03739	-0.647189	0.0613118	0.0859184	0.259642	0.863267	0.458664	0.383497
0.721648	-0.0118946	0.947037	0.95551	-0.443522	0.335729	-0.318736	0.0297255	0.338527	1.07241	0.715562	0.0925998	0.75436	0.795534	1.33798	0.327133	1.07301	0.0872833	-0.274904	-0.152648	-0.192511	1.16537	1.06836	-0.592933	0.0508108	-0.0472141	0.229398	0.776321	0.416627	0.404446
0.721984	-0.00473771	1.26849	0.887008	-0.304362	0.346006	-0.32723	-0.00417671	0.618637	1.2519	0.716447	0.0168528	0.620572	0.724851	1.2724	0.260051	1.00916	0.0830462	-0.264836	-0.1523	-0.222482	0.997618	1.05855	-0.360394	0.21367	-0.11533	0.236845	0.780483	0.311213	0.462073
0.722321	-0.0631489	1.41128	0.845197	-0.0265016	0.442178	-0.443829	0.325194	0.947071	1.32513	0.77077	-0.0550736	0.747628	0.647458	1.171	0.238505	1.04547	0.042965	-0.284087	-0.204497	-0.150566	0.951757	1.00598	-0.25895	0.334122	-0.0678605	0.222885	0.831203	0.166979	0.459167
0.722657	-0.0582271	1.42109	0.899195	-0.0069145	0.449394	-0.519029	0.644656	1.04413	1.39209	0.858549	0.0493005	0.973305	0.371057	1.17994	0.274619	1.09539	0.0450855	-0.365834	-0.232914	-0.20482	0.914062	0.886501	-0.467095	0.292491	0.06581	0.183095	0.916555	0.084998	0.421923
0.722994	-0.0765896	1.26724	0.865259	-0.127508	0.498775	-0.322154	0.752166	0.890436	1.4223	0.958504	0.0818222	0.945855	0.13964	1.2508	0.364898	0.983897	0.0190669	-0.469194	-0.0991215	-0.393	0.872958	0.768683	-0.572361	0.155421	-0.0422291	0.166498	0.91016	0.0958446	0.433523
0.72333	-0.248452	0.95595	0.812229	-0.241695	0.381078	-0.0820494	0.59354	0.692902	1.37575	0.997235	0.160802	0.908063	0.316778	1.14776	0.378228	0.843282	-0.159733	-0.559559	0.0275428	-0.528521	0.939502	0.767543	-0.516333	0.179316	-0.184038	0.188549	0.792511	0.131417	0.42344
0.723666	-0.395146	0.897055	0.798262	-0.290503	0.0216791	-0.0855774	0.365573	0.675852	1.4408	0.784861	0.373737	0.886556	0.599789	0.788646	0.246418	0.882064	-0.412709	-0.589209	-0.0258086	-0.553811	1.04734	0.818338	-0.472157	0.268972	-0.0638874	0.303651	0.68085	0.151861	0.367462
0.724003	-0.412301	1.05655	0.79328	-0.318463	-0.0334471	-0.179258	0.502787	0.699881	1.41472	0.513413	0.290432	0.784469	0.799412	0.677004	0.138248	0.844029	-0.335231	-0.487287	-0.0890429	-0.390769	1.15618	0.833567	-0.50183	0.293734	0.095015	0.503674	0.72518	0.257263	0.350569
0.724339	-0.357071	1.12464	0.732196	-0.338767	0.0661316	-0.285997	0.735312	0.632382	1.2725	0.45178	0.0262174	0.663292	0.902297	0.863471	0.0710028	0.658293	-0.285028	-0.402972	-0.175476	-0.076464	1.26383	0.800822	-0.508661	0.477798	0.15095	0.579667	0.82962	0.462611	0.563371
0.724676	-0.467428	0.90329	0.674538	-0.305519	0.0687724	-0.396493	0.734011	0.718067	1.68435	0.509047	-0.124023	0.534697	0.949576	1.10158	0.00731	0.554526	-0.486168	-0.426239	-0.220874	0.0443987	1.32234	0.827812	-0.453387	0.572042	0.0609024	0.550268	0.823973	0.635208	0.727051
0.725012	-0.552594	0.714047	0.709008	-0.155618	0.113691	-0.492397	0.612159	0.808724	1.95168	0.560405	-0.0678197	0.4423	0.895749	1.25952	-0.0348829	0.92903	-0.464733	-0.412125	0.0171747	-0.0420285	1.30094	0.87074	-0.447915	0.387602	-0.127007	0.550739	0.709899	0.579393	0.681455
0.725349	-0.463946	0.809503	0.795991	-0.14994	0.163653	-0.480407	0.36575	0.75962	1.49703	0.566627	0.105921	0.506424	0.743148	1.39501	-0.0217129	1.30635	-0.392921	-0.453253	0.129667	-0.148871	1.21881	0.831541	-0.449648	0.183937	-0.205546	0.619816	0.506679	0.498719	0.722054
0.725685	-0.426932	1.03718	0.69415	-0.311645	0.178546	-0.383728	0.112281	0.727925	1.00605	0.601159	0.2358	0.683518	0.650375	1.4848	0.0463919	1.24699	-0.402297	-0.510618	-0.0418109	-0.114467	1.20773	0.758464	-0.455521	0.113601	-0.136033	0.743078	0.333334	0.523336	0.74726
0.726022	-0.315896	1.47786	0.444416	-0.350165	0.185834	-0.362474	0.0644093	0.597422	0.766474	0.604581	0.195991	0.832489	0.644644	1.30016	0.116582	0.99955	-0.317892	-0.35425	-0.119303	-0.0901107	1.22407	0.811662	-0.514384	0.155222	-0.0847999	0.831742	0.369521	0.494596	0.709529
0.726358	-0.103003	1.91902	0.520693	-0.462603	0.147636	-0.42275	0.0480293	0.390666	0.876011	0.576031	0.076961	0.844715	0.676088	1.07958	0.137136	0.77482	-0.219678	-0.10741	0.00181301	-0.135244	1.18108	0.964067	-0.401209	0.172601	0.093235	0.752984	0.461371	0.265857	0.753007
0.726694	-0.0377878	1.8852	0.569139	-0.60174	0.062458	-0.484787	-0.00683066	0.372	1.29583	0.625792	0.0458792	0.919078	0.682574	1.0616	0.103484	0.733572	-0.230225	0.103572	0.152385	-0.119979	1.08781	0.90212	-0.293978	0.0981529	0.251003	0.583135	0.474054	0.0522588	0.731517
0.727031	-0.241894	1.77696	0.453478	-0.509747	0.00665398	-0.474695	-0.0329614	0.505493	1.38794	0.745832	0.175618	1.08021	0.657652	1.2056	0.048356	0.943743	-0.343085	0.212585	0.0965456	-0.127068	0.996849	0.697659	-0.560202	-0.0075312	0.0916747	0.440388	0.454209	0.184157	0.632748
0.727367	-0.557233	1.68374	0.548044	-0.430787	0.128405	-0.462028	-0.153425	0.592854	1.16131	0.952823	0.20284	1.12502	0.603786	1.26833	-0.00958979	1.21205	-0.259942	0.0674383	-0.0138791	-0.221956	0.961264	0.573139	-0.700503	-0.0293321	0.0154408	0.384739	0.503762	0.285443	0.609043
0.727704	-0.683944	1.35143	0.583071	-0.381102	0.299104	-0.398012	-0.273023	0.52601	1.17319	1.21469	0.134612	0.932954	0.530403	1.18129	-0.0351836	1.38461	-0.0803153	-0.122514	-0.0843075	-0.358195	0.992329	0.663995	-0.579313	-0.0270113	0.123387	0.383524	0.699763	0.206683	0.642991
0.72804	-0.618829	1.13228	0.467294	-0.248686	0.258418	-0.239272	-0.198102	0.688605	1.2174	1.18966	0.139687	0.720872	0.490076	1.08892	-0.01217	1.44643	-0.0963212	-0.0870045	-0.126465	-0.384997	0.99433	0.743029	-0.433422	-0.0123696	0.191081	0.391419	1.0198	0.118035	0.657428
0.728377	-0.486381	1.08447	0.429364	-0.204518	0.00238816	-0.200441	0.0207071	0.952849	1.17328	1.00829	0.155579	0.713732	0.540771	1.1195	0.0111789	1.48208	-0.206807	-0.0849153	-0.145302	-0.32845	0.947001	0.699931	-0.375198	0.0302362	0.066735	0.421836	1.24813	0.236357	0.618574
0.728713	-0.435011	1.03916	0.572551	-0.193664	-0.120826	-0.221361	0.232905	0.981495	1.15095	1.01165	0.124674	0.613466	0.663108	1.2867	0.120211	1.43848	-0.210204	-0.141247	-0.115435	-0.294066	0.900525	0.621658	-0.379215	0.0170409	-0.0474967	0.609623	1.20803	0.347344	0.620579
0.729049	-0.533251	1.05437	0.69629	-0.133386	0.0566449	-0.210532	0.351112	1.01248	1.33322	1.07093	0.0261341	0.63178	0.668919	1.48784	0.29776	1.26924	-0.0822194	-0.159826	-0.0466993	-0.227787	0.826004	0.576077	-0.379705	-0.1775	0.0468758	0.763628	0.921185	0.24777	0.620486
0.729386	-0.57155	1.20735	0.595211	-0.155688	0.0824365	-0.329207	0.474268	0.869873	1.50767	1.04018	-0.100461	0.915004	0.569101	1.56209	0.238206	1.2462	-0.118223	-0.160448	-0.0350708	-0.132494	0.782781	0.618465	-0.355031	-0.415932	0.173886	0.687797	0.769061	0.234209	0.537515
0.729722	-0.406623	1.41158	0.522966	-0.217276	0.0164539	-0.525433	0.532331	0.528082	1.48955	0.98312	-0.0736544	0.926229	0.503619	1.32768	0.0458956	1.39547	-0.215987	-0.199187	-0.163022	-0.0517856	0.825397	0.723009	-0.297409	-0.183276	0.207679	0.76333	0.890218	0.346262	0.399492
0.730059	-0.287635	1.32927	0.490598	-0.239466	0.0192218	-0.602922	0.436858	0.636919	1.51496	1.16306	0.0870803	0.974656	0.549084	0.904025	-0.00237748	1.51401	-0.215429	-0.298509	-0.332108	-0.0164278	0.799614	0.687429	-0.249757	0.0214733	0.152729	0.898516	1.10783	0.409891	0.348648
0.730395	-0.241364	1.19727	0.43359	-0.218236	0.0133272	-0.398551	0.247066	0.745545	1.50813	1.08485	0.0552014	1.22329	0.536634	0.923287	0.257583	1.38029	-0.151687	-0.394807	-0.253036	0.0105147	0.776535	0.641295	-0.287644	-0.126674	0.128692	0.827136	1.06468	0.22595	0.437541
0.730732	-0.269154	1.16684	0.468553	-0.154167	-0.0987043	-0.254284	0.162773	0.520146	1.34627	0.634219	-0.0640647	1.13055	0.402732	0.955601	0.503497	1.11209	-0.0451844	-0.366603	-0.0644609	0.0131204	0.891644	0.764888	-0.299672	-0.109877	0.0958909	0.603561	0.839722	-0.0295506	0.540049
0.731068	-0.462831	0.928618	0.589858	-0.0946501	-0.231209	-0.342824	0.272635	0.499763	1.09664	0.592145	-0.0840864	0.948364	0.35943	0.64612	0.441532	0.885495	0.00751299	-0.286266	0.00153447	-0.109607	1.08654	0.916131	-0.307878	-0.185014	0.0592042	0.465073	0.654965	-0.0999433	0.703724
0.731404	-0.640994	0.713211	0.731707	-0.0995	-0.154385	-0.464849	0.476579	0.658388	1.0101	0.686238	0.0656686	0.932244	0.40482	0.461492	0.105416	0.755794	-0.0976994	-0.364825	-0.110472	-0.253374	1.17586	0.908286	-0.4497	-0.343682	0.0950227	0.480484	0.591148	0.12948	0.861363
0.731741	-0.636767	0.839866	0.812965	-0.0762379	0.0213904	-0.570336	0.606285	0.832	1.15714	0.614149	0.309371	0.978964	0.555397	0.486282	-0.0890728	0.802072	-0.104592	-0.395899	-0.0622326	-0.335985	1.08023	0.727866	-0.42014	-0.118428	0.0465004	0.415226	0.410204	0.38114	0.825576
0.732077	-0.473825	1.30573	0.719465	0.031301	0.0895231	-0.568041	0.512209	0.954956	1.3045	0.543563	0.424131	0.979917	0.858389	0.531347	-0.039276	0.980261	0.0183633	-0.333657	0.0538903	-0.369413	0.960594	0.592271	-0.333206	0.197658	0.00295978	0.39927	0.183551	0.453151	0.832565
0.732414	-0.45413	1.33841	0.522435	0.161603	-0.0169597	-0.377535	0.171146	0.899618	1.11179	0.731013	0.277283	0.921346	0.949932	0.412854	0.0182785	1.11679	0.0819149	-0.327744	-0.120085	-0.343284	0.947937	0.458405	-0.563822	0.236849	0.162369	0.503109	0.322238	0.346889	0.879529
0.73275	-0.58724	1.10247	0.467307	0.133487	0.0628463	-0.197667	-0.121207	0.78785	0.822643	0.987546	0.322332	0.862448	0.781429	0.535502	-0.0114207	1.17598	0.132777	-0.331702	-0.236436	-0.401373	1.01304	0.331186	-0.740636	-0.0495439	0.198059	0.610166	0.631941	0.206476	0.770597
0.733087	-0.601941	1.41936	0.556011	0.0414197	0.160022	-0.198095	-0.228849	0.882808	0.96984	0.910525	0.509438	0.851386	0.651163	0.806854	-0.0497659	1.14591	0.0923313	-0.243969	-0.260661	-0.622024	1.01255	0.35056	-0.705668	-0.105196	0.102801	0.79911	0.820893	0.194257	0.753951
0.733423	-0.451966	1.74148	0.605021	0.0701343	-0.0493499	-0.370938	-0.240869	1.03015	1.12409	0.732915	0.502297	0.744265	0.596003	0.771808	-0.00311189	1.03633	-0.110127	-0.0637445	-0.355352	-0.493	0.940643	0.425056	-0.579172	-0.00843971	0.0734841	0.956683	0.807758	0.273145	0.793516
0.733759	-0.237381	1.60111	0.471109	0.125962	-0.205829	-0.462566	-0.302916	1.12868	1.02985	0.640022	0.379029	0.497615	0.568618	0.729374	0.0509046	0.966324	-0.234242	0.00930656	-0.346021	-0.20393	0.89863	0.56541	-0.428492	-0.10691	0.06606	0.900646	0.910162	0.0589374	0.714642
0.734096	-0.095815	1.04841	0.436836	0.0499639	-0.163533	-0.540368	-0.309437	1.1507	0.801369	0.652427	0.257716	0.58245	0.538799	0.865764	0.0802719	0.945259	-0.249419	-0.0479302	-0.350901	-0.233799	0.975773	0.834141	-0.235037	-0.140692	-0.0413537	0.912239	1.0869	-0.207374	0.654559
0.734432	-0.0969233	0.736887	0.461181	-0.159034	-0.0378398	-0.69718	-0.199239	1.02552	0.769727	0.67806	0.204811	0.787591	0.540915	1.09743	0.0814915	0.931317	-0.200061	-0.170039	-0.450417	-0.38069	0.99712	0.970134	-0.115297	-0.0166437	-0.262732	0.909534	1.12845	-0.193647	0.642238
0.734769	-0.226932	0.779417	0.378424	-0.213068	-0.0602712	-0.729122	-0.207656	0.936158	0.822528	0.720227	0.198918	0.778467	0.592026	1.18121	0.0475195	0.984347	-0.0443144	-0.32831	-0.35073	-0.444174	0.895094	0.902997	-0.403263	0.213213	-0.381339	0.704827	1.18347	-0.103484	0.656849
0.735105	-0.329963	0.970441	0.422242	-0.0932874	-0.140371	-0.632435	-0.14424	1.0469	0.833557	0.840248	0.140272	0.799771	0.670006	1.11186	0.0518576	1.04436	-0.0163953	-0.424118	-0.186302	-0.34853	0.766834	0.740154	-0.676676	0.480699	-0.311804	0.61521	1.25251	-0.0178337	0.730949
0.735442	-0.164891	1.17073	0.55995	0.0933595	-0.152946	-0.530228	0.086787	1.20756	1.07195	1.07943	0.0596737	1.03812	0.713963	1.01166	0.0752675	1.04482	-0.184888	-0.39253	-0.113035	-0.17641	0.798333	0.575015	-0.611842	0.442837	-0.109745	0.601164	1.26441	0.0843618	0.750256
0.735778	-0.0942236	1.06885	0.597274	0.231604	-0.134032	-0.555445	0.184783	1.17263	1.1862	1.40376	0.140615	1.26263	0.694603	0.936196	-0.0336316	1.0226	-0.277407	-0.304468	-0.0541871	-0.173176	0.88458	0.570362	-0.522278	0.0106949	0.0666693	0.535554	1.2158	0.216428	0.649673
0.736115	-0.307344	0.661121	0.435648	0.184585	-0.0133357	-0.624303	0.0960582	0.965086	0.99691	1.59503	0.254593	0.92335	0.624213	0.898356	-0.0640637	0.95783	-0.335819	-0.326813	-0.0413372	-0.338463	0.859724	0.714946	-0.584964	-0.391909	0.144836	0.554703	1.13257	0.275886	0.523594
0.736451	-0.433784	0.482655	0.29054	-0.0447901	0.128758	-0.60729	-0.0348205	0.96719	0.93519	1.36466	0.233434	0.571452	0.566894	0.863702	0.0629831	0.938709	-0.382842	-0.376468	-0.0501047	-0.317577	0.794627	0.685238	-0.693927	-0.466952	0.12755	0.53999	1.04943	0.287741	0.444762
0.736787	-0.562842	0.755762	0.368555	-0.290393	0.0738741	-0.497357	-0.0308814	1.03281	0.975759	1.06293	0.0496916	0.572864	0.51849	0.781793	0.145319	1.15409	-0.342593	-0.211888	-0.00449279	-0.296371	0.782418	0.569106	-0.606283	-0.292367	0.0605926	0.446316	0.978228	0.353784	0.4111
0.737124	-0.719968	1.18439	0.631002	-0.362353	-0.0485431	-0.540174	0.005561	0.992306	1.07965	0.916904	-0.0491624	0.666874	0.463686	0.830146	0.0874955	1.36395	-0.259722	-0.1206	-0.000685458	-0.3616	0.849427	0.539587	-0.430969	-0.194026	-0.00115375	0.453078	0.889059	0.195272	0.378478
0.73746	-0.683199	1.22502	0.830608	-0.348646	-0.0998986	-0.662375	-0.00459367	0.899684	1.31732	0.809564	0.0784826	0.685942	0.418515	0.977284	-0.0373357	1.3592	-0.183758	-0.209361	-0.0355314	-0.322578	0.929332	0.597332	-0.333524	-0.115258	-0.0180965	0.487118	0.792382	-0.0717639	0.447736
0.737797	-0.354736	1.17309	0.806211	-0.429808	-0.0772918	-0.594144	0.019686	0.958595	1.49519	0.715331	0.327129	0.628972	0.445962	0.933599	-0.0970867	1.21151	-0.128092	-0.308458	-0.0498429	-0.201113	0.913939	0.593784	-0.38909	-0.0455801	0.0087355	0.417974	0.742893	-0.068315	0.560081
0.738133	-0.0104974	1.14267	0.619364	-0.318535	-0.170174	-0.500333	0.325888	0.973843	1.52988	0.680993	0.344225	0.596943	0.560527	0.652296	-0.1657	1.19537	-0.0684056	-0.299888	-0.197739	-0.135464	0.799195	0.516052	-0.474623	-0.0495785	-0.00373001	0.249311	0.656936	0.00802056	0.560538
0.73847	-0.0259538	0.982519	0.497855	-0.0878476	-0.308424	-0.457755	0.456478	0.642759	1.49292	0.722529	0.247099	0.619159	0.701124	0.472226	-0.0894518	1.21416	-0.0526157	-0.344442	-0.375066	-0.230053	0.687668	0.481214	-0.522094	-0.0373984	-0.0281902	0.340891	0.567643	0.0328402	0.527038
0.738806	-0.150936	0.879847	0.447541	-0.00671987	-0.294448	-0.4302	0.0490494	0.524439	1.4904	0.709892	0.324679	0.671768	0.793675	0.705364	0.198707	1.01532	-0.0989564	-0.55973	-0.393483	-0.315438	0.652106	0.377153	-0.511194	0.0760251	0.00222209	0.587059	0.591083	0.0270436	0.47147
0.739142	-0.168845	0.878635	0.350377	-0.0638536	-0.133036	-0.412727	0.00540696	0.764308	1.43839	0.68504	0.410929	0.727965	0.834524	0.742846	0.186406	0.910048	-0.0756829	-0.590516	-0.358385	-0.340522	0.671936	0.309166	-0.408888	0.215793	0.0317419	0.57333	0.636464	0.0197849	0.380028
0.739479	-0.0850134	0.95314	0.408975	-0.0773121	0.0858072	-0.450284	0.233896	1.08523	1.26001	0.707142	0.353917	0.81041	0.842092	0.731678	-0.0417284	0.998847	-0.126534	-0.482312	-0.330613	-0.340867	0.678253	0.476475	-0.384244	0.0593654	0.0552571	0.445011	0.644034	-0.0147895	0.364519
0.739815	-0.12905	1.21436	0.504167	0.0289849	0.250938	-0.573349	0.221968	1.20677	1.19907	0.592656	0.165392	0.813571	0.795743	1.06276	-0.125741	1.12072	-0.307667	-0.433058	-0.314945	-0.275237	0.697494	0.6369	-0.506738	-0.061624	0.0446035	0.347526	0.656244	-0.097506	0.494721
0.740152	-0.2656	1.3145	0.45313	0.0481865	0.285108	-0.718397	-0.0744813	1.11568	1.27918	0.4135	0.0346706	0.716686	0.768565	1.21625	0.0549195	1.06524	-0.289227	-0.44143	-0.298829	-0.205733	0.802753	0.71544	-0.522567	0.0784534	-0.111074	0.305586	0.786583	-0.179521	0.656661
0.740488	-0.346861	1.03264	0.50037	0.0413959	0.23122	-0.650328	-0.240091	0.925765	1.41097	0.32293	-0.0554971	0.711555	0.800678	1.17305	0.25067	1.071	-0.135348	-0.428889	-0.243381	-0.260061	0.97857	0.750827	-0.539253	-0.0496956	-0.320066	0.24673	0.822853	-0.143383	0.535265
0.740825	-0.335054	0.800725	0.544783	0.0941818	0.190727	-0.420651	-0.112247	0.721352	1.55829	0.331788	-0.126765	0.591146	0.799772	1.04351	0.293546	1.23213	-0.0487599	-0.376082	-0.142279	-0.502078	1.01593	0.6748	-0.586195	-0.173029	-0.35695	0.20241	0.719223	-0.0255959	0.328041
0.741161	-0.400882	0.713049	0.460817	0.154057	0.235092	-0.451083	-0.0548599	0.529012	1.527	0.338475	-0.0998185	0.34161	0.727762	0.636073	0.315308	1.0578	-0.121337	-0.342441	-0.0360116	-0.598245	1.00207	0.607098	-0.433066	-0.0869162	-0.0403125	0.255257	0.927237	-0.0405655	0.296781
0.741497	-0.567298	0.723646	0.445397	0.158523	0.206839	-0.596195	-0.146335	0.417425	1.33994	0.368412	-0.0610849	0.384026	0.6706	0.40758	0.362491	0.910504	-0.227865	-0.260869	0.0567672	-0.456313	1.00359	0.677435	-0.323149	-0.126227	0.213075	0.424027	1.09488	-0.0680631	0.444422
0.741834	-0.572918	0.79441	0.479172	0.0664764	0.142391	-0.644413	-0.259065	0.512852	1.31789	0.589303	-0.125832	0.666178	0.765234	0.590082	0.378459	1.00625	-0.327908	-0.204825	0.0624038	-0.455613	0.795894	0.82819	-0.340864	-0.202022	0.210122	0.488149	1.0147	0.0309078	0.584769
0.74217	-0.362485	0.76567	0.481015	-0.0858628	0.248052	-0.577491	-0.208951	0.809492	1.27333	0.727715	-0.293036	0.875794	0.770561	0.76131	0.2944	0.925885	-0.495545	-0.329579	-0.0731742	-0.433509	0.614482	1.03183	-0.296835	-0.189036	0.186878	0.400177	1.08697	0.249273	0.574207
0.742507	-0.0960011	0.695636	0.435398	-0.0978928	0.25211	-0.557938	-0.0203017	0.992993	1.12379	0.638881	-0.28726	0.750681	0.678418	0.796004	0.234273	0.771117	-0.621717	-0.380826	-0.119166	-0.321667	0.623667	1.16137	-0.30689	-0.0976595	0.213247	0.418466	1.12719	0.413822	0.418886
0.742843	-0.0232387	0.816088	0.403045	0.0539838	0.0464365	-0.544989	0.222975	0.731086	1.04458	0.498702	-0.158996	0.602964	0.737621	0.81757	0.2388	0.705379	-0.676139	-0.281362	-0.0958007	-0.293135	0.647355	0.983259	-0.322112	0.0506668	0.239517	0.533427	1.03306	0.444867	0.322417
0.74318	-0.14915	0.984475	0.466596	0.208668	-0.193433	-0.397266	0.414594	0.790384	1.10146	0.613632	-0.142838	0.540689	0.739704	1.02197	0.245591	0.778862	-0.667993	-0.177515	-0.196484	-0.315756	0.694801	0.690976	-0.214441	0.245212	0.217846	0.61217	0.989283	0.387121	0.296885
0.743516	-0.286816	1.21648	0.628679	0.222414	-0.251139	-0.300261	0.426146	1.20151	1.16753	0.870043	-0.0478153	0.447527	0.64057	1.20301	0.185007	0.988317	-0.450735	-0.166724	-0.324472	-0.307518	0.809327	0.499631	-0.241038	0.402271	0.246944	0.554425	0.956815	0.282976	0.219347
0.743852	-0.256188	1.53533	0.676343	0.209249	-0.161513	-0.348255	0.259849	1.353	1.09403	0.949425	0.02275	0.456342	0.584109	1.20748	0.0744601	1.18668	-0.17263	-0.209052	-0.273148	-0.219423	0.939989	0.459209	-0.419541	0.271164	0.250641	0.541034	0.845144	0.153875	0.218502
0.744189	-0.21467	1.41825	0.625267	0.289393	-0.106583	-0.47826	0.0517727	1.31902	1.07445	1.03723	-0.084452	0.560224	0.566759	1.02846	0.0131857	1.24487	-0.0895115	-0.241852	-0.0383533	-0.11461	0.845503	0.551193	-0.561778	0.058815	0.155085	0.654655	0.698334	0.0304827	0.325516
0.744525	-0.244407	1.04104	0.627651	0.235216	-0.194824	-0.515056	0.00593203	1.31792	1.15138	1.14219	-0.108373	0.622845	0.609177	0.695434	0.109413	1.35881	-0.201989	-0.331882	-0.0813104	-0.121914	0.666261	0.674929	-0.517789	0.086681	0.153645	0.808246	0.859691	-0.0272335	0.436594
0.744862	-0.294732	0.92265	0.573598	0.00998787	-0.254016	-0.37486	0.087011	1.40983	1.23185	1.1376	-0.0172031	0.540037	0.714299	0.427352	0.16118	1.4628	-0.318136	-0.456341	-0.2251	-0.292874	0.741812	0.723767	-0.431744	0.202598	0.193694	0.859153	1.13003	-0.0652474	0.391752
0.745198	-0.234149	1.08075	0.564985	-0.221764	-0.174542	-0.20982	0.130216	1.31387	1.24295	1.02321	0.0782916	0.499305	0.781173	0.421543	0.0682935	1.43425	-0.314424	-0.50928	-0.178351	-0.43482	0.910059	0.752895	-0.458736	0.272378	0.180098	0.787942	1.10969	-0.110591	0.261307
0.745535	-0.165823	1.13844	0.71138	-0.235053	-0.172916	-0.371763	0.0156952	1.05349	1.08695	0.94218	0.0950178	0.618067	0.741297	0.540537	0.105235	1.44137	-0.317509	-0.386282	-0.0922994	-0.469876	0.936949	0.771531	-0.516045	0.229416	0.186197	0.686118	0.849188	-0.0940396	0.159274
0.745871	-0.2022	0.863234	0.778335	-0.163991	-0.28304	-0.523442	-0.0798188	0.785997	0.856233	0.930903	0.0561154	0.686676	0.643494	0.538022	0.103417	1.3042	-0.368471	-0.254203	-0.109134	-0.442487	0.757491	0.760141	-0.510884	0.066152	0.241674	0.679311	0.608509	-0.134982	0.0733376
0.746207	-0.2602	0.558129	0.742126	-0.164667	-0.332128	-0.441233	-0.0130007	0.619848	0.945003	0.79584	-0.0113962	0.813233	0.6811	0.339676	-0.0528888	0.993851	-0.369988	-0.297571	-0.264992	-0.443476	0.651557	0.763021	-0.426774	-0.0421093	0.252973	0.738104	0.586831	-0.287523	0.0647797
0.746544	-0.367363	0.38036	0.678275	-0.216772	-0.0975469	-0.413497	0.120394	0.725429	1.22881	0.696541	-0.119624	0.985449	0.814899	0.229874	-0.141791	1.01172	-0.193562	-0.499761	-0.451819	-0.39195	0.676246	0.794156	-0.356701	-0.0793852	0.0870543	0.734116	0.705192	-0.412645	0.101724
0.74688	-0.516783	0.401829	0.609529	-0.25174	0.100735	-0.499377	0.123387	0.908104	1.47288	0.721367	-0.203869	0.916483	0.906404	0.467048	0.0385653	1.26243	-0.15598	-0.48204	-0.439125	-0.308551	0.748979	0.910249	-0.410914	-0.266643	0.0979321	0.571637	0.76454	-0.403588	0.0424469
0.747217	-0.602627	0.577496	0.580454	-0.245827	0.0681137	-0.630564	0.0326416	0.660393	1.57939	0.687044	-0.221814	0.682221	0.838751	0.917925	0.259116	1.42921	-0.308601	-0.231995	-0.271943	-0.377416	0.789571	1.18772	-0.587988	-0.409431	0.293258	0.425264	0.718787	-0.246297	0.0627741
0.747553	-0.627854	0.383011	0.58858	-0.201473	-0.0752576	-0.717148	0.0586163	0.521653	1.37874	0.651294	-0.178269	0.525988	0.610948	1.06722	0.0990618	1.34289	-0.371573	-0.136182	-0.225619	-0.480885	0.727841	1.21627	-0.76223	-0.329363	0.275826	0.410294	0.745612	-0.0233489	0.213519
0.74789	-0.555073	0.0800543	0.573767	-0.0272778	-0.193044	-0.753974	0.055894	0.63158	1.08237	0.687976	-0.089929	0.61743	0.364797	0.915869	0.0246665	1.23632	-0.409866	-0.221039	-0.239478	-0.470516	0.62587	0.954724	-0.79667	-0.0747207	0.0969447	0.43353	0.867237	0.115226	0.330316
0.748226	-0.345914	0.494442	0.546933	0.0868031	-0.278211	-0.658169	-0.0103906	0.556235	1.07498	0.789246	-0.0892779	0.633317	0.294576	0.830836	0.193583	1.27595	-0.451755	-0.389972	-0.236919	-0.345937	0.672726	0.945101	-0.674523	0.0455288	0.00828041	0.44543	0.969194	0.159163	0.328633
0.748563	-0.182032	0.93522	0.528874	-0.0948842	-0.383005	-0.411076	-0.0422358	0.631571	0.82743	0.929631	-0.22585	0.522323	0.384703	1.12526	0.353332	1.38627	-0.445596	-0.525136	-0.227311	-0.315809	0.862472	0.834106	-0.494094	-0.0363704	0.156866	0.384016	0.904327	0.216484	0.224251
0.748899	-0.120507	1.01882	0.508912	-0.262183	-0.404288	-0.346698	-0.0257432	0.839664	0.40365	1.03403	-0.105204	0.486909	0.514523	1.19996	0.341847	1.34188	-0.386397	-0.52979	-0.288533	-0.337551	1.03487	0.52908	-0.368828	-0.142227	0.232016	0.227983	0.698143	0.339678	0.113206
0.749235	-0.105689	0.939511	0.436193	-0.312853	-0.232687	-0.438257	0.00248925	0.868906	0.346837	1.06918	0.101561	0.553727	0.56068	1.01996	0.237741	1.21453	-0.317308	-0.610315	-0.44037	-0.245	1.01467	0.438185	-0.370039	-0.129528	0.150141	0.218233	0.496272	0.356575	0.118523
0.749572	-0.135371	0.94121	0.421685	-0.279423	0.061702	-0.483385	0.0213287	0.822668	0.605386	1.17301	0.0759929	0.669262	0.532637	1.04772	0.19075	1.19116	-0.323826	-0.885876	-0.603474	-0.17462	0.902173	0.598586	-0.471298	-0.0239553	0.0338167	0.40243	0.433567	0.169132	0.17388
0.749908	-0.141268	1.0824	0.571757	-0.0673463	0.120308	-0.48596	0.0827062	0.74166	0.962874	1.0912	0.0535667	0.736708	0.559145	1.2918	0.18657	1.03523	-0.477889	-0.910283	-0.589653	-0.140075	0.85319	0.763903	-0.514128	0.0465303	0.00341193	0.602082	0.447672	0.0894735	0.160923
0.750245	-0.104742	1.27795	0.61112	0.142486	0.0289954	-0.51907	0.100278	0.66943	1.18812	0.70552	0.0543032	0.658069	0.700714	1.40423	0.137174	0.850607	-0.53133	-0.768803	-0.454016	-0.107951	0.945277	0.734276	-0.553296	-0.0311093	0.0311059	0.606956	0.482198	0.0876228	0.110287
0.750581	-0.191973	1.39665	0.541279	0.149504	-0.00157305	-0.605494	0.0260173	0.785997	1.14029	0.673647	0.0354627	0.485536	0.737395	1.2124	0.058154	0.925778	-0.355038	-0.686408	-0.338426	-0.158674	1.01761	0.850189	-0.646301	-0.0773352	0.0507455	0.522835	0.54399	0.0583925	0.0597863
0.750918	-0.362787	1.44331	0.526119	-0.00935483	0.0140271	-0.659345	-0.0105896	0.919759	0.954921	0.838254	0.0705506	0.344661	0.582253	1.21592	0.124702	1.2994	-0.270287	-0.597134	-0.305293	-0.202818	0.965769	0.974395	-0.681891	0.0417499	0.0653681	0.508078	0.701056	0.07938	0.0244252
0.751254	-0.486764	1.39757	0.5841	-0.187845	-0.00130747	-0.640907	0.0524081	0.9371	0.857402	0.865411	0.0903418	0.33404	0.38874	1.09919	0.172728	1.52923	-0.424377	-0.416566	-0.398566	-0.143319	0.834297	0.841836	-0.676885	0.153854	0.118416	0.425666	0.845969	0.0391932	0.00632172
0.75159	-0.500025	1.12961	0.565304	-0.282183	-0.048743	-0.614322	0.156417	1.0237	0.948091	0.872839	-0.00701347	0.356894	0.449204	0.708803	0.0551833	1.35513	-0.628348	-0.211286	-0.51133	-0.0414426	0.794264	0.681502	-0.732406	0.0857883	0.141788	0.368674	0.827682	-0.0674764	0.00103022
0.751927	-0.42727	0.92469	0.389656	-0.28459	-0.0510882	-0.702291	0.185811	1.12528	1.0667	0.880134	-0.226152	0.38378	0.425931	0.738076	-0.140833	1.16449	-0.517662	-0.185237	-0.433587	-0.0104974	0.744036	0.664262	-0.894573	-0.0809235	0.000542202	0.456694	0.631259	-0.0701814	0.0063365
0.752263	-0.301054	1.0462	0.211127	-0.174825	-0.095187	-0.778288	0.300692	1.2373	1.10218	0.854633	-0.270049	0.52408	0.189579	0.774928	-0.154987	1.20641	-0.407016	-0.255393	-0.34188	-0.125555	0.60403	0.771081	-0.772777	-0.0202809	0.0165436	0.613507	0.612281	-0.0839588	0.0379986
0.7526	-0.15101	1.40214	0.108232	-0.0379699	-0.185738	-0.725311	0.369231	1.46575	1.11524	0.797671	-0.149098	0.661941	0.126673	0.535686	0.0251247	1.44837	-0.396867	-0.256174	-0.301132	-0.326156	0.547356	0.791765	-0.464492	0.233119	0.244639	0.660886	0.855402	-0.126389	0.160939
0.752936	-0.163969	1.41815	0.117025	-0.0160335	-0.242855	-0.567146	0.12104	1.48667	1.06725	0.831993	-0.158467	0.62744	0.199581	0.445195	0.146487	1.60414	-0.276952	-0.136844	-0.195697	-0.287713	0.556836	0.652236	-0.497429	0.449259	0.373533	0.574426	0.989355	-0.0893267	0.270073
0.753273	-0.288933	1.16723	0.231911	-0.0321242	-0.343672	-0.481949	0.126341	1.18088	0.966889	0.857529	-0.156723	0.418162	0.257654	0.615686	0.121059	1.48752	-0.233193	-0.186069	-0.0884992	-0.0979705	0.648601	0.485903	-0.659577	0.407611	0.309145	0.544997	1.05487	-0.0763897	0.186984
0.753609	-0.287117	1.25792	0.284459	-0.0294532	-0.398913	-0.457583	0.296878	0.805606	0.894982	0.684048	-0.162057	0.497653	0.233527	0.871203	0.00588767	1.18439	-0.240829	-0.355573	-0.106147	-0.161415	0.907535	0.543197	-0.724417	0.199331	0.215553	0.606326	1.00978	-0.154748	0.117236
0.753945	-0.303432	1.40723	0.270604	-0.0556582	-0.280028	-0.399885	0.149044	0.740626	0.902389	0.690355	-0.269446	0.707799	0.219383	0.875646	-0.0650281	0.947866	-0.170135	-0.408897	-0.290063	-0.310498	1.01273	0.741062	-0.663562	-0.029802	0.229805	0.652459	0.736622	-0.27225	0.108127
0.754282	-0.401565	1.29172	0.353789	-0.236657	-0.167237	-0.431362	-0.0430244	0.83589	0.991292	0.825588	-0.226903	0.636754	0.183152	0.446876	0.0181287	0.800372	-0.217815	-0.456262	-0.400111	-0.379124	0.869511	0.871068	-0.619856	-0.208482	0.0389344	0.557969	0.63974	-0.245629	0.0768125
0.754618	-0.49295	0.92347	0.529361	-0.321888	-0.163791	-0.478658	-0.194679	0.714076	1.10926	0.77613	-0.120881	0.750199	0.101495	0.107139	0.0373043	0.807301	-0.344788	-0.516557	-0.460685	-0.334177	0.748218	0.825103	-0.63571	-0.406391	-0.15126	0.479374	0.717225	-0.239982	0.121593
0.754955	-0.491376	0.748103	0.678885	-0.127393	-0.24735	-0.47027	-0.358153	0.551567	1.11079	0.695471	-0.134155	0.985754	0.235432	0.422631	-0.108408	0.98823	-0.427009	-0.532815	-0.536234	-0.242346	0.821113	0.84727	-0.676014	-0.454394	-0.095291	0.521006	0.705646	-0.38949	0.175005
0.755291	-0.396444	0.831945	0.691562	-0.0568388	-0.317945	-0.592198	-0.446889	0.486147	0.938054	0.690526	-0.143642	0.988616	0.372548	0.733646	0.0442359	1.07263	-0.526876	-0.494517	-0.418751	-0.190296	1.00459	0.902596	-0.71182	-0.264455	-0.169556	0.63033	0.770848	-0.341054	0.173902
0.755628	-0.258479	0.923468	0.640903	-0.18521	-0.307678	-0.659146	-0.403038	0.585935	0.696894	0.66171	-0.141123	0.71319	0.278979	0.893536	0.234359	1.00446	-0.558562	-0.463881	-0.364528	-0.229041	1.07074	0.780731	-0.691269	-0.183156	-0.253814	0.622309	0.853112	-0.182652	0.289857
0.755964	-0.145686	0.777297	0.637019	-0.335431	-0.238907	-0.560577	-0.24052	0.913119	0.690161	0.367809	-0.146614	0.442503	0.309862	1.0863	0.176374	0.900988	-0.498555	-0.461072	-0.510765	-0.334131	0.954566	0.611545	-0.611193	-0.141575	-0.141209	0.570986	0.846703	-0.126415	0.390332
0.7563	-0.121626	0.645437	0.713592	-0.319814	-0.235295	-0.574729	-0.040975	1.17909	0.817334	0.335754	-0.119577	0.435231	0.392406	1.22791	0.134752	0.85042	-0.51502	-0.412272	-0.493851	-0.456547	0.860321	0.628597	-0.554109	-0.0144755	0.0346007	0.617833	0.885975	-0.158924	0.328559
0.756637	-0.179561	0.710098	0.747852	-0.313734	-0.32516	-0.653926	0.176623	1.14557	0.934953	0.765615	-0.0630305	0.646667	0.369519	1.1398	0.151497	0.87391	-0.491209	-0.386495	-0.419205	-0.503583	0.917896	0.830834	-0.534567	0.0539933	0.0372813	0.672077	0.839533	-0.11997	0.192117
0.756973	-0.222395	0.72902	0.751546	-0.370462	-0.353816	-0.621073	0.263502	0.979705	1.13151	0.899021	0.00467849	0.793757	0.339422	0.878415	0.181759	0.940883	-0.419885	-0.406535	-0.432291	-0.377125	0.892009	0.775051	-0.513795	-0.0673032	-0.0852335	0.670177	0.680985	0.00686807	0.118045
0.75731	-0.2446	0.68804	0.697501	-0.295108	-0.129855	-0.396208	0.0443443	0.993874	1.16917	0.977424	0.0688278	0.759523	0.313721	0.822925	0.180572	0.966288	-0.498327	-0.394861	-0.476596	-0.2766	0.888279	0.596794	-0.460383	-0.29241	-0.0266718	0.639371	0.713492	0.0260664	0.124636
0.757646	-0.295474	0.687908	0.453277	-0.208692	-0.0517293	-0.239339	0.0730459	1.17172	0.964972	1.11316	0.143978	0.706552	0.297886	0.774948	0.0737926	0.865861	-0.534291	-0.377965	-0.430147	-0.277566	0.960482	0.563661	-0.483167	-0.345488	-0.0744374	0.671998	0.87474	-0.0672984	0.103982
0.757983	-0.387448	0.778038	0.362421	-0.209399	-0.164058	-0.23863	0.220498	1.1225	0.771969	0.870713	0.0625706	0.634399	0.326454	0.647165	0.0111082	0.767368	-0.470299	-0.374202	-0.30865	-0.209329	0.846589	0.641644	-0.639699	-0.240573	-0.259543	0.648667	1.03826	-0.182474	0.112491
0.758319	-0.323	0.725084	0.551972	-0.255596	-0.126176	-0.26275	-0.143965	0.866296	0.763606	0.457783	-0.32304	0.493559	0.349706	0.679528	0.221189	0.936403	-0.453793	-0.382212	-0.237511	-0.159236	0.729943	0.724611	-0.866441	-0.214063	-0.305534	0.519962	1.17773	-0.23634	0.110623
0.758655	-0.170446	0.642698	0.687	-0.224724	-0.0341402	-0.30772	-0.384921	0.653302	0.804759	0.2004	-0.482384	0.310779	0.371231	0.643945	0.430668	1.05039	-0.465342	-0.443549	-0.183326	-0.187173	0.761031	0.783163	-0.992069	-0.460458	-0.327613	0.419728	1.23128	-0.287052	-0.00388031
0.758992	-0.177237	0.821027	0.634737	-0.219173	-0.0252927	-0.367844	-0.28964	0.698875	0.663021	0.189686	-0.361052	0.332257	0.433953	0.444203	0.465419	0.960776	-0.439211	-0.516692	-0.160667	-0.245209	0.855577	0.863981	-1.01466	-0.595065	-0.330049	0.437341	1.12847	-0.310984	-0.0711904
0.759328	-0.128731	0.782977	0.496239	-0.337949	-0.102156	-0.42331	-0.169375	0.794656	0.703807	0.0469166	-0.291623	0.490438	0.466965	0.239497	0.391449	0.836555	-0.352354	-0.511556	-0.186937	-0.272372	1.09733	0.858857	-1.02795	-0.415987	-0.24839	0.642209	0.889479	-0.255035	-0.0461443
0.759665	-0.0225983	0.621348	0.461698	-0.230793	-0.0588181	-0.472766	-0.255015	0.80948	0.949017	-0.11644	-0.342795	0.551028	0.41169	0.153441	0.449346	0.77763	-0.299916	-0.413172	-0.135219	-0.260529	1.37554	0.7547	-0.99915	-0.075107	-0.232819	0.980474	0.826621	-0.217546	0.0303004
0.760001	0.0017425	0.733967	0.426556	-0.0631166	-0.0448733	-0.452592	-0.347417	0.816569	1.07764	0.072126	-0.30106	0.556563	0.302024	0.306261	0.424348	0.760667	-0.276917	-0.374756	-0.104528	-0.213923	1.43185	0.641711	-0.927331	-0.000633201	-0.35464	1.00114	0.903779	-0.314118	0.204581
0.760338	0.0715792	0.83025	0.391739	-0.100149	-0.240598	-0.399088	-0.269493	1.03259	0.908496	0.465013	-0.0659468	0.520164	0.313191	0.680519	0.088478	0.729126	-0.225645	-0.478512	-0.205216	-0.0612415	1.35652	0.496321	-0.858803	-0.13358	-0.518129	0.742348	0.892716	-0.510449	0.40482
0.760674	0.138942	0.79431	0.424172	-0.110189	-0.412001	-0.545277	-0.302108	1.19217	0.797452	0.796279	0.0233736	0.462275	0.370213	0.927967	-0.227445	0.751983	-0.135141	-0.497838	-0.272261	0.0797737	1.28512	0.409232	-0.835187	-0.217951	-0.464406	0.550096	0.901159	-0.521751	0.479831
0.761011	0.0780689	0.714922	0.431628	-0.111039	-0.402113	-0.687061	-0.229768	1.05653	1.02587	0.905837	0.00320688	0.489948	0.398318	0.857856	-0.243131	0.767898	-0.180648	-0.487443	-0.288848	0.0565999	1.25927	0.489526	-0.842939	-0.253905	-0.298776	0.437641	0.978444	-0.476473	0.318302
0.761347	-0.111686	0.703298	0.460854	-0.205635	-0.220934	-0.695644	0.00200371	0.984054	1.14755	0.884445	-0.00522312	0.509833	0.576596	0.623467	0.00738549	0.710426	-0.401641	-0.489839	-0.298508	-0.103411	1.12612	0.594204	-0.839891	-0.281591	-0.221205	0.372867	1.04198	-0.538362	0.136054
0.761683	-0.229751	0.718716	0.547286	-0.365872	-0.0241641	-0.804748	-0.0802328	0.976082	1.18534	0.884215	-0.0493468	0.474221	0.618527	0.719861	0.156683	0.681612	-0.513024	-0.343943	-0.301981	-0.265173	0.977317	0.647904	-0.77546	-0.311934	-0.256664	0.347328	0.939394	-0.594851	0.12405
0.76202	-0.210385	0.773553	0.537236	-0.436162	0.0697296	-0.827982	-0.294296	0.913518	1.196	1.00306	-0.160867	0.511501	0.391944	0.889387	0.15343	0.666586	-0.426885	-0.254602	-0.361543	-0.298488	0.958002	0.641773	-0.68126	-0.31292	-0.276726	0.376449	0.874352	-0.594342	0.195996
0.762356	-0.281046	0.97582	0.539566	-0.351985	0.0248276	-0.716565	-0.346957	0.800466	0.94651	1.17023	-0.240497	0.459971	0.29941	0.843566	0.046973	0.663175	-0.312889	-0.342736	-0.477903	-0.192788	0.971821	0.569159	-0.646161	-0.23611	-0.171871	0.414311	0.894506	-0.555434	0.277749
0.762693	-0.372679	0.948416	0.610294	-0.207018	-0.0913318	-0.71516	-0.18378	0.722378	0.701409	1.06121	-0.127721	0.296744	0.426214	0.80259	-0.113758	0.777486	-0.439154	-0.442916	-0.554092	-0.210356	1.02639	0.543639	-0.740077	-0.103379	0.00994116	0.419607	0.678173	-0.517322	0.303268
0.763029	-0.335419	0.684617	0.562419	-0.115247	-0.117637	-0.781535	-0.0597412	0.727017	0.630721	0.729643	-0.0531286	0.268952	0.599134	0.8157	-0.171256	0.987088	-0.606016	-0.352226	-0.54852	-0.409703	1.10688	0.571938	-0.826508	-0.00676806	-0.10469	0.407104	0.621871	-0.4341	0.222036
0.763366	-0.143158	0.669406	0.49432	-0.114332	-0.0990478	-0.805625	-0.0434711	0.775109	0.582247	0.635009	-0.0946191	0.467407	0.570645	0.810457	-0.0908354	1.16131	-0.652522	-0.267633	-0.484248	-0.518273	1.08725	0.460004	-0.846603	0.0827161	-0.408274	0.421183	0.858367	-0.345389	0.0955569
0.763702	-0.120989	0.633595	0.485376	-0.145967	-0.185003	-0.744537	0.0240506	0.800891	0.546165	0.561141	-0.132009	0.699073	0.442643	0.726034	0.0320743	1.14496	-0.589474	-0.548629	-0.421862	-0.448868	0.999844	0.336387	-0.848942	0.0746693	-0.437723	0.474092	0.948045	-0.34075	0.00471018
0.764038	-0.227749	0.588	0.458895	-0.107149	-0.167985	-0.717017	0.177087	0.714683	0.697338	0.483447	-0.220014	0.694573	0.336048	0.747788	0.152144	0.970058	-0.459199	-0.828483	-0.393976	-0.300187	0.902683	0.286592	-0.817698	-0.129181	-0.365646	0.513594	0.814578	-0.330611	0.00718212
0.764375	-0.14275	0.806111	0.388461	-0.0980049	-0.0835102	-0.762138	0.15143	0.502572	1.13509	0.568254	-0.299221	0.673018	0.27984	0.873128	0.233753	0.802832	-0.318348	-0.900085	-0.39368	-0.220399	0.825364	0.248459	-0.827376	-0.181914	-0.398984	0.458565	0.659364	-0.22226	0.131885
0.764711	-0.0797904	0.893732	0.339711	-0.247977	-0.135465	-0.808755	-0.254374	0.43453	1.32215	0.439602	-0.268119	0.684025	0.248189	0.90014	0.256285	0.817919	-0.231563	-0.825876	-0.39633	-0.150297	0.85452	0.374861	-0.917902	-0.102514	-0.552779	0.354801	0.73193	-0.0356066	0.250871
0.765048	-0.190972	0.82626	0.400546	-0.382772	-0.333538	-0.735043	-0.624078	0.599161	1.27928	0.299496	-0.199312	0.617051	0.237423	0.7728	0.23989	0.951484	-0.249088	-0.730841	-0.38817	-0.156308	0.937914	0.62912	-0.869671	-0.122956	-0.573745	0.328825	0.913292	0.0137986	0.207464
0.765384	-0.366575	0.847289	0.503445	-0.468923	-0.477645	-0.639905	-0.817359	0.819395	1.34144	0.525658	-0.181606	0.476133	0.25351	0.650034	0.210954	1.07053	-0.309406	-0.627914	-0.345166	-0.336133	0.922353	0.767602	-0.749738	-0.152189	-0.395165	0.364542	0.99984	-0.185206	0.0597312
0.765721	-0.230594	0.941343	0.580868	-0.498594	-0.431932	-0.635916	-0.892176	0.746058	1.396	0.675824	-0.241602	0.380012	0.265645	0.663149	0.20667	1.06823	-0.36826	-0.496662	-0.29055	-0.553855	0.848167	0.678196	-0.728266	-0.108538	-0.144803	0.422177	0.919382	-0.534515	-0.0243945
0.766057	0.0510672	1.035	0.587584	-0.339756	-0.371516	-0.603712	-0.873783	0.488907	1.36586	0.683735	-0.29567	0.341989	0.269796	0.54359	0.264659	0.953338	-0.503281	-0.371955	-0.322025	-0.622508	0.854032	0.45369	-0.784047	-0.00172784	-0.0265954	0.457915	0.911878	-0.71942	-0.00165797
0.766393	0.162917	1.0792	0.476396	-0.158199	-0.309284	-0.583188	-0.78103	0.362254	1.21981	0.752285	-0.307449	0.128411	0.259138	0.453493	0.291497	0.930798	-0.546215	-0.315416	-0.392073	-0.506252	0.972128	0.306842	-0.923619	0.0633136	-0.0889257	0.413526	0.961735	-0.636149	-0.101547
0.76673	0.136004	1.09461	0.371191	-0.114914	-0.262988	-0.654989	-0.622648	0.492542	0.951922	0.961433	-0.278485	-0.0197426	0.194772	0.609448	0.220789	1.09299	-0.435463	-0.344802	-0.393735	-0.46267	0.91729	0.405113	-1.03211	-0.00903658	-0.23366	0.353266	0.957979	-0.384068	-0.230406
0.767066	0.0207714	1.08504	0.36822	-0.14429	-0.334932	-0.792139	-0.41791	0.663512	0.816887	0.896844	-0.224171	0.109883	0.161637	0.788817	0.15576	1.15485	-0.401538	-0.39356	-0.269543	-0.481508	0.774652	0.539782	-0.871726	-0.18526	-0.285778	0.342778	0.952778	-0.199603	-0.215618
0.767403	-0.122164	1.01401	0.334763	-0.215208	-0.357372	-0.795981	-0.342241	0.731187	0.932848	0.529667	-0.177571	0.346822	0.221868	0.850523	0.347017	1.10221	-0.430842	-0.431833	-0.171088	-0.491417	0.747444	0.514491	-0.73565	-0.272698	-0.300267	0.325319	0.947691	-0.271035	-0.0423733
0.767739	-0.216427	0.818417	0.304962	-0.260648	-0.269874	-0.703783	-0.399007	0.827946	1.07928	0.554948	-0.186085	0.551877	0.312006	0.702612	0.648572	1.01025	-0.428866	-0.45459	-0.158721	-0.52276	0.789573	0.540284	-0.792674	-0.196409	-0.310941	0.38705	0.940723	-0.469182	0.123363
0.768076	-0.226621	0.546044	0.352976	-0.207026	-0.208293	-0.764255	-0.378029	0.842045	1.23568	0.770223	-0.276507	0.620704	0.359335	0.323558	0.569289	0.880278	-0.360987	-0.463608	-0.134222	-0.49544	0.858532	0.661341	-0.869653	-0.0350864	-0.264758	0.478528	0.959783	-0.427241	0.193572
0.768412	-0.196393	0.484374	0.466521	-0.218317	-0.15237	-0.721916	-0.282409	0.798697	1.43001	0.913797	-0.350341	0.517391	0.361812	0.202828	0.323752	0.778422	-0.378482	-0.454216	-0.123985	-0.428895	0.935051	0.730022	-0.892084	0.0331659	-0.249769	0.33376	0.986169	-0.227745	0.219728
0.768748	-0.192931	0.900066	0.541492	-0.32626	-0.107694	-0.537536	-0.311699	0.871419	1.61671	1.00342	-0.351785	0.435889	0.386739	0.392597	0.120621	0.846944	-0.456877	-0.446642	-0.144804	-0.45185	0.984977	0.551511	-0.853552	-0.0379759	-0.22036	0.199963	0.967445	-0.100443	0.187708
0.769085	-0.070711	1.03271	0.51584	-0.41125	-0.118825	-0.445543	-0.597907	0.741782	1.60434	0.898809	-0.308302	0.429356	0.439718	0.394725	-0.0218983	1.16451	-0.443803	-0.458479	-0.172172	-0.452735	0.829006	0.451721	-0.81157	-0.169212	-0.0828031	0.244836	0.867344	-0.175905	0.116856
0.769421	0.0772114	0.877442	0.437666	-0.446149	-0.150763	-0.493805	-0.690234	0.5199	1.35218	0.619293	-0.280715	0.401225	0.448469	0.426027	-0.101935	1.30014	-0.428042	-0.424572	-0.188741	-0.34847	0.58288	0.559295	-0.884368	-0.240895	-0.0741502	0.336801	0.770332	-0.221492	0.0603211
0.769758	0.00773777	1.02793	0.478884	-0.411336	-0.17437	-0.613008	-0.49726	0.604052	1.00941	0.392214	-0.311	0.38919	0.35698	0.590008	-0.0598585	1.20321	-0.427557	-0.394956	-0.245948	-0.161692	0.629347	0.627888	-0.944578	-0.265001	-0.177008	0.417793	0.730053	-0.197027	0.0363176
0.770094	-0.139924	0.987335	0.609933	-0.335702	-0.187908	-0.707164	-0.26845	0.657972	0.708037	0.439517	-0.3862	0.45745	0.301706	0.698776	0.105595	1.1548	-0.374822	-0.470643	-0.380619	0.0304241	0.728483	0.671304	-0.861696	-0.284774	-0.234377	0.437504	0.732351	-0.192263	0.118352
0.770431	-0.189108	0.834257	0.636958	-0.348701	-0.208882	-0.742554	-0.20804	0.62241	0.470478	0.687886	-0.403039	0.560604	0.2668	0.584748	0.181682	1.00481	-0.220654	-0.632473	-0.478572	0.113955	0.773917	0.658347	-0.900288	-0.290973	-0.292814	0.377203	0.744506	-0.157488	0.295474
0.770767	-0.108231	0.928123	0.554852	-0.293224	-0.245834	-0.727249	-0.230192	0.6867	0.3408	0.868784	-0.314952	0.450359	0.176408	0.517185	0.192248	0.824475	-0.131536	-0.795925	-0.518044	0.028923	0.868208	0.530167	-1.02074	-0.165556	-0.2788	0.377419	0.752201	-0.196248	0.285738
0.771104	-0.11932	0.904083	0.43128	-0.107284	-0.275263	-0.723527	-0.210775	0.841996	0.50779	0.778423	-0.186182	0.295187	0.126598	0.784853	0.198242	0.824621	-0.191682	-0.876531	-0.525766	-0.107195	0.863589	0.44221	-1.06376	0.00908029	-0.179791	0.40138	0.758762	-0.314606	0.182254
0.77144	-0.104808	0.813356	0.368794	-0.149859	-0.24286	-0.825116	-0.231456	0.860309	0.664886	0.568312	-0.183515	0.303759	0.209673	0.997588	0.0811988	0.989219	-0.152456	-0.849697	-0.496729	-0.16475	0.823828	0.426641	-1.04084	0.0753161	-0.213725	0.373504	0.780668	-0.227852	0.157997
0.771776	0.022141	0.860844	0.473957	-0.223102	-0.216396	-0.887847	-0.190042	0.714681	0.607772	0.518695	-0.268509	0.309101	0.388653	1.01952	-0.0102391	1.00045	-0.08598	-0.774554	-0.446532	-0.0886552	0.889844	0.410986	-0.997143	-0.0008273	-0.296914	0.470417	0.825587	-0.195758	0.116107
0.772113	-0.0466085	0.944143	0.553641	-0.0983272	-0.225179	-0.85411	-0.0933903	0.823666	0.764917	0.714943	-0.311767	0.251004	0.434065	0.931982	0.0176021	0.751537	-0.116175	-0.703815	-0.393862	0.0546351	0.903913	0.348061	-0.989112	-0.0767975	-0.311339	0.559906	0.854878	-0.397223	0.0683094
0.772449	-0.188859	0.86737	0.444991	0.076515	-0.193655	-0.883681	-0.161103	0.923607	0.987904	0.903321	-0.221488	0.181936	0.25573	0.830165	0.0288046	0.722822	-0.208373	-0.630994	-0.341917	0.2112	0.778906	0.249624	-1.04828	-0.130578	-0.3034	0.50973	0.778623	-0.551867	0.0583403
0.772786	-0.2604	0.74868	0.361768	-0.0498455	-0.203526	-0.88203	-0.208594	0.795251	1.07252	0.966814	-0.0984893	0.209542	0.00678899	0.795099	0.0398467	0.870398	-0.283112	-0.564988	-0.278961	0.273225	0.61204	0.174806	-1.08205	-0.3517	-0.376447	0.53508	0.730137	-0.513645	0.0690984
0.773122	-0.355281	1.01362	0.39719	-0.36772	-0.272718	-0.813651	-0.123822	0.70087	1.11454	1.10345	-0.0281044	0.32614	0.0125312	0.796655	0.0949164	0.995423	-0.345198	-0.50688	-0.257697	0.116683	0.634347	0.19469	-1.05549	-0.562098	-0.491767	0.578477	0.758796	-0.414533	-0.0107911
0.773459	-0.41013	1.25222	0.509713	-0.367671	-0.3025	-0.768832	-0.0465287	0.731887	1.09483	1.10933	0.0119068	0.427013	0.258224	0.710688	0.181286	1.06555	-0.428641	-0.412795	-0.33743	-0.0255034	0.717544	0.330113	-1.01423	-0.549533	-0.471136	0.5403	0.715093	-0.48414	-0.127537
0.773795	-0.424429	1.28699	0.563817	-0.336752	-0.338314	-0.754224	-0.215558	0.787047	0.947463	0.902519	0.0505914	0.37259	0.482214	0.614932	0.136766	1.05522	-0.355399	-0.212741	-0.364552	-0.0387598	0.729491	0.461967	-0.978489	-0.311728	-0.367286	0.444316	0.712734	-0.456688	-0.0977587
0.774131	-0.47654	1.40497	0.575377	-0.339219	-0.374119	-0.805781	-0.493356	0.746527	0.708059	0.700616	0.0628784	0.257584	0.401067	0.610632	0.0244575	0.927548	-0.217836	-0.104705	-0.294079	-0.0375218	0.768523	0.390642	-0.922519	-0.115893	-0.197943	0.382406	0.79103	-0.315157	0.00286786
0.774468	-0.479579	1.34002	0.573978	-0.19014	-0.328258	-0.95311	-0.526155	0.919133	0.7629	0.655806	0.0162907	0.191244	0.175762	0.694491	0.0684225	0.722807	-0.249539	-0.322475	-0.239234	-0.019012	0.827953	0.279232	-0.830314	-0.102517	0.0322116	0.375536	0.846275	-0.273491	0.0696445
0.774804	-0.446023	1.07067	0.543629	-0.115867	-0.165055	-1.07273	-0.404217	1.17169	1.02335	0.672368	-0.0205382	0.224897	0.0417098	0.654367	0.236726	0.786993	-0.248436	-0.49646	-0.337044	-0.0659402	0.858211	0.251432	-0.811976	-0.215404	0.106708	0.362795	0.950005	-0.237679	0.0443539
0.775141	-0.440659	0.86471	0.499246	-0.0562924	-0.093295	-1.034	-0.246463	1.14185	1.06949	0.594271	-0.125658	0.368468	0.126716	0.458466	0.308834	1.07908	-0.148771	-0.524211	-0.46543	-0.279427	0.83137	0.255001	-0.807691	-0.31051	0.0495905	0.398096	1.06223	-0.24727	-0.0669087
0.775477	-0.348688	0.786505	0.427484	0.0913183	-0.309571	-0.846321	-0.169144	1.21899	0.991884	0.653593	-0.360759	0.421692	0.312784	0.298335	0.148319	1.24039	-0.0651975	-0.549552	-0.462949	-0.516045	0.793988	0.254832	-0.727294	-0.303062	-0.00135031	0.447288	1.06586	-0.388549	-0.13581
0.775814	-0.173515	0.74664	0.355452	0.0224028	-0.568374	-0.734335	-0.301085	1.25766	0.872323	0.740106	-0.484453	0.255442	0.444742	0.403716	0.0408776	1.24928	-0.120499	-0.618233	-0.459675	-0.526401	0.789449	0.314134	-0.680895	-0.232583	-0.0777291	0.437636	1.05813	-0.518453	-0.00627237
0.77615	-0.0323329	0.707096	0.475771	-0.0298978	-0.588976	-0.632892	-0.395653	1.00976	0.756042	0.670765	-0.51191	0.168576	0.42507	0.613019	0.0717918	1.21579	-0.289999	-0.658748	-0.44899	-0.252481	0.800442	0.495516	-0.706771	-0.279491	-0.224403	0.455702	1.0621	-0.560343	0.320183
0.776486	-0.0620002	0.896753	0.649495	0.116961	-0.36528	-0.50608	-0.285764	1.03284	0.781701	0.725086	-0.523222	0.105689	0.285817	0.647116	0.165391	1.2332	-0.440494	-0.634162	-0.378372	-0.16188	0.715982	0.614494	-0.757171	-0.305322	-0.392371	0.487548	0.991577	-0.503704	0.521379
0.776823	-0.209464	1.17589	0.631195	0.0472981	-0.295043	-0.608392	-0.268383	1.1057	0.945117	0.727153	-0.435172	-0.0225209	0.221516	0.637099	0.23941	1.26809	-0.425481	-0.648744	-0.28419	-0.307834	0.619195	0.59612	-0.744583	-0.221971	-0.399639	0.487836	0.773123	-0.373906	0.41248
0.777159	-0.295973	1.29005	0.511113	-0.176268	-0.345781	-0.761101	-0.319497	0.94088	1.09746	0.591612	-0.313778	-0.00848085	0.310643	0.673267	0.293773	1.18032	-0.39434	-0.695417	-0.238542	-0.473569	0.627432	0.501875	-0.749949	-0.303099	-0.294466	0.512605	0.751104	-0.323629	0.29648
0.777496	-0.161402	1.19622	0.479228	-0.330769	-0.354136	-0.787149	-0.346747	0.947059	1.05111	0.785752	-0.248055	0.0870005	0.3338	0.77665	0.299618	0.963368	-0.429196	-0.743839	-0.241214	-0.47157	0.631549	0.448278	-0.830116	-0.377392	-0.231503	0.480518	1.04007	-0.416604	0.223002
0.777832	-0.084245	1.00398	0.5948	-0.32857	-0.289131	-0.770702	-0.340992	1.06058	1.03489	0.918625	-0.255732	0.151744	0.309764	0.907731	0.177957	0.897326	-0.378888	-0.803929	-0.215676	-0.346857	0.670837	0.459528	-0.912672	-0.288365	-0.312062	0.375518	1.0496	-0.521693	0.171478
0.778169	-0.153434	0.935927	0.638885	-0.315042	-0.300011	-0.715119	-0.105762	1.11182	1.09942	0.796672	-0.301915	0.185426	0.294458	0.748175	0.0331078	0.870914	-0.260409	-0.853994	-0.276451	-0.248119	0.755582	0.505294	-0.932064	-0.19334	-0.316701	0.399077	0.922054	-0.512504	0.183682
0.778505	-0.0365168	1.18061	0.561211	-0.315398	-0.335013	-0.640113	0.132018	1.10987	0.960057	0.895766	-0.357828	0.261939	0.265203	0.402609	-0.0445142	0.802415	-0.201565	-0.805257	-0.360634	-0.272224	0.717354	0.554359	-0.897524	-0.209356	-0.188587	0.494647	0.88812	-0.368894	0.260734
0.778841	0.03875	1.35263	0.454683	-0.217582	-0.206528	-0.598467	-0.116876	1.02686	1.12009	0.882014	-0.383976	0.314216	0.323135	0.527757	-0.0270416	0.847772	-0.306723	-0.586924	-0.257084	-0.263128	0.667052	0.499546	-0.865975	-0.274332	-0.122691	0.539134	0.842324	-0.209472	0.344698
0.779178	-0.0464145	1.14667	0.453765	-0.192591	-0.269197	-0.581373	-0.340086	0.855378	1.45118	0.679334	-0.226173	0.199718	0.447248	0.809941	0.175779	0.894896	-0.397072	-0.440606	-0.193314	-0.169016	0.678875	0.374353	-0.800875	-0.226335	-0.1721	0.504461	0.80312	-0.268449	0.350937
0.779514	-0.121964	0.70687	0.470907	-0.248775	-0.548499	-0.66502	-0.337163	0.643691	1.19798	0.637997	-0.0506378	0.154844	0.448887	0.977621	0.402455	0.902315	-0.46785	-0.485593	-0.258288	-0.117248	0.632163	0.387895	-0.68312	-0.21928	-0.269073	0.481456	0.785451	-0.425697	0.274429
0.779851	-0.139919	0.707757	0.494058	-0.267023	-0.699017	-0.891924	-0.310798	0.473049	1.00605	0.476967	-0.149947	0.206043	0.261507	1.11421	0.406627	0.978725	-0.617872	-0.620337	-0.334419	-0.0642429	0.598153	0.421337	-0.537738	-0.30938	-0.284798	0.475926	0.772177	-0.402196	0.14936
0.780187	-0.166732	1.06615	0.609146	-0.353145	-0.523519	-0.987162	-0.215295	0.330796	1.15584	0.238364	-0.319238	0.205486	0.129233	1.04696	0.345778	1.08747	-0.647657	-0.648892	-0.357926	-0.0221403	0.609357	0.386772	-0.428249	-0.390879	-0.148303	0.40591	0.819782	-0.412905	0.044452
0.780524	-0.255981	1.17111	0.629489	-0.46268	-0.24741	-0.918043	-0.171693	0.223789	1.31097	0.226996	-0.349352	0.220255	0.301386	0.862381	0.302959	1.22763	-0.522255	-0.571271	-0.341942	-0.0316845	0.608942	0.344926	-0.45366	-0.38444	0.0317742	0.336485	0.862948	-0.410747	0.0447711
0.78086	-0.217359	1.10359	0.549416	-0.462513	-0.161875	-0.798409	-0.27966	0.452601	1.19247	0.33059	-0.196211	0.162966	0.403395	0.807375	0.270824	1.41149	-0.409599	-0.512974	-0.331455	0.046453	0.678856	0.371143	-0.613745	-0.310767	0.0926473	0.302696	0.795056	-0.277922	0.123344
0.781196	-0.204632	1.11842	0.518856	-0.320847	-0.128305	-0.624623	-0.287225	0.875313	1.03067	0.495241	-0.0277656	-0.0236515	0.349261	0.807005	0.28665	1.54381	-0.524676	-0.53192	-0.328915	0.0675292	0.839004	0.425671	-0.665817	-0.238971	0.031472	0.286328	0.759139	-0.235036	0.19927
0.781533	-0.362243	1.29008	0.488525	-0.228552	-0.226712	-0.548893	-0.251493	1.1522	1.11046	0.656753	0.0468929	-0.0813882	0.28123	0.749885	0.387663	1.63958	-0.541919	-0.542914	-0.337107	-0.0892766	1.00194	0.427381	-0.68555	-0.20797	-0.0466701	0.255969	0.811607	-0.309644	0.229467
0.781869	-0.295768	1.24545	0.439264	-0.317274	-0.422587	-0.624829	-0.261534	1.24901	1.11049	0.570036	0.043317	0.00477248	0.227312	0.645588	0.529947	1.66701	-0.256953	-0.483547	-0.301246	-0.0774246	1.0179	0.456587	-0.781434	-0.139497	-0.114182	0.24538	0.923916	-0.425547	0.191551
0.782206	-0.175536	0.883358	0.429461	-0.423881	-0.319355	-0.621913	-0.175515	1.17238	0.983591	0.473412	0.0781781	0.122162	0.16788	0.712756	0.564186	1.36251	-0.10337	-0.441202	-0.113124	-0.0636822	0.901154	0.520432	-0.812751	-0.0591736	-0.289545	0.26327	1.06942	-0.526849	0.120722
0.782542	-0.225334	0.439232	0.562245	-0.383636	-0.122941	-0.600642	-0.127408	1.00837	0.915412	0.521156	0.0406379	0.205623	0.151742	0.887425	0.515915	0.985181	-0.0741637	-0.44467	-0.010698	-0.227608	0.769942	0.610142	-0.75739	-0.207798	-0.296384	0.191305	1.07494	-0.457936	0.118512
0.782879	-0.220704	0.325034	0.680996	-0.154068	-0.0657046	-0.688303	-0.253897	0.938474	1.07624	0.35265	-0.0926164	0.224941	0.315019	1.0127	0.432813	0.758538	-0.0686845	-0.483855	-0.0799165	-0.283008	0.693177	0.800532	-0.67253	-0.399746	-0.117297	0.143479	0.884854	-0.315753	0.147449
0.783215	-0.223714	0.421872	0.642883	0.126501	-0.073697	-0.860028	-0.476447	0.964259	1.13616	0.241554	-0.142011	0.177166	0.428248	1.06319	0.298682	0.45645	-0.103926	-0.535989	-0.0621215	-0.190583	0.7288	0.897023	-0.623865	-0.460799	-0.183668	0.191413	0.762355	-0.447307	0.141283
0.783551	-0.279852	0.597317	0.566402	0.150855	-0.123961	-0.808803	-0.484325	1.0237	0.974394	0.417751	-0.171876	0.0895566	0.356135	1.06248	0.120183	0.493851	-0.0564121	-0.599778	0.0293503	-0.080527	0.829049	0.758223	-0.610488	-0.468262	-0.348939	0.157318	0.831599	-0.522762	0.0991331
0.783888	-0.27068	0.921492	0.522965	-0.0468114	-0.175259	-0.585756	-0.366455	1.0668	0.942022	0.668548	-0.217927	0.0351198	0.264503	1.02595	-0.0216546	0.8884	-0.0402483	-0.67082	0.0454506	-0.107295	0.804493	0.571893	-0.610556	-0.414689	-0.377119	0.212639	0.945605	-0.377978	0.142246
0.784224	-0.265893	1.11206	0.506205	-0.100699	-0.180914	-0.580729	-0.478465	1.0949	1.06379	0.79769	-0.214924	-0.0195029	0.20857	0.958162	-0.0185239	0.934913	-0.289866	-0.703884	-0.121904	-0.205561	0.81752	0.522663	-0.629128	-0.309022	-0.210392	0.372695	0.803372	-0.248702	0.217402
0.784561	-0.30964	1.06029	0.477254	0.00396476	-0.259976	-0.711541	-0.380804	1.04982	1.23639	0.741831	-0.186964	-0.128654	0.220947	0.916044	0.0346726	0.86329	-0.40964	-0.596975	-0.282535	-0.305552	0.936114	0.621015	-0.788364	-0.225022	-0.0881948	0.323531	0.651054	-0.3542	0.135928
0.784897	-0.349086	0.947	0.538025	0.0837909	-0.36515	-0.753229	-0.0947496	0.874034	1.36509	0.594725	-0.126268	0.0247662	0.30526	0.851817	0.0389209	0.898383	-0.351848	-0.437268	-0.319404	-0.382217	0.934968	0.682418	-0.93885	-0.238357	-0.0714356	0.211314	0.623845	-0.499396	0.0424455
0.785234	-0.332489	0.901461	0.666191	0.00598249	-0.354095	-0.623854	-0.0235944	0.826328	1.46118	0.564513	-0.0171189	0.226047	0.312849	0.668933	0.00124426	0.977637	-0.387404	-0.397986	-0.259333	-0.321496	0.829206	0.667836	-0.839001	-0.282747	-0.0647124	0.220811	0.612835	-0.370313	0.000910548
0.78557	-0.322898	1.03133	0.715675	0.00450557	-0.29629	-0.665358	-0.120446	0.919797	1.42952	0.61501	0.0462513	0.0858749	0.274385	0.557841	0.0972535	1.19676	-0.513152	-0.429248	-0.202767	-0.199507	0.720778	0.606677	-0.689261	-0.247646	-0.107418	0.354132	0.710265	-0.255697	-0.0381825
0.785907	-0.368145	1.3145	0.74688	0.0128926	-0.201766	-0.714593	-0.221756	0.94337	1.17538	0.583523	-0.0215407	0.136001	0.306677	0.595001	0.264798	1.31476	-0.562159	-0.431589	-0.228501	-0.199551	0.693914	0.567057	-0.65807	-0.22567	-0.184036	0.388066	0.810844	-0.338675	-0.0622785
0.786243	-0.242828	1.40804	0.713112	-0.125626	-0.0456958	-0.529587	-0.239355	0.821975	0.882045	0.564211	-0.165119	0.354544	0.264882	0.738191	0.340496	1.10405	-0.424898	-0.367593	-0.275719	-0.298329	0.710486	0.647195	-0.750767	-0.278649	-0.245417	0.307822	0.753766	-0.48414	-0.00386288
0.786579	-0.0926253	1.48834	0.537141	-0.256444	0.121538	-0.466262	-0.277446	0.849995	0.783953	0.59303	-0.1105	0.386112	0.174811	1.00838	0.330079	1.18169	-0.268356	-0.332304	-0.0920207	-0.329453	0.656093	0.765282	-0.798735	-0.353004	-0.275962	0.239199	0.781401	-0.25571	0.145615
0.786916	-0.119477	1.73012	0.449602	-0.312139	0.151767	-0.496356	-0.323227	1.1744	0.970049	0.636757	0.0387618	0.218897	0.174731	0.994277	0.370463	1.36029	-0.260285	-0.32923	0.0467728	-0.212011	0.511908	0.760226	-0.809756	-0.277983	-0.231908	0.137362	0.922148	0.0670771	0.234615
0.787252	-0.103129	1.56458	0.501511	-0.358287	-0.0278633	-0.536704	-0.380729	1.18775	1.17974	0.643064	0.0737018	0.103013	0.288562	0.496643	0.468259	1.20967	-0.371951	-0.345177	-0.064692	-0.194025	0.567738	0.664466	-0.829798	-0.305036	-0.163124	0.126676	1.02297	0.0447035	0.259348
0.787589	-0.139274	1.26939	0.571256	-0.512974	-0.289407	-0.734877	-0.549488	0.976934	1.2008	0.615355	-0.000526223	0.159305	0.374416	0.291081	0.395415	1.11263	-0.328445	-0.399389	-0.0934892	-0.248837	0.727013	0.572984	-0.80421	-0.529084	-0.241084	0.284265	0.985594	-0.301482	0.2511
0.787925	-0.247406	1.15508	0.527385	-0.605648	-0.540769	-0.833124	-0.656958	0.870022	0.984996	0.593038	-0.0252401	0.154558	0.34134	0.283723	0.324601	1.20232	-0.218299	-0.376084	-0.112752	-0.257052	0.758007	0.517645	-0.808064	-0.500429	-0.342059	0.344681	0.901553	-0.579632	0.182488
0.788262	-0.113275	0.871639	0.497581	-0.511134	-0.656267	-0.7234	-0.560011	0.895982	0.704701	0.624165	0.0134529	0.0815294	0.286088	0.212168	0.313252	1.30446	-0.173799	-0.273916	-0.168116	-0.233058	0.747447	0.382989	-0.864616	-0.338015	-0.387787	0.346037	0.845795	-0.56909	0.204601
0.788598	-0.00454299	0.51535	0.584329	-0.334601	-0.520543	-0.645302	-0.345974	0.861844	0.679917	0.771003	-0.0551782	0.0529753	0.234927	0.339617	0.159251	1.13825	-0.16658	-0.260924	-0.0912733	-0.199693	0.797848	0.286451	-0.86667	-0.239298	-0.460275	0.394149	0.756274	-0.449614	0.275647
0.788934	-0.120867	0.354568	0.636505	-0.313245	-0.435592	-0.567701	-0.354466	0.716512	0.945393	0.936677	-0.126601	0.144524	0.180567	0.584804	0.0943228	0.960176	-0.155634	-0.326547	-0.0462444	-0.177209	0.867228	0.332537	-0.817681	-0.175911	-0.441233	0.421821	0.742599	-0.461468	0.115749
0.789271	-0.27789	0.52135	0.677667	-0.382602	-0.481497	-0.527858	-0.494852	0.657676	1.16003	0.888497	-0.124156	0.199251	0.136378	0.750835	0.216533	0.987111	-0.153246	-0.420688	-0.105394	-0.187014	0.766848	0.406124	-0.764199	-0.082847	-0.312247	0.52825	0.857729	-0.510162	-0.0130952
0.789607	-0.381691	0.688843	0.730716	-0.28402	-0.457749	-0.635766	-0.371865	0.692796	1.2452	0.738835	-0.0933892	0.21735	0.193223	0.76306	0.350849	1.10794	-0.177897	-0.49605	-0.15187	-0.243902	0.690967	0.471531	-0.742631	-0.0118821	-0.175168	0.649658	0.99014	-0.342342	0.0257815
0.789944	-0.376535	0.814349	0.724767	-0.268375	-0.426768	-0.714169	-0.294602	0.75401	1.21431	0.629172	-0.099774	0.308476	0.315223	0.822772	0.323424	1.21326	-0.10179	-0.46551	-0.122093	-0.307386	0.747774	0.532559	-0.735299	-0.0690374	0.00745199	0.517023	1.02298	-0.350488	0.0795531
0.79028	-0.254151	1.10957	0.685122	-0.312695	-0.428278	-0.699886	-0.2755	0.799563	1.08392	0.608188	-0.081188	0.206593	0.370748	0.948775	0.13895	1.27423	-0.00900523	-0.41008	-0.0390858	-0.318011	0.768002	0.575745	-0.714805	-0.0978386	0.0881299	0.370296	0.981638	-0.427498	0.0453026
0.790617	-0.182886	1.1971	0.624234	-0.216897	-0.459006	-0.647976	-0.111617	0.912751	0.869563	0.639253	0.0309144	-0.00774396	0.412751	0.931168	-0.035379	1.31684	-0.0706463	-0.451294	0.0230489	-0.359968	0.703654	0.48891	-0.661273	-0.0563157	-0.0868005	0.394965	0.989426	-0.255824	-0.0465284
0.790953	-0.194195	1.00674	0.524127	-0.156212	-0.575968	-0.556432	-0.0235675	1.08865	0.815184	0.655352	0.0394203	-0.0699454	0.3971	0.679986	-0.0362639	1.24888	-0.175101	-0.457101	0.00456586	-0.431895	0.586003	0.37957	-0.584397	-0.043271	-0.250829	0.514895	0.949391	-0.320495	-0.0950685
0.791289	-0.219469	0.849265	0.45755	-0.134012	-0.570916	-0.472673	-0.152212	1.1755	1.06701	0.585534	-0.0153079	-0.106012	0.280242	0.458229	0.0796597	1.18387	-0.169098	-0.404363	-0.0369987	-0.439377	0.503483	0.464672	-0.540717	-0.116924	-0.26207	0.563123	0.823641	-0.505784	-0.0489259
0.791626	-0.295082	1.06819	0.387321	-0.0870013	-0.335852	-0.444717	-0.362049	0.941877	1.08323	0.40998	-0.00883637	-0.0343887	0.308307	0.54892	0.187653	1.26929	-0.0218979	-0.368407	-0.0294337	-0.313771	0.614625	0.473338	-0.58689	-0.228131	-0.173924	0.51487	0.684116	-0.471483	0.0146498
0.791962	-0.333588	1.18023	0.269751	-0.100442	-0.288438	-0.448631	-0.23436	0.741582	0.940094	0.376932	-0.00626462	0.194383	0.411278	0.582198	0.291548	1.24607	0.0541508	-0.416881	-0.0248873	-0.145595	0.739977	0.380046	-0.71695	-0.313213	-0.176803	0.456019	0.645337	-0.382679	0.0175804
0.792299	-0.264009	0.776797	0.28846	-0.0467622	-0.345329	-0.48975	-0.123447	0.958719	0.962326	0.62344	0.0154168	0.23971	0.405511	0.503661	0.307926	1.14838	-0.0282278	-0.465559	-0.0679431	-0.0692043	0.625926	0.355013	-0.849719	-0.419097	-0.250108	0.405848	0.758428	-0.343771	0.0223738
0.792635	-0.209005	0.609827	0.309305	0.110129	-0.287743	-0.573417	-0.349684	1.25856	1.01718	0.769676	0.0578353	0.141464	0.350817	0.478892	0.259133	1.1234	-0.192234	-0.450871	-0.120406	-0.0938549	0.583918	0.321922	-0.89562	-0.563621	-0.318286	0.422153	0.944031	-0.349008	-0.00945303
0.792972	-0.126692	0.708008	0.195025	0.127301	-0.153319	-0.661276	-0.558992	1.38547	1.0394	0.835168	0.0330446	0.0763665	0.223315	0.555784	0.358806	1.09443	-0.255957	-0.447287	-0.0569247	-0.190045	0.756078	0.282894	-0.816624	-0.683933	-0.376043	0.471509	0.991546	-0.332234	-0.0969763
0.793308	0.0165229	0.804866	0.219241	0.025026	-0.142409	-0.677912	-0.572203	1.29671	1.04978	0.947086	0.00623261	0.0822884	0.098828	0.613345	0.411638	0.999484	-0.281325	-0.481992	0.0396164	-0.2696	0.991493	0.299831	-0.68558	-0.652932	-0.327836	0.317741	0.941859	-0.351785	-0.139464
0.793644	0.0953911	0.848436	0.350408	-0.0728356	-0.296984	-0.634624	-0.424009	1.15029	1.10442	1.03047	0.0011091	0.109992	0.22455	0.569093	0.329412	0.859495	-0.307716	-0.520606	0.0710913	-0.208394	0.952563	0.382334	-0.577482	-0.509566	-0.211272	0.200534	0.8824	-0.397549	-0.0502248
0.793981	0.0539312	0.81798	0.430498	-0.0861174	-0.416835	-0.62307	-0.288828	1.07006	1.25246	0.980379	-0.0553696	0.15803	0.439241	0.528112	0.306905	0.776077	-0.24429	-0.495105	0.0297237	-0.054137	0.861596	0.455808	-0.513372	-0.39251	-0.189035	0.280836	0.800091	-0.35792	0.101739
0.794317	-0.0713897	0.747216	0.408172	-0.115827	-0.42557	-0.59735	-0.325312	1.01998	1.39358	0.929862	-0.126763	0.275395	0.527546	0.605581	0.294834	0.752876	-0.122083	-0.447354	-0.0889615	0.0603385	0.914757	0.452042	-0.5414	-0.426376	-0.094688	0.267436	0.880773	-0.35864	0.118387
0.794654	-0.186828	0.748325	0.425086	-0.156076	-0.373923	-0.51788	-0.442854	0.853642	1.31465	1.16446	-0.145106	0.309095	0.434422	0.695859	0.289513	0.766784	-0.0708899	-0.433073	-0.182786	0.0238828	0.858834	0.394488	-0.611827	-0.47252	0.0477117	0.2217	1.07255	-0.427963	0.0403585
0.79499	-0.274885	0.9864	0.526601	-0.115105	-0.375525	-0.418306	-0.413815	0.731804	1.14091	1.28458	-0.0750226	0.236282	0.26766	0.53132	0.343204	0.793797	-0.202845	-0.478309	-0.130939	-0.036674	0.738137	0.456064	-0.616858	-0.410169	0.017378	0.283424	1.0356	-0.47394	0.00110825
0.795327	-0.26433	1.22099	0.582904	-0.114401	-0.431909	-0.396787	-0.348872	0.854401	1.03615	1.12158	0.0303647	0.179734	0.172396	0.388012	0.322868	0.773917	-0.339627	-0.545979	-0.0877172	-0.076807	0.70961	0.605338	-0.602725	-0.251185	-0.0749272	0.452282	0.976285	-0.536045	0.0975004
0.795663	-0.0937189	1.02549	0.56313	-0.143414	-0.46429	-0.490378	-0.28491	1.21944	1.05648	0.921693	0.0629656	0.0827696	0.206715	0.371904	0.206618	0.76905	-0.324202	-0.542065	-0.0946969	-0.149589	0.847036	0.572041	-0.671771	-0.147525	-0.0859618	0.465692	0.976771	-0.513956	0.202866
0.796	0.0376064	0.731555	0.494131	-0.138282	-0.379255	-0.642249	-0.209523	1.37831	1.13587	0.881651	-0.0089392	0.0204358	0.204633	0.357064	0.114454	0.878206	-0.174351	-0.414929	-0.100155	-0.126578	1.00325	0.487656	-0.850579	-0.0840196	0.00748866	0.310963	0.908007	-0.352365	0.224738
0.796336	0.0453078	0.610324	0.437702	-0.23568	-0.178133	-0.714917	-0.270042	1.34212	1.16931	0.833728	0.0233419	0.0921687	0.221158	0.515336	0.205414	0.905711	-0.164503	-0.309037	-0.153659	-0.0539206	1.03477	0.484791	-0.952561	-0.0137523	0.0220088	0.230411	0.881772	-0.414468	0.178914
0.796672	0.00576851	0.66901	0.472294	-0.339249	-0.0509311	-0.665689	-0.418767	1.33705	1.09793	0.585931	0.122112	0.123595	0.370817	0.865439	0.345835	0.826146	-0.227595	-0.293069	-0.237201	-0.0818138	0.905008	0.546164	-0.952836	-0.164641	-0.00318961	0.252099	0.910304	-0.605218	0.178357
0.797009	0.0684785	0.716399	0.559037	-0.315505	-0.1209	-0.563514	-0.530289	1.1033	1.02788	0.56733	0.132163	0.0893315	0.424875	1.15458	0.402166	0.776711	-0.218397	-0.353391	-0.2729	-0.174521	0.75605	0.572052	-0.892718	-0.384702	0.0031338	0.31899	0.893755	-0.690926	0.167075
0.797345	0.142921	0.724008	0.618314	-0.277529	-0.200475	-0.550377	-0.595782	0.828439	0.967832	0.734936	0.0315667	0.0861315	0.373407	0.940039	0.556938	0.821122	-0.278514	-0.441874	-0.199575	-0.26318	0.684656	0.558382	-0.736963	-0.421729	-0.106564	0.381823	0.764569	-0.77504	0.08712
0.797682	0.0784826	0.72216	0.690183	-0.275338	-0.345538	-0.601552	-0.582311	0.813761	0.921798	0.789316	-0.0263591	0.179265	0.352336	0.565853	0.64866	0.938711	-0.342979	-0.480127	-0.170506	-0.285408	0.682476	0.546631	-0.648491	-0.363296	-0.232692	0.461335	0.712341	-0.715447	0.065597
0.798018	-0.0736898	0.648889	0.772499	-0.314915	-0.580305	-0.60822	-0.488778	0.939428	1.00979	0.647631	-0.012777	0.242793	0.426887	0.492459	0.544806	1.02504	-0.334596	-0.412006	-0.230679	-0.205066	0.65972	0.484858	-0.733645	-0.359599	-0.23312	0.479559	0.844	-0.496287	0.069238
0.798355	-0.144043	0.656045	0.821143	-0.378437	-0.684442	-0.501599	-0.391178	0.988796	1.17677	0.494184	-0.125235	0.169931	0.437311	0.480853	0.438302	0.956028	-0.31274	-0.26195	-0.153658	-0.14703	0.666726	0.397972	-0.855185	-0.413269	-0.122115	0.385667	0.859619	-0.431802	0.0302876
0.798691	-0.0905326	0.817098	0.775953	-0.376289	-0.580068	-0.506335	-0.404192	0.882365	1.28135	0.47372	-0.174792	0.0277581	0.355168	0.442067	0.430415	0.908888	-0.285907	-0.263307	-0.0703568	-0.165112	0.732294	0.355925	-0.884653	-0.345105	-0.122177	0.295303	0.74269	-0.435721	-0.047011
0.799027	-0.0936598	0.903834	0.662787	-0.313372	-0.395145	-0.62767	-0.49204	0.776606	1.21018	0.495573	-0.0819245	-0.0180778	0.435779	0.43059	0.483754	0.996332	-0.274184	-0.434951	-0.0803454	-0.134349	0.696676	0.387193	-0.801654	-0.274531	-0.28035	0.290388	0.653268	-0.384379	-0.13275
0.799364	-0.0671167	0.653363	0.559673	-0.295674	-0.359089	-0.597137	-0.48312	0.784367	1.01282	0.521137	-0.0380141	0.0733073	0.498089	0.522791	0.488513	1.04804	-0.294665	-0.499754	-0.0916331	-0.199287	0.718388	0.381421	-0.703899	-0.32195	-0.379958	0.365742	0.73575	-0.301166	-0.185347
0.7997	-0.0187196	0.281104	0.533707	-0.274028	-0.406837	-0.677636	-0.486112	0.956499	0.868253	0.495862	-0.0823391	0.156207	0.452676	0.562512	0.461118	1.02538	-0.214563	-0.448325	-0.118344	-0.353332	0.866365	0.307216	-0.701142	-0.443135	-0.395182	0.429395	0.802499	-0.24311	-0.164056
0.800037	-0.114183	0.366119	0.576796	-0.312906	-0.445336	-0.869689	-0.463389	1.24392	0.938782	0.377333	-0.132835	0.113256	0.454733	0.48935	0.368915	0.964072	-0.118114	-0.414809	-0.146751	-0.369866	0.889101	0.314377	-0.792869	-0.479304	-0.361489	0.482379	0.770515	-0.297334	-0.0440698
0.800373	-0.164905	0.556971	0.623089	-0.50063	-0.442382	-0.887491	-0.277475	1.37295	0.947488	0.390239	-0.107926	0.0504658	0.380844	0.41894	0.17453	0.92634	-0.219795	-0.496056	-0.131774	-0.384378	0.898856	0.340899	-0.864418	-0.46178	-0.329848	0.532077	0.776827	-0.490914	0.0896127
0.80071	-0.131812	0.562274	0.605318	-0.541111	-0.40934	-0.802897	-0.161152	1.23267	0.836936	0.491122	-0.153857	0.16249	0.234669	0.27293	0.0681138	0.966437	-0.367935	-0.489587	-0.121	-0.458265	0.9653	0.32943	-0.798876	-0.501083	-0.386391	0.548775	0.726495	-0.604161	0.106635
0.801046	-0.162436	0.449007	0.603142	-0.373337	-0.441676	-0.740785	-0.223573	0.960105	0.820957	0.438053	-0.207128	0.276497	0.16046	0.132749	0.141087	0.985333	-0.40692	-0.404722	-0.147993	-0.490434	0.961385	0.327672	-0.709792	-0.322097	-0.487202	0.499676	0.676238	-0.568262	0.0510739
0.801382	-0.2256	0.457513	0.623686	-0.175573	-0.600322	-0.755834	-0.393222	0.823337	0.956901	0.409218	-0.135672	0.255703	0.138813	0.192612	0.291562	0.841077	-0.336506	-0.382215	-0.217658	-0.398865	0.909622	0.401977	-0.768631	-0.133564	-0.518368	0.442069	0.781044	-0.497237	-0.00482775
0.801719	-0.252876	0.633078	0.62085	-0.115692	-0.722385	-0.777822	-0.525381	0.821294	1.13954	0.506903	-0.0999902	0.121181	0.190038	0.335069	0.253015	0.72664	-0.378009	-0.380712	-0.310685	-0.231474	0.897162	0.524866	-0.863902	-0.281372	-0.455267	0.464897	0.850755	-0.569457	-0.000402647
0.802055	-0.246315	0.84648	0.678682	-0.172158	-0.69964	-0.80819	-0.54816	0.848938	1.22514	0.655736	-0.127104	0.0430622	0.32834	0.378148	0.188737	0.844458	-0.448872	-0.380568	-0.289612	-0.129133	0.958035	0.599941	-0.906356	-0.432402	-0.363291	0.448642	0.893864	-0.789446	0.0781587
0.802392	-0.344315	0.986684	0.730802	-0.215134	-0.559411	-0.829578	-0.480802	1.0741	1.22935	0.687916	-0.146882	0.10743	0.428084	0.270045	0.297146	1.15934	-0.388926	-0.357725	-0.127722	-0.195074	0.941914	0.641169	-0.892732	-0.460001	-0.302391	0.384017	1.01982	-0.950496	0.124979
0.802728	-0.434765	1.02857	0.667841	-0.136704	-0.472975	-0.703583	-0.413054	1.18327	1.11262	0.683782	-0.114974	0.311051	0.375039	0.270498	0.354576	1.19702	-0.265756	-0.245805	-0.097387	-0.243162	0.869852	0.675291	-0.890386	-0.417375	-0.241327	0.368091	1.08553	-0.72222	0.0881557
0.803065	-0.350022	1.01437	0.604174	-0.0436739	-0.522081	-0.519188	-0.398345	0.935025	0.894836	0.738263	-0.118764	0.570504	0.238339	0.392724	0.329496	0.988545	-0.142049	-0.222906	-0.146573	-0.148546	0.858234	0.678835	-0.881667	-0.358151	-0.252113	0.452279	1.00766	-0.45178	0.115914
0.803401	-0.158566	1.00455	0.592371	-0.00934109	-0.62122	-0.437875	-0.450531	0.787247	0.794017	0.7088	-0.208679	0.672779	0.325774	0.52982	0.304618	0.853047	-0.00516358	-0.33464	-0.165597	-0.169505	0.86339	0.5508	-0.858571	-0.325697	-0.334705	0.593426	0.861675	-0.43079	0.129373
0.803737	-0.113765	0.897219	0.599011	0.0471223	-0.575125	-0.523541	-0.542019	0.765878	0.946298	0.699441	-0.306687	0.550851	0.377256	0.670786	0.334106	0.941902	0.192189	-0.327532	-0.201956	-0.101623	0.86619	0.403328	-0.873599	-0.33033	-0.35354	0.71139	0.850495	-0.425835	0.0491877
0.804074	-0.257453	0.728574	0.564182	0.00433859	-0.502412	-0.645241	-0.549226	0.809559	1.20467	0.771909	-0.379925	0.412973	0.215778	0.748919	0.36755	1.16975	0.218202	-0.291707	-0.22433	0.140393	0.855802	0.355485	-0.882837	-0.32108	-0.403464	0.7692	0.912587	-0.420243	-0.0415624
0.80441	-0.294524	0.768778	0.478621	-0.0632324	-0.499056	-0.690443	-0.486394	1.02128	1.18324	0.764898	-0.365026	0.315091	0.126577	0.714342	0.354698	1.3084	0.0381173	-0.30505	-0.22697	0.179717	0.786495	0.284991	-0.866604	-0.22734	-0.440399	0.752212	0.925679	-0.443648	-0.17422
0.804747	-0.266399	0.87726	0.394547	0.100403	-0.492594	-0.653417	-0.515036	1.25808	1.13854	0.690473	-0.197596	0.23489	0.146048	0.605685	0.302746	1.14111	-0.0915098	-0.30549	-0.254234	0.0385111	0.735126	0.131137	-0.868604	-0.105664	-0.281396	0.693141	0.8701	-0.480088	-0.267932
0.805083	-0.283412	0.991673	0.400708	0.214923	-0.370009	-0.573517	-0.582782	1.2702	1.21937	0.585635	-0.042565	0.142063	0.219531	0.581588	0.299923	0.922333	-0.119256	-0.317729	-0.269303	-0.122028	0.783327	-0.0141796	-0.906431	-0.102205	-0.226432	0.669299	0.796364	-0.531323	-0.154297
0.80542	-0.370466	1.22273	0.392969	0.143944	-0.235509	-0.594805	-0.619962	0.959261	1.21315	0.466668	-0.0195056	0.00129101	0.281099	0.721301	0.327219	0.878616	-0.130294	-0.335443	-0.204234	-0.202896	0.909098	0.0378471	-0.871183	-0.153033	-0.319425	0.602383	0.821795	-0.558489	-0.123061
0.805756	-0.422133	1.32204	0.32892	0.0251116	-0.277947	-0.79003	-0.605497	0.907686	1.07111	0.484753	-0.0966706	-0.139337	0.238994	0.911826	0.303305	0.978154	-0.214959	-0.325431	-0.0533717	-0.257393	1.00879	0.164404	-0.653503	-0.230094	-0.336189	0.440441	1.03236	-0.541409	-0.186914
0.806092	-0.477564	1.18286	0.312257	-0.0188135	-0.336467	-0.797102	-0.56939	1.15411	0.861695	0.729284	-0.120408	-0.206207	0.20472	0.83604	0.306107	1.07473	-0.276783	-0.347015	-0.0261019	-0.355925	1.04813	0.223654	-0.496602	-0.329267	-0.346084	0.261249	1.17385	-0.643209	-0.112914
0.806429	-0.63424	0.960018	0.41999	-0.0474819	-0.377656	-0.642507	-0.552073	1.20028	0.722887	1.06547	-0.165219	-0.263049	0.346343	0.570811	0.375145	1.07771	-0.284274	-0.400509	-0.0665147	-0.485766	1.06045	0.211608	-0.531997	-0.26615	-0.322323	0.278009	1.11915	-0.668048	-0.0373813
0.806765	-0.678911	0.946992	0.503276	-0.164043	-0.472006	-0.586694	-0.536066	0.967849	0.808595	0.990502	-0.320226	-0.17015	0.425015	0.474288	0.468389	0.980356	-0.270348	-0.444122	-0.0102362	-0.452115	0.937401	0.252704	-0.680481	-0.180726	-0.223479	0.40272	0.973724	-0.431438	-0.0722941
0.807102	-0.6313	1.09452	0.377001	-0.279335	-0.60155	-0.633524	-0.407303	0.708905	0.857275	0.721172	-0.328467	0.133879	0.343297	0.484569	0.482441	0.806329	-0.256935	-0.483498	0.0281992	-0.295801	0.718963	0.369	-0.710775	-0.29425	-0.232525	0.389836	0.930463	-0.425207	-0.187211
0.807438	-0.596685	1.15258	0.347453	-0.26708	-0.618909	-0.655218	-0.309689	0.685126	0.655	0.730858	-0.299242	0.201265	0.204545	0.512466	0.486723	0.638306	-0.219746	-0.4948	-0.0209155	-0.216507	0.578623	0.456582	-0.626218	-0.394873	-0.281276	0.460781	0.942869	-0.60987	-0.196051
0.807775	-0.424902	1.06844	0.44701	-0.140002	-0.496785	-0.578605	-0.360723	0.788615	0.77138	0.785028	-0.383163	0.110758	0.1868	0.490898	0.536019	0.562736	-0.173213	-0.438129	-0.115051	-0.310602	0.600859	0.415455	-0.556822	-0.461115	-0.260408	0.613581	0.880522	-0.726663	-0.163956
0.808111	-0.214066	0.908224	0.491281	-0.145028	-0.497726	-0.533523	-0.37512	0.833572	1.08001	0.817716	-0.405664	0.136575	0.214907	0.336649	0.485708	0.560229	-0.228889	-0.310962	-0.13432	-0.358536	0.72226	0.275277	-0.591074	-0.561011	-0.277818	0.678127	0.833484	-0.774924	-0.221776
0.808448	-0.10323	0.784364	0.432274	-0.270035	-0.468337	-0.642198	-0.350093	0.799428	1.21069	0.866776	-0.377748	0.259582	0.21226	0.376563	0.334405	0.596878	-0.325468	-0.251221	-0.173658	-0.19112	0.794911	0.151686	-0.726687	-0.647811	-0.366292	0.626095	0.853752	-0.699068	-0.31847
0.808784	-0.0363219	0.787703	0.375081	-0.356391	-0.32975	-0.810347	-0.395459	0.935686	1.19215	0.880278	-0.375549	0.314496	0.333357	0.766329	0.216452	0.625889	-0.391249	-0.299268	-0.255658	-0.0179173	0.723254	0.151593	-0.872415	-0.608094	-0.430573	0.472754	0.922804	-0.527681	-0.283149
0.80912	-0.103344	0.766783	0.416328	-0.274497	-0.332377	-0.756981	-0.591248	1.06358	1.12681	0.772651	-0.40441	0.221201	0.417427	0.973615	0.279625	0.595076	-0.447337	-0.313944	-0.208328	0.00108298	0.652258	0.221305	-0.9117	-0.45735	-0.321272	0.313213	0.971985	-0.441266	-0.192672
0.809457	-0.265715	0.662777	0.502771	-0.216201	-0.390622	-0.739532	-0.677409	1.12048	1.10368	0.563866	-0.29338	0.101179	0.350809	0.901873	0.258908	0.634431	-0.463731	-0.347052	-0.0901626	-0.143061	0.753621	0.231746	-0.968381	-0.394733	-0.229075	0.344835	1.00786	-0.445922	-0.38161
0.809793	-0.282973	0.658305	0.522621	-0.25704	-0.429592	-0.830374	-0.575576	1.3781	1.14443	0.412831	-0.114682	0.0220468	0.274736	0.715457	0.165508	0.755424	-0.443339	-0.412821	-0.0713892	-0.310366	0.95173	0.0967182	-1.06983	-0.462098	-0.271626	0.501886	1.00851	-0.549012	-0.386768
0.81013	-0.306883	0.763733	0.458973	-0.278084	-0.498706	-0.790037	-0.513315	1.52327	1.19597	0.39873	-0.166544	-0.0279617	0.229395	0.59093	0.322521	0.734931	-0.437733	-0.443717	-0.23912	-0.368529	0.959912	-0.0589536	-1.08729	-0.575779	-0.378469	0.600167	0.90383	-0.75118	-0.12807
0.810466	-0.398021	0.875869	0.441491	-0.344509	-0.506141	-0.755617	-0.571895	1.44462	1.18432	0.463157	-0.278292	-0.0767833	0.227451	0.586179	0.48183	0.647107	-0.421684	-0.479942	-0.211703	-0.301621	0.75206	-0.127399	-1.02575	-0.595902	-0.535107	0.502985	0.897411	-0.709122	-0.0844298
0.810803	-0.416912	0.868153	0.439396	-0.404344	-0.478338	-0.768117	-0.668549	1.4231	1.09275	0.482947	-0.285466	-0.0532918	0.283778	0.689225	0.48395	0.567443	-0.396316	-0.466193	-0.0442673	-0.209792	0.710678	-0.142526	-0.923313	-0.56128	-0.641952	0.25427	1.00329	-0.494529	-0.112557
0.811139	-0.396475	0.763167	0.405517	-0.342854	-0.516294	-0.737022	-0.660815	1.42453	1.08749	0.576133	-0.183393	-0.00540892	0.388447	0.838453	0.398254	0.508193	-0.38869	-0.333954	-0.0889802	-0.0988138	0.74258	-0.0134337	-0.828271	-0.536703	-0.605058	0.0724809	0.995186	-0.488445	-0.0922961
0.811475	-0.336731	0.700027	0.360595	-0.293384	-0.531093	-0.704664	-0.572556	1.38868	1.13059	0.680845	-0.0911983	-0.0426294	0.5378	0.92529	0.329061	0.693099	-0.381168	-0.28981	-0.113259	-0.0353317	0.723145	0.173071	-0.817638	-0.562825	-0.600715	0.186948	0.979762	-0.633539	-0.0674684
0.811812	-0.224769	0.771993	0.390724	-0.287254	-0.531118	-0.690362	-0.620463	1.34098	1.06282	0.617851	-0.0668479	-0.08986	0.667482	0.879049	0.336626	0.97402	-0.381828	-0.343887	-0.143551	-0.101021	0.692069	0.173608	-0.821088	-0.671108	-0.64544	0.361678	0.99881	-0.726788	-0.0687303
0.812148	-0.191777	0.76965	0.473539	-0.270811	-0.561959	-0.664715	-0.85674	1.41869	1.04577	0.531383	-0.127088	-0.105713	0.54887	0.739504	0.400237	0.993529	-0.404181	-0.368304	-0.275617	-0.170128	0.740661	0.156669	-0.735319	-0.750346	-0.638842	0.476263	0.997266	-0.618159	-0.0449305
0.812485	-0.181374	0.738782	0.499576	-0.247904	-0.556144	-0.590761	-0.78038	1.51059	1.04396	0.529432	-0.313942	-0.110494	0.314281	0.697835	0.388916	0.895736	-0.427388	-0.351415	-0.222067	-0.182785	0.80648	0.163513	-0.644928	-0.684996	-0.571753	0.581115	1.00352	-0.403447	0.0123893
0.812821	-0.109042	0.827425	0.453377	-0.19265	-0.491201	-0.545532	-0.601373	1.47836	0.979573	0.607651	-0.406384	-0.137615	0.226249	0.673322	0.321786	0.842643	-0.383286	-0.431404	-0.12571	-0.142484	0.751827	0.0915474	-0.660871	-0.5724	-0.477657	0.626389	0.97567	-0.257068	-0.0750006
0.813158	-0.146306	0.915347	0.37696	-0.120166	-0.372468	-0.583305	-0.653524	1.5186	1.06915	0.676771	-0.264702	-0.15831	0.218014	0.519946	0.277894	0.888099	-0.255607	-0.627147	-0.173187	-0.0373854	0.654664	0.0371309	-0.808911	-0.541008	-0.389865	0.613274	0.90671	-0.266165	-0.214403
0.813494	-0.220906	0.903362	0.306042	-0.145321	-0.218139	-0.629145	-0.741071	1.47142	1.24873	0.730918	-0.136062	-0.123074	0.254453	0.398841	0.26139	0.94504	-0.161004	-0.664233	-0.189835	0.0138692	0.606684	0.0839155	-0.968108	-0.616764	-0.334108	0.570784	0.966072	-0.338307	-0.260988
0.81383	-0.21681	0.814983	0.220507	-0.252543	-0.153093	-0.719918	-0.765048	1.2842	1.28763	0.731472	-0.099163	-0.0235803	0.294155	0.312262	0.197552	0.810016	-0.156148	-0.566251	-0.184239	-0.0618072	0.631424	0.209283	-1.00866	-0.659478	-0.421809	0.49773	1.00917	-0.441811	-0.262082
0.814167	-0.198778	0.80846	0.200381	-0.337878	-0.233362	-0.832546	-0.733189	1.38879	1.04375	0.548285	-0.153369	0.0375466	0.242477	0.256846	0.114502	0.496252	-0.18402	-0.504927	-0.206207	-0.127427	0.643715	0.25616	-0.952429	-0.639231	-0.588666	0.466157	0.906662	-0.559718	-0.233751
0.814503	-0.179601	0.845399	0.274431	-0.306128	-0.363213	-0.830297	-0.701809	1.52993	0.804756	0.413587	-0.276572	0.0389115	0.190514	0.371465	0.159575	0.429149	-0.131377	-0.594917	-0.240613	-0.116059	0.56356	0.222375	-0.979927	-0.598003	-0.562411	0.491358	0.844784	-0.646227	-0.178831
0.81484	-0.158862	0.835466	0.294769	-0.297328	-0.46537	-0.806358	-0.695095	1.4538	0.768671	0.4974	-0.264057	0.0847179	0.232169	0.51889	0.16699	0.654309	-0.162556	-0.621071	-0.309505	-0.055849	0.430178	0.208687	-1.05341	-0.599168	-0.504179	0.441814	0.801964	-0.6506	-0.121817
0.815176	-0.142853	0.780122	0.300053	-0.314878	-0.530602	-0.851413	-0.722276	1.34306	0.798596	0.660691	-0.13223	0.0821683	0.341957	0.585233	0.0479064	0.94093	-0.290326	-0.5745	-0.37572	-0.0464157	0.450235	0.306211	-1.10104	-0.625663	-0.506762	0.424036	0.720295	-0.641692	-0.0805926
0.815513	-0.093407	0.82692	0.351379	-0.208787	-0.596352	-0.933814	-0.762216	1.31573	0.899478	0.713219	-0.118383	0.0320928	0.404541	0.62862	-0.063912	1.00726	-0.31898	-0.686595	-0.348205	-0.180127	0.583843	0.36417	-1.09125	-0.604064	-0.470244	0.488176	0.636591	-0.736123	-0.0721334
0.815849	-0.0611408	0.906875	0.414638	-0.139058	-0.651352	-0.920576	-0.722783	1.26279	0.995211	0.597497	-0.164788	0.0619146	0.389301	0.544399	0.0308998	0.974615	-0.279647	-0.832422	-0.251726	-0.285804	0.71	0.280175	-1.00587	-0.481935	-0.46609	0.468969	0.609861	-0.766164	-0.112447
0.816185	-0.142965	0.764267	0.470633	-0.178619	-0.650384	-0.829925	-0.654284	1.03539	0.954897	0.442782	-0.253853	0.148187	0.355334	0.376205	0.214238	0.960236	-0.204764	-0.843454	-0.182857	-0.0812395	0.766669	0.16024	-0.905496	-0.374473	-0.496524	0.306702	0.68702	-0.725168	-0.172437
0.816522	-0.208098	0.511647	0.479571	-0.249967	-0.575899	-0.789431	-0.666025	1.10171	0.980909	0.472499	-0.386981	0.184525	0.237202	0.322663	0.224884	0.93365	-0.111733	-0.681939	-0.220705	0.0456226	0.752451	0.0793765	-0.87064	-0.377388	-0.485236	0.17209	0.870309	-0.739444	-0.248444
0.816858	-0.218061	0.373934	0.402504	-0.276235	-0.551041	-0.820995	-0.665637	1.25949	1.09382	0.550098	-0.373883	0.0876606	0.125398	0.287258	0.190062	0.832886	-0.122202	-0.578584	-0.303464	-0.0278534	0.715301	0.050496	-0.866113	-0.479128	-0.43638	0.29843	1.03121	-0.764597	-0.356439
0.817195	-0.253854	0.489745	0.362932	-0.253839	-0.538835	-0.897487	-0.660505	0.987166	1.10686	0.422367	-0.230072	-0.0191771	0.168816	0.251806	0.207812	0.727694	-0.196871	-0.557924	-0.347855	-0.094098	0.705727	0.0589925	-0.884007	-0.489873	-0.420069	0.41723	1.03772	-0.77721	-0.43788
0.817531	-0.361276	0.68276	0.364031	-0.23239	-0.445365	-0.960005	-0.67702	0.876671	0.921692	0.430936	-0.110421	-0.0762631	0.214397	0.279872	0.266251	0.745302	-0.223379	-0.52986	-0.306779	-0.0824942	0.652314	0.160744	-0.918115	-0.444995	-0.476213	0.473934	0.901123	-0.76143	-0.383532
0.817868	-0.405442	0.645081	0.336597	-0.27921	-0.354414	-0.964381	-0.622058	1.02127	0.729949	0.573734	-0.108272	-0.0806228	0.163727	0.27851	0.262019	0.808333	-0.225888	-0.544227	-0.234407	-0.0558834	0.606482	0.320567	-0.924016	-0.461702	-0.523858	0.605068	0.940002	-0.670416	-0.206709
0.818204	-0.298635	0.327758	0.397478	-0.3734	-0.345792	-1.01503	-0.625726	1.13957	0.768031	0.623664	-0.119481	-0.00861237	0.0313877	0.33105	0.231114	0.833258	-0.274732	-0.548509	-0.223689	-0.0966982	0.669227	0.427289	-0.935688	-0.446424	-0.534534	0.665427	1.1161	-0.541027	-0.197718
0.81854	-0.266342	0.285919	0.448094	-0.443626	-0.416687	-1.10405	-0.733998	1.19855	0.949297	0.567619	-0.0832805	0.058711	-0.0794919	0.465761	0.230097	0.800743	-0.36957	-0.506289	-0.302847	-0.15864	0.717988	0.422896	-0.961581	-0.392296	-0.557002	0.6119	1.18946	-0.457991	-0.32357
0.818877	-0.265545	0.522745	0.369702	-0.425427	-0.470287	-0.983554	-0.711842	1.18874	0.998921	0.569515	-0.145439	0.0586645	-0.0298087	0.349776	0.228268	0.789437	-0.3883	-0.502637	-0.380428	-0.163282	0.699396	0.212936	-0.916926	-0.364138	-0.666243	0.507715	1.10612	-0.494462	-0.410121
0.819213	-0.208182	0.733926	0.33653	-0.32014	-0.502196	-0.866547	-0.762636	1.14092	0.830255	0.672069	-0.216495	0.0321312	0.158052	0.211674	0.264834	0.880778	-0.333895	-0.491259	-0.411844	-0.120901	0.652154	-0.13485	-0.817978	-0.418038	-0.629551	0.404861	0.923741	-0.566631	-0.387281
0.81955	-0.181429	0.724025	0.355526	-0.210259	-0.534189	-0.860483	-0.941141	1.15084	0.767248	0.644076	-0.198581	-0.0757085	0.219244	0.335051	0.315689	1.00991	-0.289447	-0.463079	-0.383459	-0.174671	0.657271	-0.178703	-0.769083	-0.389193	-0.426009	0.303055	0.777173	-0.57931	-0.307413
0.819886	-0.135905	0.700962	0.379624	-0.212872	-0.569812	-0.748494	-0.923253	1.1544	0.802655	0.629137	-0.138989	-0.242658	0.222357	0.528499	0.275762	0.933086	-0.330724	-0.509364	-0.307877	-0.289507	0.701276	-0.052582	-0.879322	-0.278546	-0.404537	0.224622	0.807946	-0.53794	-0.273016
0.820223	-0.047281	0.712178	0.439167	-0.249705	-0.606154	-0.689883	-0.728926	1.11215	0.865388	0.727415	-0.150833	-0.296245	0.237301	0.495061	0.27101	0.8227	-0.331828	-0.574953	-0.263268	-0.322544	0.723983	-0.012545	-0.989227	-0.342921	-0.499725	0.253185	0.873382	-0.577344	-0.344573
0.820559	-0.00525551	0.489135	0.449123	-0.266415	-0.642	-0.760259	-0.56782	1.09599	0.999884	0.784607	-0.213898	-0.137789	0.163985	0.28659	0.339961	0.828136	-0.289672	-0.606526	-0.291988	-0.174998	0.700068	0.0228126	-1.01587	-0.444509	-0.547522	0.310964	0.831147	-0.671545	-0.371824
0.820896	-0.0807248	0.284452	0.358292	-0.291913	-0.671239	-0.839441	-0.622728	1.07819	1.20561	0.739423	-0.202437	0.0955449	0.00463629	0.334333	0.363299	0.851557	-0.332573	-0.61679	-0.355696	-0.164704	0.723676	0.0236165	-1.02663	-0.463738	-0.495202	0.329302	0.718391	-0.656659	-0.344615
0.821232	-0.207559	0.27429	0.225324	-0.327308	-0.660067	-0.898751	-0.692557	1.09225	1.28924	0.658107	-0.18968	0.133102	-0.085336	0.470111	0.276236	0.907225	-0.354369	-0.659045	-0.348873	-0.317531	0.791796	0.00609186	-1.01301	-0.452771	-0.535824	0.339004	0.675495	-0.632295	-0.399789
0.821568	-0.241753	0.386033	0.130664	-0.339211	-0.663883	-0.910005	-0.6763	1.21855	1.02419	0.641545	-0.237917	0.0452352	0.0440009	0.547169	0.154979	1.00648	-0.316446	-0.686747	-0.315903	-0.32557	0.766674	0.0846267	-0.991342	-0.477667	-0.669019	0.377641	0.753789	-0.669054	-0.397468
0.821905	-0.258748	0.568464	0.0923888	-0.304493	-0.748569	-0.861158	-0.638089	1.36379	0.752825	0.579549	-0.307599	-0.0158135	0.0768829	0.623285	0.0981467	1.09133	-0.269372	-0.631075	-0.347911	-0.289559	0.781003	0.134219	-0.974179	-0.532946	-0.727665	0.394546	0.891861	-0.735979	-0.384451
0.822241	-0.282197	0.715722	0.0738382	-0.295991	-0.812172	-0.848005	-0.670279	1.46399	0.688914	0.470725	-0.247332	0.0125405	0.0283411	0.663107	-0.0235391	1.00495	-0.238348	-0.611588	-0.317927	-0.276415	0.801811	0.0650883	-0.888815	-0.579613	-0.683877	0.304296	1.03562	-0.751987	-0.491582
0.822578	-0.26823	0.72135	0.117395	-0.270395	-0.839392	-0.888694	-0.733783	1.48007	0.803213	0.413453	-0.144485	-0.0243879	0.108348	0.633415	-0.117791	0.754062	-0.214492	-0.58485	-0.273351	-0.265961	0.646262	-0.0762804	-0.828068	-0.61968	-0.6528	0.237404	1.07473	-0.699776	-0.492942
0.822914	-0.247776	0.630318	0.213606	-0.173358	-0.838201	-0.934337	-0.748515	1.33243	1.01492	0.422853	-0.144856	-0.0875389	0.0762176	0.54126	-0.0573568	0.526701	-0.183009	-0.505197	-0.306483	-0.312653	0.568195	-0.189567	-0.885418	-0.643986	-0.731124	0.223879	0.976133	-0.647203	-0.391486
0.823251	-0.254465	0.570846	0.305285	-0.110959	-0.722168	-0.930473	-0.733225	1.16804	1.24741	0.434452	-0.162189	-0.0890121	0.0410989	0.447775	0.0055405	0.544592	-0.153645	-0.548227	-0.316766	-0.286031	0.635175	-0.227798	-0.908417	-0.658713	-0.809879	0.207574	1.02425	-0.712106	-0.342656
0.823587	-0.277795	0.609984	0.373045	-0.214138	-0.590599	-0.912944	-0.73055	1.13332	1.37695	0.426971	-0.158224	-0.13226	0.185785	0.487448	0.0247275	0.700271	-0.142766	-0.543388	-0.298804	-0.111434	0.7073	-0.201375	-0.855922	-0.700457	-0.806713	0.249011	1.13132	-0.783063	-0.387626
0.823923	-0.263343	0.639037	0.389338	-0.427483	-0.540289	-0.902661	-0.773361	1.08236	1.22837	0.527448	-0.150435	-0.17353	0.259038	0.694272	0.0549892	0.77004	-0.138719	-0.412705	-0.293501	-0.0938653	0.74612	-0.151955	-0.813002	-0.730572	-0.737317	0.368464	1.08117	-0.72274	-0.42091
0.82426	-0.328235	0.808264	0.3564	-0.441115	-0.494477	-0.831753	-0.856425	1.00497	1.07417	0.552278	-0.173257	-0.104945	0.213314	0.804606	0.155413	0.755665	-0.0933383	-0.479869	-0.31122	-0.19582	0.7155	-0.108916	-0.905291	-0.718024	-0.705811	0.494198	0.971559	-0.574285	-0.373563
0.824596	-0.482721	1.12372	0.355397	-0.340712	-0.440851	-0.776463	-0.936614	0.924781	1.15151	0.402614	-0.204387	0.0953138	0.147913	0.728967	0.121478	0.735014	-0.0489576	-0.606091	-0.344339	-0.258822	0.610311	-0.078991	-1.00533	-0.705953	-0.661815	0.474176	0.885173	-0.540769	-0.33719
0.824933	-0.465463	1.1772	0.356986	-0.260747	-0.429677	-0.799803	-0.959307	0.798634	1.25574	0.365163	-0.234968	0.131531	0.15932	0.544168	-0.069194	0.723231	-0.038572	-0.609812	-0.375049	-0.27362	0.520707	-0.0578116	-1.03791	-0.739803	-0.598749	0.369341	0.883788	-0.661278	-0.353207
0.825269	-0.361812	1.01495	0.327528	-0.196402	-0.51171	-0.855854	-0.898695	0.72765	1.22414	0.448086	-0.295478	-0.0582071	0.209884	0.405275	-0.129491	0.627094	-0.0385682	-0.536194	-0.382355	-0.273733	0.558086	-0.0795857	-1.1011	-0.743882	-0.601588	0.308838	1.00057	-0.732964	-0.400827
0.825606	-0.283436	0.857498	0.317086	-0.231908	-0.573177	-0.876275	-0.870402	0.833045	1.08699	0.535725	-0.379174	-0.135841	0.211964	0.393007	-0.0987773	0.612904	-0.0550472	-0.53462	-0.366849	-0.267123	0.688473	-0.123035	-1.17448	-0.566278	-0.543454	0.330181	1.05136	-0.802673	-0.427908
0.825942	-0.205236	0.826437	0.308763	-0.338237	-0.553104	-0.875541	-0.875525	1.11686	1.04048	0.552408	-0.415672	-0.0718447	0.134022	0.465767	-0.0568633	0.741743	-0.0716288	-0.639855	-0.308442	-0.224665	0.698517	-0.0668166	-1.19359	-0.401249	-0.461467	0.411067	1.01685	-0.873487	-0.435433
0.826278	-0.230863	0.691103	0.309178	-0.378197	-0.52086	-0.920447	-0.803436	1.24845	1.03596	0.552945	-0.352732	0.0346415	0.1374	0.507832	-0.00295258	0.830082	-0.057048	-0.7318	-0.19572	-0.193746	0.738288	-0.00429586	-1.10793	-0.36196	-0.535199	0.476262	1.10213	-0.860182	-0.433447
0.826615	-0.32002	0.492938	0.354571	-0.35558	-0.625952	-0.965029	-0.725018	1.18715	1.04741	0.556598	-0.375731	0.0789254	0.176469	0.588226	0.0945518	0.842408	-0.0506769	-0.677384	-0.148964	-0.190306	0.844188	-0.0140599	-0.946251	-0.385947	-0.63897	0.444111	1.06992	-0.823679	-0.436016
0.826951	-0.324037	0.50807	0.348066	-0.304437	-0.73452	-0.999553	-0.712034	1.18716	1.09581	0.530024	-0.430281	0.0612068	0.0671943	0.603522	0.158316	0.840558	-0.0667087	-0.535589	-0.189868	-0.187939	0.791566	-0.0431134	-0.805096	-0.430489	-0.666944	0.43522	0.904666	-0.842788	-0.468057
0.827288	-0.365752	0.521295	0.277176	-0.259655	-0.625345	-1.01968	-0.759453	1.18277	1.02945	0.506529	-0.350321	0.0827013	0.0477527	0.370331	0.107634	0.895705	-0.0883203	-0.468935	-0.22204	-0.208416	0.688656	-0.0574251	-0.770315	-0.437614	-0.614006	0.472504	0.863559	-0.923132	-0.493291
0.827624	-0.445844	0.526596	0.236218	-0.273911	-0.484566	-0.936366	-0.771763	1.21183	0.924454	0.419662	-0.291868	0.192276	0.122572	0.178531	0.0608352	0.903551	-0.126129	-0.51524	-0.148942	-0.215927	0.649943	-0.04276	-0.808339	-0.3755	-0.567129	0.449005	0.851927	-0.94078	-0.468266
0.827961	-0.451224	0.652648	0.278278	-0.279138	-0.406483	-0.844227	-0.755535	1.33914	0.938701	0.246637	-0.219931	0.169392	0.11668	0.135841	0.0491153	0.836093	-0.18172	-0.586712	-0.10765	-0.177379	0.661252	-0.0139133	-0.873094	-0.314129	-0.572719	0.391342	0.773411	-0.931391	-0.449442
0.828297	-0.354957	0.726268	0.322523	-0.235915	-0.375539	-0.856954	-0.75764	1.34768	0.909096	0.286887	-0.0758493	-0.0192907	0.0807222	0.156618	0.0646381	0.758139	-0.238926	-0.608553	-0.211758	-0.195164	0.611916	-0.0353926	-0.932316	-0.308261	-0.585244	0.335696	0.650296	-0.955267	-0.451445
0.828633	-0.267067	0.699147	0.280629	-0.29637	-0.372889	-0.887332	-0.769029	1.24112	0.888497	0.364914	-0.0469794	-0.22521	0.0869165	0.233739	0.143189	0.724437	-0.269664	-0.658084	-0.260322	-0.294248	0.539659	-0.101671	-0.979197	-0.404393	-0.485289	0.300184	0.627183	-0.919085	-0.473463
0.82897	-0.28384	0.61768	0.292328	-0.355425	-0.452731	-0.872361	-0.797411	1.12524	0.899349	0.270119	-0.109203	-0.251862	0.155879	0.294613	0.12743	0.714867	-0.25147	-0.698784	-0.243177	-0.398191	0.542208	-0.138318	-0.999677	-0.640268	-0.448944	0.294585	0.636805	-0.874385	-0.554072
0.829306	-0.309436	0.512474	0.334562	-0.347939	-0.577259	-0.794259	-0.831685	0.993345	0.651013	0.35328	-0.181257	-0.130335	0.231816	0.267428	-0.00559784	0.714086	-0.219624	-0.675057	-0.249468	-0.363873	0.532954	-0.0644434	-0.979205	-0.772934	-0.549451	0.282172	0.554003	-0.863792	-0.681414
0.829643	-0.302811	0.444563	0.316295	-0.447686	-0.569205	-0.691725	-0.839398	0.924641	0.555175	0.454879	-0.273694	0.00792233	0.237732	0.18582	0.022943	0.7776	-0.276177	-0.621107	-0.331119	-0.253434	0.465098	0.00022519	-0.932864	-0.675423	-0.529469	0.24458	0.444295	-0.821806	-0.783906
0.829979	-0.264399	0.448442	0.272353	-0.47453	-0.546124	-0.631507	-0.847754	0.941459	0.79677	0.395226	-0.284084	0.0684805	0.142015	0.179985	0.138295	0.775031	-0.330991	-0.564469	-0.376908	-0.158809	0.393167	-0.045373	-0.893604	-0.578511	-0.484624	0.246389	0.521306	-0.789147	-0.769759
0.830316	-0.197455	0.510786	0.295363	-0.360153	-0.60961	-0.647714	-0.898457	0.931579	0.77859	0.392562	-0.207313	0.0262203	0.0101942	0.292577	0.186071	0.650686	-0.331263	-0.535925	-0.360835	-0.0525995	0.464814	-0.0210298	-0.869936	-0.472265	-0.513501	0.272174	0.804829	-0.811478	-0.738976
0.830652	-0.195465	0.632624	0.404825	-0.318078	-0.697935	-0.720125	-0.999628	0.893648	0.717731	0.459902	-0.192302	-0.036679	-0.0783019	0.37018	0.1153	0.586731	-0.347548	-0.571295	-0.408554	0.0107415	0.490155	0.0087786	-0.87221	-0.383155	-0.553307	0.292878	0.955058	-0.879536	-0.720529
0.830989	-0.258328	0.701034	0.473974	-0.345952	-0.692952	-0.748596	-0.979678	0.842514	0.793658	0.503129	-0.227363	0.00613075	-0.0929284	0.358415	0.0104282	0.559189	-0.330602	-0.613081	-0.461063	-0.0647984	0.332421	-0.0267494	-0.99097	-0.45298	-0.544842	0.323279	0.928964	-0.878206	-0.623065
0.831325	-0.259572	0.550799	0.432893	-0.34344	-0.655451	-0.727468	-0.813714	0.780721	0.802165	0.468589	-0.247818	0.0446302	-0.0540397	0.341376	-0.0305516	0.534516	-0.254385	-0.644488	-0.446035	-0.301459	0.198235	-0.00421506	-1.14276	-0.570452	-0.477206	0.385307	0.839734	-0.805201	-0.622897
0.831661	-0.274779	0.426247	0.325621	-0.24968	-0.742253	-0.743044	-0.691658	0.787929	0.855665	0.525839	-0.223703	0.0170341	0.0101539	0.452797	0.0177167	0.559687	-0.18111	-0.700324	-0.37044	-0.409461	0.146225	0.0393163	-1.14293	-0.618059	-0.416228	0.437031	0.810356	-0.769884	-0.704161
0.831998	-0.368417	0.446216	0.267823	-0.205767	-0.768619	-0.764354	-0.795023	0.874667	0.945537	0.608943	-0.231662	-0.0304079	0.0833836	0.529941	0.0293956	0.612434	-0.232781	-0.732004	-0.332679	-0.334346	0.18702	0.0367436	-1.07117	-0.593805	-0.491601	0.376412	0.793817	-0.743019	-0.680847
0.832334	-0.487321	0.51082	0.263471	-0.212025	-0.717101	-0.749438	-0.950004	0.949074	0.941	0.498102	-0.269953	-0.0454087	0.153361	0.479484	-0.000744765	0.656294	-0.334865	-0.692249	-0.340771	-0.274503	0.325736	0.00610221	-0.973274	-0.612159	-0.629977	0.244172	0.751074	-0.757038	-0.654971
0.832671	-0.485566	0.553945	0.254826	-0.187171	-0.67905	-0.7236	-0.894694	0.866149	0.994217	0.404386	-0.299391	-0.0673583	0.13756	0.387349	0.0161499	0.659391	-0.32646	-0.593284	-0.332301	-0.271746	0.355075	0.0574872	-0.861447	-0.68441	-0.686481	0.163359	0.708032	-0.856645	-0.643436
0.833007	-0.426626	0.602089	0.188313	-0.19677	-0.553446	-0.82628	-0.832829	0.783349	1.12619	0.384829	-0.372715	-0.156709	0.0865673	0.415115	0.0986498	0.584461	-0.251017	-0.542106	-0.283213	-0.27035	0.274549	0.124468	-0.818895	-0.7365	-0.753811	0.206993	0.709147	-0.925831	-0.587811
0.833344	-0.440751	0.664405	0.139936	-0.239786	-0.442177	-0.976931	-0.864749	0.913433	1.214	0.353986	-0.424174	-0.224515	0.0854347	0.476352	0.178991	0.394147	-0.239775	-0.521739	-0.240069	-0.216467	0.280892	0.0444173	-0.826246	-0.713757	-0.817282	0.187014	0.727551	-0.877202	-0.515366
0.83368	-0.405399	0.568131	0.142617	-0.275973	-0.447533	-1.01531	-0.928339	1.00625	1.16054	0.350808	-0.380081	-0.180045	0.0233243	0.40665	0.173865	0.180641	-0.335142	-0.486916	-0.237166	-0.186536	0.327562	-0.0333838	-0.82933	-0.629917	-0.815975	0.146103	0.72103	-0.753009	-0.512302
0.834016	-0.345652	0.51492	0.177596	-0.303963	-0.429004	-0.930231	-0.883564	0.982971	1.0141	0.404294	-0.318219	-0.0491125	-0.00513889	0.338059	0.064506	0.303147	-0.37341	-0.49929	-0.229662	-0.174527	0.338536	-0.066779	-0.852857	-0.540122	-0.780272	0.221586	0.734581	-0.755654	-0.603071
0.834353	-0.320326	0.664071	0.246681	-0.326799	-0.454194	-0.862331	-0.755523	0.924479	0.852195	0.487568	-0.331808	-0.016397	0.0948906	0.310178	-0.0339737	0.531774	-0.373269	-0.54675	-0.269566	-0.151475	0.309004	-0.0967216	-0.968443	-0.493922	-0.759474	0.260911	0.719905	-0.815737	-0.640825
0.834689	-0.253535	0.644466	0.301549	-0.330278	-0.57398	-0.901971	-0.671776	0.903232	0.662818	0.503099	-0.424407	-0.00555391	0.153479	0.284405	-0.0225665	0.551625	-0.389396	-0.583975	-0.354492	-0.159564	0.339234	-0.0610908	-1.11432	-0.518593	-0.768768	0.251436	0.657608	-0.827562	-0.585047
0.835026	-0.203302	0.457473	0.30584	-0.289348	-0.66111	-0.968537	-0.75161	0.851092	0.697081	0.460519	-0.474372	0.0484988	0.213553	0.253677	0.0718951	0.603474	-0.384138	-0.578817	-0.349368	-0.128885	0.377951	-0.0673337	-1.06238	-0.585896	-0.773782	0.244542	0.689955	-0.831068	-0.516063
0.835362	-0.196117	0.350526	0.306372	-0.277217	-0.712176	-1.00902	-0.889245	0.730507	0.957122	0.417287	-0.435718	0.0226935	0.3086	0.310461	0.155246	0.63022	-0.344635	-0.518546	-0.293995	-0.0656443	0.354408	-0.191279	-0.972796	-0.599649	-0.796481	0.207613	0.72799	-0.818441	-0.565002
0.835699	-0.154096	0.522824	0.281236	-0.308367	-0.774328	-1.01743	-0.937537	0.632596	0.950772	0.40654	-0.347437	-0.0476952	0.305062	0.405238	0.159297	0.565563	-0.291322	-0.470283	-0.266436	-0.1466	0.343499	-0.256079	-0.990482	-0.52299	-0.834284	0.187829	0.676284	-0.804821	-0.65348
0.836035	-0.205835	0.627575	0.246547	-0.305554	-0.858709	-1.01403	-0.844086	0.600887	0.788295	0.460763	-0.289886	-0.0923893	0.306873	0.299358	0.10215	0.562032	-0.260284	-0.540868	-0.286752	-0.249634	0.403164	-0.212532	-1.04322	-0.445853	-0.830825	0.214403	0.626833	-0.829899	-0.687544
0.836371	-0.334901	0.493781	0.296799	-0.32969	-0.863738	-1.00838	-0.785552	0.652854	0.708542	0.542407	-0.282523	-0.0886421	0.33653	0.245	0.0851826	0.510412	-0.282732	-0.666138	-0.321448	-0.287917	0.482994	-0.124598	-1.01945	-0.508305	-0.784805	0.229075	0.67861	-0.847055	-0.649503
0.836708	-0.333374	0.38775	0.307578	-0.40364	-0.767926	-1.02358	-0.803354	0.770126	0.79212	0.567251	-0.28145	-0.0883612	0.250048	0.327653	0.110662	0.450264	-0.31895	-0.730448	-0.336018	-0.336846	0.422079	-0.0999598	-0.976382	-0.564731	-0.771945	0.204373	0.819121	-0.835954	-0.564035
0.837044	-0.299202	0.506427	0.244108	-0.469898	-0.68894	-1.06815	-0.788953	0.825254	0.989213	0.633998	-0.247154	-0.118036	0.114641	0.284158	0.0929343	0.595576	-0.309895	-0.670724	-0.324236	-0.354325	0.282992	-0.081963	-1.0516	-0.617715	-0.872077	0.177938	0.917078	-0.824617	-0.500075
0.837381	-0.308548	0.656347	0.230119	-0.442677	-0.809621	-1.03926	-0.746483	0.796428	1.11906	0.69252	-0.274967	-0.14852	0.014417	0.192622	0.0474844	0.625277	-0.327766	-0.582474	-0.315491	-0.329901	0.209875	-0.00575303	-1.08794	-0.768594	-0.972357	0.2093	0.897151	-0.818925	-0.511447
0.837717	-0.334834	0.495714	0.161402	-0.349646	-0.946634	-0.963596	-0.760992	0.794098	1.0337	0.608424	-0.341132	-0.143148	-0.0055613	0.147786	0.0212984	0.515866	-0.361133	-0.567662	-0.32704	-0.300761	0.294184	0.105745	-1.05346	-0.797145	-0.946082	0.167896	0.792011	-0.784728	-0.546486
0.838054	-0.34547	0.304768	0.0595504	-0.302602	-0.872505	-0.949298	-0.863231	0.901579	0.954607	0.564428	-0.350401	-0.142237	0.0940521	0.148693	0.0223626	0.542345	-0.352429	-0.657495	-0.363929	-0.241951	0.409754	0.152184	-1.03683	-0.74127	-0.790106	0.0944912	0.697387	-0.734983	-0.596466
0.83839	-0.375081	0.258832	0.0696822	-0.377597	-0.900379	-1.00783	-0.865923	0.963857	0.898096	0.593598	-0.29737	-0.183144	0.209789	0.16487	-0.0222132	0.596613	-0.323307	-0.754457	-0.421466	-0.202569	0.464128	0.112355	-1.06412	-0.759117	-0.721936	0.157201	0.662338	-0.828568	-0.667875
0.838726	-0.453466	0.331526	0.134413	-0.515797	-0.961793	-1.04272	-0.837	0.843544	0.786468	0.597166	-0.245995	-0.17605	0.206886	0.140854	-0.012623	0.607244	-0.294724	-0.80353	-0.454878	-0.237201	0.463306	0.0449857	-1.0781	-0.734562	-0.702975	0.239191	0.682053	-0.954763	-0.701662
0.839063	-0.480846	0.428683	0.18206	-0.6042	-0.901361	-1.01235	-0.891938	0.824432	0.798764	0.535042	-0.248203	-0.160608	0.13391	0.050042	0.11858	0.588701	-0.266359	-0.787192	-0.453843	-0.26277	0.441065	-0.0341067	-1.04141	-0.703482	-0.653412	0.264295	0.718488	-0.95354	-0.689025
0.839399	-0.442087	0.43643	0.191588	-0.585309	-0.891984	-1.05166	-0.934682	0.874352	0.947858	0.309823	-0.274754	-0.213259	0.0972688	-0.0289407	0.187411	0.55618	-0.222871	-0.710782	-0.504179	-0.287792	0.407455	-0.103175	-1.02797	-0.752781	-0.71112	0.250548	0.732255	-0.891846	-0.668273
0.839736	-0.381546	0.351416	0.211655	-0.527288	-0.934799	-1.05056	-0.94887	0.866919	1.07654	-0.0413611	-0.284226	-0.304952	0.120222	-0.0418048	0.125399	0.555153	-0.202824	-0.705117	-0.588009	-0.348537	0.354462	-0.132978	-1.02497	-0.839931	-0.809732	0.262467	0.666723	-0.820181	-0.695169
0.840072	-0.333679	0.356061	0.194032	-0.496704	-0.946676	-0.982494	-0.93161	0.893509	0.988706	-0.195193	-0.271251	-0.34264	0.0688942	0.0195049	-0.0251644	0.583814	-0.211028	-0.792999	-0.650485	-0.406874	0.285557	-0.110053	-1.00015	-0.830913	-0.834778	0.263566	0.550989	-0.783333	-0.765365
0.840409	-0.335256	0.368593	0.124861	-0.483322	-0.891081	-1.05988	-0.850738	0.870602	0.880674	-0.111203	-0.284789	-0.30237	0.0353544	0.109152	-0.166079	0.528349	-0.199679	-0.799257	-0.667057	-0.441867	0.272127	-0.0943081	-0.970624	-0.725024	-0.778371	0.220392	0.548717	-0.824462	-0.836215
0.840745	-0.377752	0.308996	0.147719	-0.478814	-0.879821	-1.15084	-0.774545	0.782125	0.880926	0.081107	-0.33634	-0.281542	0.0543443	0.158726	-0.204839	0.446096	-0.264967	-0.756985	-0.633474	-0.457231	0.323074	-0.128937	-1.00101	-0.728584	-0.745202	0.212183	0.586696	-0.847012	-0.867579
0.841081	-0.378319	0.289967	0.191698	-0.492705	-0.957069	-1.14737	-0.799949	0.79507	0.811414	0.24245	-0.413049	-0.280059	-0.0299227	0.165383	-0.157221	0.418761	-0.381554	-0.751111	-0.585972	-0.453141	0.291584	-0.138255	-1.09464	-0.79089	-0.761017	0.208866	0.586123	-0.793719	-0.887887
0.841418	-0.3079	0.350915	0.169955	-0.547709	-1.03523	-1.12934	-0.959454	0.736791	0.74922	0.346694	-0.488751	-0.296738	-0.129049	0.206605	-0.148071	0.428466	-0.386299	-0.815128	-0.585215	-0.379558	0.199694	-0.093656	-1.1778	-0.815022	-0.756795	0.168735	0.61395	-0.734651	-0.882858
0.841754	-0.239776	0.438958	0.115252	-0.621093	-1.02582	-1.19196	-1.03549	0.618505	0.787633	0.368694	-0.506425	-0.347307	-0.129457	0.253189	-0.217113	0.440462	-0.352495	-0.870921	-0.599756	-0.271442	0.129613	-0.0135557	-1.20054	-0.792531	-0.794235	0.113851	0.699921	-0.806321	-0.806241
0.842091	-0.290012	0.473063	-0.00119482	-0.661965	-0.959341	-1.25344	-1.01464	0.709249	0.890064	0.290779	-0.480239	-0.33837	-0.0350287	0.232826	-0.270218	0.477773	-0.344639	-0.90516	-0.576236	-0.237212	0.125133	0.0507927	-1.18929	-0.832496	-0.864121	0.0675376	0.806479	-0.938547	-0.792264
0.842427	-0.365463	0.548401	-0.115298	-0.629347	-0.939004	-1.18082	-1.06847	0.861493	0.894871	0.309281	-0.471287	-0.252175	-0.0211387	0.121908	-0.190053	0.582364	-0.35744	-0.956568	-0.50648	-0.203542	0.201541	0.0224064	-1.2158	-0.88501	-0.890001	0.0330732	0.850362	-0.965222	-0.852126
0.842764	-0.419508	0.54831	-0.0898802	-0.54743	-0.927594	-1.15071	-1.14293	0.946839	0.811693	0.414839	-0.450902	-0.173737	-0.0880691	0.0875778	-0.0968392	0.56647	-0.374705	-0.942036	-0.491323	-0.16678	0.280412	-0.0687828	-1.26239	-0.810835	-0.876691	0.0108608	0.772978	-1.03023	-0.877679
0.8431	-0.471491	0.285475	-0.0411596	-0.481059	-0.870635	-1.17774	-1.19273	0.966057	0.784663	0.421881	-0.441768	-0.206488	-0.100737	0.158411	-0.0640994	0.453969	-0.409731	-0.865342	-0.51158	-0.210887	0.238622	-0.107032	-1.3192	-0.738843	-0.853968	0.0752641	0.659901	-1.10414	-0.893626
0.843437	-0.455913	0.097667	-0.00246343	-0.471868	-0.785905	-1.17057	-1.18413	0.965634	0.819556	0.364858	-0.461395	-0.30483	-0.108944	0.222905	-0.0701688	0.44232	-0.467689	-0.797082	-0.510257	-0.334712	0.191464	-0.149348	-1.36132	-0.697625	-0.846868	0.169286	0.657169	-1.07259	-0.892884
0.843773	-0.414436	0.173884	0.0856707	-0.466474	-0.813316	-1.16112	-1.04195	0.990746	0.829854	0.353013	-0.420589	-0.352148	-0.112983	0.256255	-0.043688	0.474933	-0.49072	-0.766297	-0.564726	-0.432833	0.21097	-0.176634	-1.29776	-0.639634	-0.851115	0.176994	0.68618	-1.01033	-0.865906
0.844109	-0.422431	0.374791	0.153078	-0.478667	-0.877747	-1.18093	-0.982997	1.02726	0.7564	0.426329	-0.435438	-0.320631	-0.0793808	0.224731	-0.00409633	0.508287	-0.468332	-0.763438	-0.591553	-0.430038	0.255761	-0.12162	-1.22733	-0.593577	-0.856671	0.216732	0.682295	-0.93786	-0.877473
0.844446	-0.441716	0.278238	0.167375	-0.523711	-0.874075	-1.20284	-1.13795	0.963916	0.711256	0.440111	-0.558588	-0.264202	-0.0440934	0.137019	0.0193754	0.529969	-0.426037	-0.797028	-0.538475	-0.454491	0.243898	-0.11002	-1.25814	-0.609426	-0.875365	0.306206	0.641064	-0.887334	-0.909599
0.844782	-0.478479	0.11619	0.142742	-0.542095	-0.866742	-1.13345	-1.20525	0.801174	0.699809	0.457639	-0.547815	-0.230911	-0.0343361	0.127369	0.0661262	0.493348	-0.398859	-0.91096	-0.568004	-0.465385	0.230253	-0.156305	-1.30698	-0.680405	-0.93503	0.368932	0.595322	-0.960854	-0.899881
0.845119	-0.523084	0.177737	0.0946473	-0.542206	-0.884276	-1.0968	-1.1528	0.638079	0.679611	0.526573	-0.51636	-0.195027	-0.048351	0.125861	0.0742905	0.395463	-0.453765	-0.985648	-0.6867	-0.418552	0.297123	-0.182126	-1.32061	-0.705866	-0.933365	0.36122	0.568282	-1.06971	-0.821266
0.845455	-0.49679	0.19565	0.045544	-0.552297	-0.961855	-1.18188	-1.10163	0.598657	0.656112	0.464767	-0.579571	-0.168944	-0.0545585	0.0286612	0.00121479	0.318921	-0.545365	-0.946738	-0.784145	-0.439635	0.347413	-0.155045	-1.30911	-0.710417	-0.827379	0.317901	0.555088	-1.12725	-0.770515
0.845792	-0.449647	0.288854	0.0207226	-0.563661	-1.12801	-1.28302	-1.1438	0.652558	0.654746	0.383947	-0.619114	-0.189772	-0.0233153	-0.0798095	-0.095213	0.412949	-0.506895	-0.87874	-0.740829	-0.434845	0.309627	-0.120343	-1.31844	-0.724449	-0.727016	0.283969	0.530718	-1.15064	-0.798211
0.846128	-0.436195	0.48069	0.0343921	-0.509698	-1.18869	-1.29882	-1.15231	0.736191	0.676768	0.379058	-0.569012	-0.279361	0.0303098	-0.00922871	-0.155353	0.516814	-0.489183	-0.85083	-0.696743	-0.34961	0.224899	-0.110292	-1.31458	-0.719418	-0.710494	0.243098	0.530551	-1.07582	-0.829426
0.846464	-0.440515	0.47189	0.0600072	-0.443144	-1.09245	-1.24989	-1.0729	0.820533	0.686985	0.352025	-0.503988	-0.34127	0.0396971	0.192499	-0.158821	0.499466	-0.537439	-0.8565	-0.731627	-0.312758	0.251904	-0.0790676	-1.28669	-0.749746	-0.79886	0.172813	0.548747	-0.966921	-0.857003
0.846801	-0.455696	0.410278	0.0640102	-0.492779	-1.00901	-1.24796	-1.00749	0.810996	0.685925	0.339236	-0.564116	-0.354582	-0.00280468	0.179106	-0.129277	0.462637	-0.513045	-0.84495	-0.766138	-0.342639	0.328072	-0.0674848	-1.27214	-0.786576	-0.937068	0.111292	0.516698	-0.98523	-0.88674
0.847137	-0.488709	0.357493	0.0433413	-0.499813	-1.02728	-1.25732	-1.0356	0.75371	0.682775	0.409203	-0.640501	-0.391509	-0.0483856	0.0501101	-0.103437	0.484838	-0.479625	-0.869826	-0.731356	-0.389167	0.347553	-0.0888292	-1.27129	-0.726231	-0.958296	0.139592	0.523815	-0.993689	-0.900495
0.847474	-0.544485	0.1896	0.0603178	-0.476202	-1.08021	-1.27726	-1.13714	0.802971	0.686679	0.550308	-0.657744	-0.420876	-0.0427322	-0.00631994	-0.121556	0.501068	-0.503253	-0.900138	-0.660382	-0.394244	0.298458	-0.0809215	-1.29567	-0.694077	-0.863313	0.104551	0.604574	-0.982064	-0.884878
0.84781	-0.55625	0.110401	0.105669	-0.565135	-1.04552	-1.32842	-1.23594	0.832206	0.730432	0.538818	-0.628959	-0.380403	-0.0462306	0.064617	-0.191357	0.374368	-0.563269	-0.867122	-0.64064	-0.365394	0.267879	-0.0560863	-1.34828	-0.742133	-0.783041	0.0149106	0.671061	-1.05624	-0.870435
0.848147	-0.52596	0.130188	0.0913359	-0.659925	-0.978034	-1.30714	-1.32118	0.782099	0.799389	0.420253	-0.572859	-0.251898	-0.0676778	0.0905004	-0.226192	0.248808	-0.525362	-0.86625	-0.660053	-0.344839	0.283273	-0.0275844	-1.35011	-0.801878	-0.719556	0.0657502	0.636681	-1.13216	-0.897124
0.848483	-0.523211	0.0962305	0.015193	-0.680004	-0.949576	-1.26854	-1.35608	0.720131	0.83457	0.412152	-0.531405	-0.160006	-0.0612426	0.0342042	-0.22832	0.207284	-0.467435	-0.897919	-0.712114	-0.378528	0.286879	0.00832175	-1.31727	-0.80576	-0.715641	0.121833	0.550096	-1.15388	-0.934566
0.848819	-0.579941	0.104711	-0.0634822	-0.639191	-0.970955	-1.29575	-1.30328	0.740122	0.812163	0.424536	-0.547121	-0.132805	-0.0207086	0.0237558	-0.239593	0.226248	-0.516404	-0.904636	-0.769965	-0.462746	0.300319	0.0243793	-1.29648	-0.751359	-0.790964	0.14836	0.523089	-1.12546	-0.986465
0.849156	-0.615287	0.171623	-0.0863775	-0.64433	-0.956553	-1.26791	-1.1889	0.801355	0.77462	0.369	-0.627086	-0.149955	0.0241416	0.146082	-0.239484	0.287123	-0.558303	-0.90202	-0.744777	-0.504241	0.322818	-0.00693642	-1.23868	-0.682229	-0.824112	0.219985	0.486687	-1.08637	-1.03502
0.849492	-0.551349	0.234442	-0.0841406	-0.690935	-0.938886	-1.24168	-1.06737	0.780906	0.77698	0.272755	-0.706849	-0.255167	0.0470819	0.290308	-0.242849	0.338803	-0.539976	-0.917671	-0.700037	-0.444995	0.326193	-0.0794831	-1.17664	-0.637137	-0.786368	0.265194	0.479914	-1.06201	-0.957832
0.849829	-0.476618	0.265953	-0.0932718	-0.718124	-0.964468	-1.2793	-1.00862	0.627241	0.81135	0.310793	-0.723111	-0.361552	0.0747631	0.304339	-0.26766	0.342289	-0.48106	-0.951501	-0.712797	-0.416754	0.324652	-0.107206	-1.1685	-0.643869	-0.721289	0.259626	0.566496	-1.06249	-0.88935
0.850165	-0.443032	0.271481	-0.115389	-0.700405	-0.994404	-1.27752	-1.06963	0.53667	0.756427	0.387577	-0.690121	-0.375927	0.0758845	0.235339	-0.305711	0.323288	-0.440393	-0.965859	-0.741396	-0.425009	0.338083	-0.0897245	-1.22396	-0.690879	-0.692626	0.226019	0.631842	-1.08884	-0.956575
0.850502	-0.458961	0.234591	-0.0954557	-0.670817	-1.05242	-1.24669	-1.13447	0.590557	0.62609	0.382196	-0.649542	-0.325456	0.0342567	0.20494	-0.361498	0.284565	-0.438839	-0.964218	-0.773553	-0.430091	0.376152	-0.0711742	-1.30848	-0.715159	-0.72299	0.178829	0.623008	-1.10477	-1.02143
0.850838	-0.510341	0.116645	-0.0745418	-0.64562	-1.11618	-1.22604	-1.1341	0.518939	0.713696	0.392385	-0.615133	-0.252563	0.0181129	0.249091	-0.407282	0.237861	-0.457605	-0.961538	-0.793419	-0.451288	0.430322	-0.0403447	-1.36168	-0.731584	-0.777248	0.133594	0.572322	-1.11234	-1.02018
0.851174	-0.577393	0.112084	-0.0840821	-0.598867	-1.09768	-1.22099	-1.14322	0.497769	0.867191	0.3853	-0.572992	-0.197868	0.0286447	0.230581	-0.381092	0.228067	-0.460697	-0.961314	-0.774853	-0.478655	0.429129	-0.0418924	-1.33633	-0.767622	-0.793564	0.099742	0.558923	-1.16833	-0.980089
0.851511	-0.617759	0.232522	-0.0583419	-0.551421	-1.083	-1.23199	-1.12742	0.620191	0.890278	0.360768	-0.600321	-0.186707	0.0209468	0.18658	-0.299785	0.250116	-0.462016	-0.94629	-0.767502	-0.482034	0.351443	-0.103421	-1.29895	-0.810847	-0.831471	0.0751236	0.564721	-1.22242	-0.974672
0.851847	-0.577722	0.203186	-0.0486232	-0.534955	-1.0929	-1.23078	-1.07746	0.638694	0.816248	0.408194	-0.689463	-0.183883	-0.0417299	0.181202	-0.247709	0.286129	-0.467007	-0.921032	-0.776845	-0.438503	0.309746	-0.16019	-1.30171	-0.800321	-0.902949	0.0724486	0.561716	-1.24459	-0.980316
0.852184	-0.513291	0.220918	-0.0696471	-0.567636	-1.05709	-1.18356	-1.04232	0.540013	0.767403	0.39184	-0.733138	-0.181323	-0.0729264	0.199898	-0.311333	0.323899	-0.46827	-0.916547	-0.759895	-0.416578	0.315344	-0.1596	-1.33177	-0.738438	-0.942022	0.107483	0.570005	-1.24921	-0.98257
0.85252	-0.466377	0.365893	-0.0411432	-0.634541	-1.05293	-1.14665	-1.02861	0.469332	0.788748	0.280611	-0.718431	-0.207268	-0.0437978	0.193574	-0.41694	0.312333	-0.508629	-0.944726	-0.765156	-0.435881	0.310825	-0.120561	-1.33407	-0.699689	-0.944023	0.17009	0.614756	-1.19336	-0.995755
0.852857	-0.44002	0.448954	-0.00562573	-0.654194	-1.09667	-1.1781	-1.02752	0.560242	0.824689	0.213708	-0.680829	-0.228619	-0.0209393	0.132968	-0.477907	0.283732	-0.555967	-0.967883	-0.767823	-0.444564	0.245543	-0.122748	-1.31679	-0.695766	-0.942025	0.166754	0.663004	-1.11638	-0.962085
0.853193	-0.49791	0.390032	-0.00430569	-0.57108	-1.12441	-1.26794	-1.03489	0.61079	0.855194	0.243771	-0.67323	-0.244328	-0.0387818	0.0355081	-0.453894	0.333216	-0.546586	-0.94711	-0.718669	-0.449156	0.240645	-0.13508	-1.31832	-0.701817	-0.968958	0.121778	0.650983	-1.10104	-0.919059
0.853529	-0.578049	0.268489	-0.0249823	-0.537978	-1.08653	-1.2715	-1.06627	0.59889	0.823403	0.323667	-0.731766	-0.280144	-0.06768	-0.0315109	-0.380559	0.392872	-0.537419	-0.942281	-0.723459	-0.457983	0.307993	-0.152148	-1.29057	-0.703801	-1.00214	0.156849	0.626411	-1.11637	-0.940621
0.853866	-0.559898	0.219547	-0.0256607	-0.573824	-1.01498	-1.21107	-1.10345	0.665385	0.710158	0.353332	-0.801012	-0.317163	-0.0606759	-0.0262372	-0.32874	0.387781	-0.542377	-0.938463	-0.776312	-0.461118	0.314724	-0.204623	-1.2652	-0.748274	-1.00439	0.181721	0.594465	-1.13826	-0.925782
0.854202	-0.515655	0.223346	-0.0258742	-0.605393	-0.993038	-1.18835	-1.14519	0.779383	0.712289	0.281055	-0.81943	-0.365635	-0.0612485	0.0355449	-0.350542	0.314538	-0.550532	-0.913706	-0.81644	-0.447614	0.253711	-0.220461	-1.29117	-0.789515	-0.972563	0.173626	0.547761	-1.14138	-0.92308
0.854539	-0.519082	0.242757	-0.0686347	-0.61485	-1.07234	-1.19004	-1.255	0.826637	0.805221	0.243149	-0.833199	-0.431231	-0.0945366	0.0693037	-0.417918	0.278714	-0.582583	-0.948316	-0.860426	-0.445383	0.184148	-0.207781	-1.3145	-0.771039	-0.971589	0.178692	0.590502	-1.06536	-1.00713
0.854875	-0.58647	0.265567	-0.0934077	-0.658493	-1.11809	-1.20529	-1.30951	0.757556	0.845366	0.350509	-0.84073	-0.452782	-0.137845	0.0685369	-0.464512	0.250561	-0.59964	-1.01008	-0.888199	-0.460071	0.172519	-0.217384	-1.36081	-0.746734	-1.00697	0.158182	0.640739	-0.991712	-1.03933
0.855212	-0.672251	0.312783	-0.0999768	-0.724789	-1.06654	-1.2391	-1.23915	0.736563	0.833116	0.416567	-0.840844	-0.450599	-0.128074	0.0672796	-0.443875	0.186049	-0.577081	-1.03705	-0.874733	-0.417569	0.219025	-0.183032	-1.4338	-0.7321	-1.049	0.131751	0.60085	-1.00155	-0.987617
0.855548	-0.739265	0.348904	-0.127012	-0.672136	-1.09748	-1.29905	-1.20456	0.77318	0.841657	0.417996	-0.868366	-0.452845	-0.081659	0.0511858	-0.379928	0.206829	-0.565092	-1.03154	-0.829839	-0.370745	0.265603	-0.124898	-1.43143	-0.734245	-1.06539	0.130776	0.607626	-1.03594	-0.907237
0.855885	-0.753997	0.355349	-0.174375	-0.648695	-1.18347	-1.39294	-1.19483	0.758542	0.882145	0.401313	-0.859685	-0.425945	-0.0578195	0.00805035	-0.372745	0.257846	-0.586759	-1.03935	-0.799164	-0.397288	0.249387	-0.104304	-1.39884	-0.77886	-1.03413	0.115719	0.610728	-1.03456	-0.864236
0.856221	-0.701835	0.380528	-0.20731	-0.731438	-1.23747	-1.4607	-1.17811	0.595242	0.84538	0.360419	-0.808493	-0.399362	-0.0982755	-0.052647	-0.428785	0.257876	-0.617743	-1.0684	-0.79182	-0.491128	0.174383	-0.123176	-1.37681	-0.83037	-0.96754	0.126991	0.54013	-1.0023	-0.868586
0.856557	-0.68751	0.367802	-0.209611	-0.771438	-1.22802	-1.39819	-1.19764	0.467217	0.772158	0.329269	-0.811143	-0.409477	-0.121665	-0.0905205	-0.426993	0.250184	-0.609171	-1.06738	-0.770762	-0.570931	0.137293	-0.203597	-1.32667	-0.878274	-0.915224	0.176389	0.476195	-1.0022	-0.897556
0.856894	-0.74182	0.307369	-0.216574	-0.778793	-1.19534	-1.33673	-1.30943	0.477193	0.740843	0.342404	-0.84711	-0.456017	-0.0980769	-0.0685328	-0.420293	0.221683	-0.620639	-1.0544	-0.808451	-0.591768	0.169217	-0.290835	-1.28071	-0.942482	-0.929852	0.168178	0.438216	-1.01172	-0.92449
0.85723	-0.75648	0.29068	-0.230623	-0.797808	-1.19236	-1.35442	-1.43587	0.499316	0.77469	0.392625	-0.864815	-0.503642	-0.117324	0.00723043	-0.433387	0.175851	-0.654635	-1.05998	-0.897589	-0.587335	0.144796	-0.22325	-1.2782	-0.892544	-0.970445	0.142308	0.435659	-1.00341	-0.983213
0.857567	-0.708847	0.300268	-0.228271	-0.835107	-1.23792	-1.39724	-1.42582	0.529633	0.788888	0.379955	-0.839283	-0.49816	-0.197668	0.0744419	-0.430645	0.162207	-0.649931	-1.09344	-0.942867	-0.552219	0.118005	-0.142503	-1.31694	-0.777418	-0.948372	0.131283	0.487578	-0.992602	-1.07395
0.857903	-0.650378	0.292858	-0.188156	-0.836932	-1.25774	-1.41284	-1.36991	0.556041	0.778364	0.310905	-0.811656	-0.415212	-0.259533	0.0660492	-0.468487	0.175668	-0.652755	-1.12309	-0.958594	-0.507193	0.138954	-0.155003	-1.31237	-0.787646	-0.950423	0.0975236	0.536886	-1.05574	-1.13428
0.85824	-0.655889	0.257199	-0.179853	-0.838193	-1.21423	-1.40646	-1.33732	0.536586	0.822017	0.309134	-0.817456	-0.382944	-0.216473	0.0347375	-0.499077	0.185044	-0.664657	-1.11505	-0.956431	-0.497824	0.159571	-0.174231	-1.28857	-0.797296	-0.990164	0.0834578	0.564696	-1.1604	-1.10402
0.858576	-0.694336	0.255041	-0.198535	-0.899131	-1.13292	-1.41883	-1.31968	0.50766	0.872141	0.403098	-0.86165	-0.419998	-0.219289	0.0819818	-0.442467	0.168382	-0.653995	-1.07915	-0.941134	-0.492785	0.191718	-0.203195	-1.31972	-0.783697	-1.00894	0.114773	0.599988	-1.20509	-1.03701
0.858912	-0.701643	0.279312	-0.166616	-0.923511	-1.07551	-1.4564	-1.2782	0.485686	0.924902	0.491834	-0.908368	-0.453857	-0.269014	0.0505264	-0.402582	0.170999	-0.651654	-1.11251	-0.95483	-0.475747	0.234543	-0.205606	-1.33498	-0.819305	-1.00808	0.171797	0.617338	-1.1779	-1.03516
0.859249	-0.654579	0.271474	-0.128494	-0.901603	-1.08403	-1.49036	-1.24896	0.455011	0.992897	0.47318	-0.901311	-0.484183	-0.25591	-0.0144797	-0.390941	0.202922	-0.66797	-1.1691	-0.973464	-0.465411	0.260858	-0.123036	-1.35079	-0.838642	-1.01753	0.23097	0.610755	-1.144	-1.07686
0.859585	-0.660248	0.225551	-0.128481	-0.874672	-1.13373	-1.49758	-1.27373	0.402523	0.977441	0.465725	-0.830152	-0.493727	-0.228935	0.0457127	-0.376073	0.245722	-0.684871	-1.16119	-0.958087	-0.504666	0.269115	-0.0856579	-1.3992	-0.818776	-1.05051	0.266038	0.60069	-1.16732	-1.09209
0.859922	-0.726129	0.215946	-0.165099	-0.842965	-1.11184	-1.50247	-1.29885	0.391543	0.904574	0.485946	-0.78927	-0.473571	-0.213194	0.115832	-0.397577	0.311507	-0.672403	-1.1309	-0.932879	-0.57369	0.285723	-0.0894486	-1.40326	-0.78102	-1.06338	0.25462	0.603928	-1.22457	-1.05018
0.860258	-0.782605	0.287291	-0.17707	-0.852713	-1.06374	-1.50001	-1.27936	0.462301	0.856821	0.493785	-0.788042	-0.462832	-0.203165	0.106499	-0.444672	0.336391	-0.646185	-1.15794	-0.894063	-0.609124	0.330138	-0.049063	-1.37493	-0.743255	-1.03218	0.19992	0.591381	-1.27605	-1.02534
0.860595	-0.776348	0.328723	-0.160711	-0.899763	-1.06996	-1.47646	-1.22088	0.507562	0.837831	0.511669	-0.80711	-0.464587	-0.202972	0.0340035	-0.480744	0.287709	-0.635207	-1.23648	-0.859244	-0.56236	0.352486	-0.0501044	-1.36254	-0.730701	-0.966257	0.177359	0.551512	-1.28196	-1.03706
0.860931	-0.744517	0.285148	-0.145498	-0.880492	-1.12167	-1.4408	-1.19141	0.484608	0.875394	0.53895	-0.852637	-0.466726	-0.207774	0.021463	-0.482503	0.290851	-0.65126	-1.23488	-0.891394	-0.499656	0.368488	-0.0389569	-1.38402	-0.746664	-0.907969	0.233656	0.562929	-1.22354	-1.05437
0.861267	-0.742838	0.19933	-0.140963	-0.833733	-1.13983	-1.42787	-1.22171	0.431912	0.95772	0.533768	-0.87333	-0.464694	-0.202503	0.0538313	-0.467966	0.309322	-0.69145	-1.19461	-0.922042	-0.502922	0.405499	0.047407	-1.40136	-0.75906	-0.887939	0.27346	0.612737	-1.17457	-1.03816
0.861604	-0.768216	0.191644	-0.152895	-0.816935	-1.10896	-1.43383	-1.27062	0.436385	0.995212	0.439478	-0.862755	-0.423458	-0.168429	0.0975242	-0.45653	0.302139	-0.724597	-1.18834	-0.903522	-0.571534	0.419055	0.082287	-1.39329	-0.755897	-0.90353	0.294334	0.652455	-1.18119	-1.03431
0.86194	-0.765246	0.248839	-0.167165	-0.832787	-1.10617	-1.41331	-1.26081	0.486923	1.00884	0.371318	-0.881215	-0.371447	-0.145825	0.189476	-0.444256	0.343923	-0.710484	-1.21907	-0.881692	-0.647784	0.430141	0.0676134	-1.38364	-0.761627	-0.927274	0.318861	0.660621	-1.20859	-1.04982
0.862277	-0.722082	0.317891	-0.148409	-0.855663	-1.10646	-1.40097	-1.2667	0.551776	1.04108	0.406094	-0.885423	-0.400085	-0.158558	0.235335	-0.394979	0.35213	-0.699055	-1.19712	-0.890217	-0.677737	0.452617	0.0581763	-1.37342	-0.815073	-0.967857	0.32877	0.632076	-1.20765	-1.02487
0.862613	-0.691964	0.368495	-0.126512	-0.851394	-1.07381	-1.39767	-1.30098	0.613238	1.08524	0.486943	-0.871164	-0.42873	-0.176564	0.205456	-0.323363	0.303784	-0.710422	-1.12934	-0.931938	-0.643595	0.43864	0.0637204	-1.38047	-0.839848	-0.994576	0.352707	0.617216	-1.18319	-0.995326
0.86295	-0.684352	0.384099	-0.12334	-0.810264	-1.00854	-1.37455	-1.29232	0.610283	1.0737	0.578028	-0.88802	-0.420937	-0.170136	0.195774	-0.30046	0.306407	-0.714214	-1.12031	-0.981299	-0.578004	0.429894	0.0625118	-1.42263	-0.841724	-0.965813	0.394862	0.683959	-1.17747	-0.988098
0.863286	-0.685293	0.395343	-0.121066	-0.802829	-0.955376	-1.39706	-1.25484	0.586225	1.00846	0.609825	-0.91278	-0.425372	-0.152067	0.187388	-0.365612	0.330616	-0.701107	-1.16737	-0.999492	-0.527892	0.45268	0.055161	-1.43062	-0.89843	-0.972608	0.413045	0.694899	-1.15921	-0.991572
0.863622	-0.672586	0.440258	-0.12501	-0.830515	-0.931022	-1.44091	-1.20679	0.636163	0.971816	0.533736	-0.913575	-0.436474	-0.153664	0.187836	-0.448157	0.313254	-0.688797	-1.18246	-0.983233	-0.523411	0.472428	0.0773886	-1.4292	-0.915416	-1.01682	0.40727	0.630175	-1.14289	-0.983675
0.863959	-0.648194	0.426044	-0.132102	-0.837147	-0.934791	-1.42892	-1.16065	0.621093	1.01291	0.51439	-0.89061	-0.441373	-0.139187	0.233787	-0.445129	0.239913	-0.691614	-1.10743	-0.959099	-0.553499	0.483908	0.114073	-1.47549	-0.886012	-1.03347	0.389199	0.612086	-1.16844	-0.938823
0.864295	-0.644688	0.361188	-0.12922	-0.803478	-0.990233	-1.38129	-1.14318	0.554185	1.07384	0.58363	-0.903845	-0.440307	-0.122061	0.243481	-0.389862	0.229052	-0.671566	-1.07774	-0.947134	-0.588508	0.494832	0.120691	-1.47671	-0.876703	-1.03161	0.373481	0.621361	-1.20474	-0.866416
0.864632	-0.687562	0.329591	-0.119649	-0.782592	-1.03474	-1.3456	-1.15028	0.544675	1.06132	0.645204	-0.94004	-0.447502	-0.143266	0.190397	-0.367222	0.282994	-0.648733	-1.0743	-0.93575	-0.59414	0.508037	0.0673657	-1.4533	-0.869751	-1.01021	0.393566	0.622101	-1.19387	-0.85432
0.864968	-0.736636	0.330332	-0.10878	-0.827039	-1.0131	-1.35613	-1.1754	0.520893	1.00837	0.654685	-0.946085	-0.444564	-0.180846	0.120633	-0.395087	0.321484	-0.664643	-1.03053	-0.91206	-0.557454	0.49841	0.0182175	-1.45816	-0.860026	-0.969462	0.429611	0.602235	-1.13487	-0.857735
0.865305	-0.769985	0.325739	-0.0992541	-0.895006	-0.993085	-1.3976	-1.23492	0.473819	1.02775	0.642563	-0.8996	-0.420284	-0.197612	0.0947021	-0.343254	0.358257	-0.710095	-1.01424	-0.894836	-0.553987	0.477599	0.00366605	-1.43324	-0.847124	-0.935558	0.446536	0.577454	-1.14077	-0.809915
0.865641	-0.785296	0.306744	-0.0951022	-0.91344	-0.989784	-1.42339	-1.25221	0.443815	1.14676	0.633645	-0.845175	-0.419375	-0.175864	0.120438	-0.326169	0.390057	-0.741015	-1.03163	-0.891311	-0.612674	0.478362	0.00720867	-1.38171	-0.81153	-0.912326	0.480871	0.553436	-1.17471	-0.786421
0.865977	-0.78209	0.342022	-0.0928573	-0.867862	-0.989504	-1.40798	-1.18842	0.451694	1.17246	0.576854	-0.83275	-0.419507	-0.141283	0.171132	-0.422273	0.410672	-0.728212	-1.04887	-0.887568	-0.578733	0.502835	0.00932374	-1.33893	-0.766531	-0.904745	0.512416	0.543794	-1.17494	-0.816673
0.866314	-0.774975	0.38006	-0.0915376	-0.841291	-0.991718	-1.38068	-1.13727	0.484656	1.13327	0.552023	-0.861743	-0.395039	-0.124145	0.220016	-0.467191	0.446651	-0.694284	-1.04199	-0.858983	-0.513352	0.529718	-0.0270726	-1.33354	-0.742123	-0.929549	0.517695	0.589627	-1.16611	-0.870239
0.86665	-0.764814	0.363658	-0.103664	-0.830069	-1.01768	-1.35615	-1.14509	0.527423	1.12864	0.606608	-0.870222	-0.371894	-0.122678	0.234107	-0.448342	0.469849	-0.684018	-1.04657	-0.838666	-0.507564	0.535888	-0.094443	-1.38379	-0.755416	-0.932742	0.545382	0.651681	-1.13525	-0.88677
0.866987	-0.728828	0.331167	-0.118386	-0.825204	-1.06926	-1.33382	-1.19175	0.574612	1.16476	0.643048	-0.831913	-0.368452	-0.097411	0.215707	-0.427233	0.458157	-0.706158	-1.05797	-0.845088	-0.515406	0.523648	-0.0872905	-1.44928	-0.769691	-0.904193	0.581515	0.674374	-1.07961	-0.915169
0.867323	-0.703008	0.324172	-0.123261	-0.84861	-1.1112	-1.32108	-1.22363	0.55898	1.19071	0.681346	-0.800965	-0.390119	-0.086926	0.218515	-0.449212	0.446502	-0.724105	-1.02401	-0.852762	-0.523109	0.529996	-0.0476772	-1.44845	-0.769107	-0.914886	0.581755	0.655787	-1.03475	-0.968679
0.86766	-0.720535	0.338948	-0.119151	-0.86023	-1.07328	-1.36317	-1.25344	0.521057	1.1744	0.728657	-0.835018	-0.425658	-0.106167	0.227672	-0.43069	0.45687	-0.721569	-1.00312	-0.827902	-0.541885	0.567618	-0.0352183	-1.39055	-0.784231	-0.964313	0.524944	0.649866	-1.01674	-0.981348
0.867996	-0.774868	0.335471	-0.0957645	-0.845932	-1.02548	-1.4171	-1.26297	0.598025	1.12888	0.730065	-0.892262	-0.448946	-0.116065	0.229217	-0.370436	0.475186	-0.713052	-1.01881	-0.802241	-0.582563	0.589178	-0.0195419	-1.32763	-0.83652	-1.01118	0.48325	0.658863	-1.02087	-0.99394
0.868333	-0.825498	0.36706	-0.0657245	-0.831058	-1.10245	-1.39017	-1.21757	0.638892	1.09065	0.73017	-0.875414	-0.455411	-0.133644	0.246519	-0.351166	0.464617	-0.724007	-1.04333	-0.830212	-0.606798	0.595683	-0.00929074	-1.31119	-0.882719	-1.01187	0.49494	0.632026	-1.03103	-1.00901
0.868669	-0.828279	0.399187	-0.0667697	-0.831851	-1.16146	-1.3602	-1.1993	0.597325	1.08261	0.723079	-0.84303	-0.46061	-0.165593	0.279366	-0.3487	0.42357	-0.745367	-1.10611	-0.829715	-0.590525	0.589837	-0.0140692	-1.337	-0.855778	-0.990198	0.515891	0.646813	-1.04819	-0.982843
0.869005	-0.771058	0.334383	-0.0748776	-0.828008	-1.13112	-1.34886	-1.1963	0.585448	1.09383	0.655728	-0.823838	-0.452552	-0.187998	0.290223	-0.345779	0.38311	-0.767795	-1.1635	-0.80676	-0.550916	0.554383	-0.0248962	-1.36804	-0.801521	-0.993189	0.536839	0.695318	-1.06763	-0.936815
0.869342	-0.72665	0.265744	-0.0795681	-0.794965	-1.05952	-1.33036	-1.14796	0.622433	1.09018	0.602899	-0.803568	-0.473212	-0.161207	0.246238	-0.345098	0.380394	-0.784785	-1.14728	-0.824947	-0.541247	0.511846	-0.0355167	-1.3691	-0.800069	-1.03485	0.547331	0.693524	-1.08183	-0.906792
0.869678	-0.730081	0.278384	-0.0937904	-0.769505	-1.03134	-1.34457	-1.1127	0.664787	1.07823	0.594828	-0.790922	-0.547808	-0.112884	0.214316	-0.34344	0.38558	-0.787168	-1.10416	-0.861804	-0.566501	0.491302	-0.0357546	-1.35582	-0.867642	-1.03773	0.529637	0.69872	-1.09743	-0.913935
0.870015	-0.760438	0.375569	-0.101977	-0.7599	-1.01816	-1.35755	-1.12338	0.672317	1.0862	0.608026	-0.773292	-0.552318	-0.104457	0.184581	-0.331222	0.374532	-0.760134	-1.06495	-0.882978	-0.592853	0.503783	-0.0204774	-1.34447	-0.856186	-0.995524	0.490758	0.708481	-1.08966	-0.941608
0.870351	-0.767556	0.451907	-0.0917292	-0.761332	-0.970258	-1.33452	-1.15977	0.690429	1.10174	0.626924	-0.74918	-0.519377	-0.136594	0.125741	-0.317867	0.359047	-0.72423	-1.04233	-0.871035	-0.599212	0.515454	-0.0160099	-1.34079	-0.807209	-0.963949	0.461133	0.687268	-1.05412	-0.927029
0.870688	-0.757545	0.42385	-0.063609	-0.781725	-0.927432	-1.32648	-1.15332	0.714135	1.11668	0.646415	-0.755287	-0.51709	-0.179713	0.142257	-0.341789	0.396156	-0.755485	-1.04356	-0.83669	-0.587154	0.507968	-0.0332927	-1.3309	-0.80666	-0.996424	0.468335	0.69336	-1.04918	-0.847331
0.871024	-0.754935	0.297836	-0.0350644	-0.804942	-0.874266	-1.31925	-1.10509	0.716552	1.14337	0.654037	-0.755958	-0.481018	-0.197725	0.208184	-0.351318	0.459221	-0.808104	-1.03476	-0.822182	-0.559766	0.494217	-0.0594471	-1.30379	-0.784554	-1.0421	0.496613	0.717523	-1.03895	-0.80368
0.87136	-0.748048	0.204634	-0.0223205	-0.817122	-0.800523	-1.30058	-1.08121	0.709444	1.20926	0.624147	-0.736188	-0.460944	-0.172515	0.237282	-0.311068	0.476253	-0.818152	-1.01882	-0.82947	-0.504214	0.513138	-0.0642383	-1.2703	-0.78703	-1.03783	0.514556	0.711758	-1.01556	-0.814091
0.871697	-0.735405	0.201996	-0.0293555	-0.824047	-0.752553	-1.30459	-1.15642	0.723094	1.23752	0.621164	-0.752994	-0.476481	-0.134903	0.222572	-0.276588	0.415505	-0.79424	-1.0625	-0.795507	-0.45372	0.557084	-0.0174226	-1.26315	-0.839681	-0.988172	0.508653	0.662392	-1.05835	-0.855552
0.872033	-0.706237	0.26369	-0.0472049	-0.827977	-0.787563	-1.30956	-1.21389	0.73506	1.20329	0.664798	-0.776737	-0.439828	-0.111679	0.239184	-0.289154	0.386558	-0.786227	-1.11351	-0.780451	-0.45581	0.588416	0.0532281	-1.28686	-0.855424	-0.966286	0.502909	0.630722	-1.07917	-0.913638
0.87237	-0.636902	0.314323	-0.0694242	-0.819728	-0.871086	-1.30113	-1.17987	0.667119	1.21725	0.667078	-0.768011	-0.441512	-0.0905953	0.315847	-0.320613	0.441702	-0.797884	-1.12718	-0.807028	-0.521796	0.582994	0.0349521	-1.31757	-0.83094	-0.998909	0.502409	0.639167	-1.05782	-0.937455
0.872706	-0.615782	0.348375	-0.0855931	-0.794096	-0.887816	-1.29841	-1.12783	0.636974	1.24247	0.69616	-0.730011	-0.502239	-0.0991273	0.361364	-0.296349	0.471343	-0.77911	-1.12466	-0.807431	-0.566305	0.565169	-0.0178397	-1.3277	-0.803296	-1.03416	0.49563	0.622102	-1.08901	-0.895665
0.873043	-0.670376	0.373797	-0.082548	-0.798792	-0.864848	-1.2904	-1.14145	0.69098	1.25224	0.766058	-0.709153	-0.509432	-0.12863	0.321973	-0.264631	0.524456	-0.748752	-1.11295	-0.764684	-0.571636	0.564773	-0.0303422	-1.34522	-0.81294	-1.03657	0.46798	0.64095	-1.05265	-0.818563
0.873379	-0.712286	0.374787	-0.060642	-0.815181	-0.855227	-1.29116	-1.18396	0.714382	1.28312	0.77994	-0.718054	-0.491883	-0.124507	0.253494	-0.25298	0.593078	-0.730319	-1.09085	-0.73194	-0.609579	0.581607	-0.0244733	-1.3554	-0.860312	-1.01124	0.457008	0.711377	-0.96864	-0.798177
0.873715	-0.725328	0.310098	-0.0419949	-0.782084	-0.880004	-1.32574	-1.15289	0.675055	1.30727	0.778992	-0.722728	-0.475341	-0.122058	0.278171	-0.235948	0.565435	-0.725506	-1.06533	-0.767762	-0.629038	0.59915	-0.0202598	-1.31526	-0.892873	-0.987663	0.477004	0.75513	-0.983189	-0.818245
0.874052	-0.712553	0.248459	-0.0591334	-0.750081	-0.899967	-1.34332	-1.10579	0.617779	1.32624	0.780235	-0.682051	-0.452305	-0.126822	0.310963	-0.193321	0.514333	-0.710102	-1.06941	-0.777531	-0.611887	0.610877	-0.01816	-1.26679	-0.863436	-0.961105	0.500368	0.783503	-1.01393	-0.794498
0.874388	-0.677575	0.304557	-0.0869485	-0.750883	-0.901224	-1.33963	-1.09307	0.603947	1.37243	0.753474	-0.658626	-0.431046	-0.107082	0.292302	-0.162161	0.499906	-0.680668	-1.0801	-0.759815	-0.589698	0.619181	-0.00708414	-1.25372	-0.847931	-0.936833	0.54724	0.79672	-1.02116	-0.788598
0.874725	-0.654511	0.379902	-0.0849044	-0.778925	-0.889698	-1.33819	-1.1181	0.600059	1.44342	0.728371	-0.717709	-0.422174	-0.0925978	0.260935	-0.180918	0.514189	-0.661087	-1.0557	-0.771405	-0.559693	0.594554	-0.0205078	-1.28521	-0.865637	-0.927754	0.5984	0.78476	-1.02686	-0.796493
0.875061	-0.643757	0.428723	-0.0440724	-0.818952	-0.857014	-1.3181	-1.14756	0.614236	1.47741	0.725483	-0.745897	-0.428539	-0.093925	0.291085	-0.195809	0.519985	-0.689582	-1.02676	-0.782472	-0.533156	0.557909	-0.0382504	-1.31797	-0.876815	-0.935902	0.612268	0.804034	-1.03372	-0.781794
0.875398	-0.632941	0.46619	-0.0359698	-0.841712	-0.832606	-1.29227	-1.15367	0.680182	1.42648	0.736354	-0.731085	-0.429416	-0.107909	0.337899	-0.190638	0.50068	-0.712093	-1.02001	-0.77801	-0.531457	0.567439	-0.0120234	-1.33074	-0.84979	-0.966475	0.649926	0.865073	-1.01703	-0.795204
0.875734	-0.650264	0.481414	-0.0360336	-0.833352	-0.839419	-1.28492	-1.13133	0.776903	1.37815	0.729273	-0.717741	-0.431614	-0.152204	0.314809	-0.18571	0.487603	-0.691429	-1.02853	-0.760876	-0.556726	0.614669	-0.00889782	-1.33245	-0.845017	-1.0008	0.680496	0.916814	-0.969219	-0.820107
0.87607	-0.675485	0.528382	0.0108067	-0.823958	-0.848226	-1.29221	-1.10844	0.844783	1.40089	0.720441	-0.710313	-0.438853	-0.181064	0.266923	-0.2049	0.557917	-0.716927	-1.0069	-0.73775	-0.570927	0.672473	-0.0344303	-1.3502	-0.903029	-0.980671	0.639868	0.873487	-0.939111	-0.812144
0.876407	-0.686155	0.609303	0.0280371	-0.834048	-0.873348	-1.29392	-1.12679	0.853171	1.46179	0.732551	-0.699992	-0.422136	-0.155952	0.27183	-0.197179	0.601727	-0.75638	-0.977912	-0.724739	-0.544546	0.713376	-0.0437502	-1.37443	-0.933979	-0.940774	0.601129	0.796262	-0.937954	-0.773625
0.876743	-0.710616	0.572159	0.00203738	-0.855666	-0.909905	-1.28712	-1.17073	0.856449	1.40294	0.739814	-0.684022	-0.408413	-0.126865	0.34056	-0.135092	0.530512	-0.761069	-0.969751	-0.733369	-0.50522	0.714792	-0.0328525	-1.37398	-0.916467	-0.938358	0.602975	0.790999	-0.958757	-0.727116
0.87708	-0.734277	0.489378	-0.0325175	-0.854141	-0.901514	-1.29698	-1.15917	0.894673	1.31982	0.740784	-0.677068	-0.414333	-0.120328	0.35926	-0.0708014	0.504495	-0.753688	-0.969138	-0.757084	-0.478247	0.675541	-0.0237463	-1.33184	-0.888332	-0.983288	0.643107	0.865668	-0.9944	-0.700133
0.877416	-0.746976	0.469393	-0.0474705	-0.821021	-0.852064	-1.2907	-1.15357	0.95725	1.34278	0.753106	-0.698595	-0.405186	-0.118887	0.322347	-0.0102148	0.5173	-0.752997	-0.9587	-0.756642	-0.479919	0.62961	-0.0175997	-1.318	-0.899553	-1.0037	0.701981	0.928759	-1.00799	-0.706889
0.877753	-0.769088	0.501419	-0.0514027	-0.790012	-0.802685	-1.25734	-1.15992	0.974844	1.4397	0.782754	-0.721163	-0.402766	-0.0835414	0.287779	0.0414342	0.524839	-0.766359	-0.930434	-0.726176	-0.51235	0.636059	0.0287229	-1.33315	-0.928541	-0.978892	0.74336	0.949282	-1.0021	-0.732896
0.878089	-0.728324	0.580138	-0.0477788	-0.803925	-0.788309	-1.2302	-1.0991	0.915824	1.45291	0.760255	-0.688122	-0.416572	-0.0571917	0.316349	0.0685227	0.559011	-0.786897	-0.894139	-0.700051	-0.503662	0.652265	0.0774647	-1.29762	-0.94942	-0.970924	0.75146	1.02185	-1.01517	-0.752861
0.878425	-0.650645	0.662788	-0.0149056	-0.784352	-0.746086	-1.20458	-1.06305	0.832965	1.38133	0.716395	-0.65553	-0.41762	-0.0573931	0.405423	0.0971175	0.608195	-0.784363	-0.879155	-0.658522	-0.473158	0.649398	0.0809761	-1.27944	-0.949153	-0.987632	0.751788	1.0604	-0.984772	-0.741867
0.878762	-0.669612	0.688678	-0.00218973	-0.741289	-0.694122	-1.19238	-1.09129	0.832356	1.38443	0.774428	-0.651062	-0.40973	-0.0501063	0.502258	0.153688	0.662052	-0.741124	-0.8768	-0.622428	-0.531853	0.676807	0.0404678	-1.2922	-0.896235	-0.98033	0.754371	1.03888	-0.938093	-0.711032
0.879098	-0.692547	0.752873	-0.0251163	-0.757393	-0.709463	-1.21091	-1.13116	0.9135	1.34637	0.836128	-0.649106	-0.392634	-0.0392046	0.537589	0.224649	0.719273	-0.673683	-0.856809	-0.635697	-0.573175	0.731796	0.0170609	-1.2819	-0.845822	-0.91919	0.754915	1.05406	-0.960843	-0.687365
0.879435	-0.680337	0.804602	-0.0361374	-0.778899	-0.729757	-1.20957	-1.13113	0.982461	1.3184	0.862036	-0.625242	-0.370571	-0.0457201	0.520693	0.217659	0.730186	-0.64012	-0.84035	-0.64309	-0.547585	0.791418	0.0281924	-1.25825	-0.880268	-0.937357	0.750214	1.08092	-0.971422	-0.686596
0.879771	-0.677541	0.71396	-0.0371566	-0.783868	-0.712556	-1.20589	-1.0958	0.946662	1.44415	0.898101	-0.578367	-0.400386	-0.0770098	0.480677	0.157682	0.701425	-0.647455	-0.830849	-0.617045	-0.503679	0.832641	0.0343159	-1.24724	-0.900489	-1.00295	0.760734	1.08944	-0.96105	-0.673381
0.880108	-0.656895	0.651527	-0.0303814	-0.776538	-0.678357	-1.23456	-1.06736	0.903444	1.4577	0.904083	-0.54416	-0.464248	-0.0874237	0.437887	0.124804	0.692663	-0.657451	-0.827458	-0.567039	-0.459313	0.832302	0.0691437	-1.25678	-0.901081	-1.00935	0.804061	1.08688	-0.981546	-0.638802
0.880444	-0.622605	0.668673	-0.0227636	-0.725239	-0.700562	-1.2323	-1.07255	0.896262	1.38536	0.864933	-0.592703	-0.487853	-0.0845214	0.393039	0.0971071	0.719939	-0.634402	-0.860505	-0.508642	-0.44813	0.809011	0.104653	-1.24942	-0.935198	-1.01492	0.864326	1.10616	-1.03192	-0.596394
0.880781	-0.616798	0.691717	-0.0643746	-0.687815	-0.734451	-1.21939	-1.06867	0.915422	1.42866	0.813946	-0.65568	-0.421525	-0.0850738	0.372737	0.0759424	0.71944	-0.612831	-0.877128	-0.483503	-0.469582	0.812752	0.071275	-1.23328	-0.96228	-1.01067	0.863334	1.13381	-1.04524	-0.54907
0.881117	-0.680397	0.666772	-0.100635	-0.702927	-0.732812	-1.23542	-1.01588	0.972968	1.52927	0.810595	-0.653412	-0.340302	-0.0315864	0.386535	0.0666117	0.649785	-0.621599	-0.845695	-0.518445	-0.417773	0.853238	0.009563	-1.22053	-0.948969	-0.978446	0.823597	1.13555	-0.985495	-0.535359
0.881453	-0.745631	0.59591	-0.0523905	-0.689157	-0.764279	-1.2519	-0.957313	1.00762	1.61772	0.851573	-0.636195	-0.331572	-0.00554991	0.361577	0.0463702	0.639672	-0.614069	-0.857705	-0.583212	-0.348298	0.882579	-0.00840952	-1.18394	-0.895455	-0.973903	0.806196	1.12494	-0.933501	-0.58276
0.88179	-0.740676	0.526614	0.0206634	-0.693279	-0.772278	-1.24417	-0.955159	0.970184	1.65291	0.880213	-0.612236	-0.371224	-0.0644418	0.322541	0.0370608	0.678327	-0.61394	-0.90492	-0.630296	-0.353088	0.862591	0.0409822	-1.15005	-0.839315	-0.971148	0.772168	1.12931	-0.927026	-0.648673
0.882126	-0.70597	0.513061	0.0666245	-0.723483	-0.734771	-1.21788	-0.997733	0.91097	1.6207	0.827206	-0.573638	-0.438407	-0.0856558	0.325106	0.0558243	0.710813	-0.63697	-0.944106	-0.633151	-0.403636	0.851522	0.0508753	-1.15476	-0.838707	-0.946894	0.757334	1.1482	-0.940504	-0.656757
0.882463	-0.659036	0.50373	0.0737938	-0.667453	-0.741877	-1.19906	-0.982364	0.88949	1.59573	0.780783	-0.526268	-0.487576	-0.0884922	0.361822	0.080632	0.769399	-0.63615	-0.949658	-0.602169	-0.4427	0.851465	0.0116874	-1.19744	-0.881986	-0.930337	0.793632	1.13745	-0.911008	-0.604443
0.882799	-0.615457	0.471683	0.0709816	-0.59807	-0.764599	-1.16856	-0.969073	0.922374	1.59717	0.808725	-0.506652	-0.455164	-0.104395	0.371626	0.0654778	0.806311	-0.598664	-0.908342	-0.576677	-0.438495	0.851195	-0.0149718	-1.2501	-0.87541	-0.93433	0.817146	1.14708	-0.91052	-0.591055
0.883136	-0.607082	0.480145	0.0627662	-0.590834	-0.765895	-1.12932	-1.01092	0.958869	1.53717	0.845078	-0.520095	-0.415451	-0.0962236	0.334304	0.0238471	0.796653	-0.55283	-0.861117	-0.582773	-0.410374	0.875825	0.0176461	-1.26526	-0.863104	-0.954278	0.793673	1.18611	-0.961601	-0.569222
0.883472	-0.63263	0.537717	0.0436879	-0.630318	-0.746299	-1.1155	-1.06781	0.95413	1.52883	0.860682	-0.53262	-0.409332	-0.107412	0.317247	0.0284371	0.79713	-0.543848	-0.869103	-0.602987	-0.377573	0.901627	0.0346603	-1.20386	-0.861456	-0.967593	0.75074	1.16276	-0.983138	-0.538786
0.883808	-0.655319	0.598013	0.0151768	-0.663772	-0.724975	-1.14732	-1.06585	0.923855	1.58213	0.858205	-0.568112	-0.407462	-0.144791	0.349944	0.0622584	0.796034	-0.584833	-0.880027	-0.579914	-0.370734	0.910888	0.00207305	-1.15097	-0.82913	-0.96386	0.760925	1.10452	-0.959066	-0.570994
0.884145	-0.629134	0.608835	0.00957593	-0.688652	-0.726376	-1.18443	-1.02139	0.925541	1.55478	0.853473	-0.599565	-0.452687	-0.157413	0.405004	0.0698146	0.79137	-0.627022	-0.881969	-0.529494	-0.409907	0.919994	0.00132967	-1.14762	-0.827625	-0.964014	0.796768	1.06186	-0.908552	-0.552569
0.884481	-0.57392	0.651494	0.0113672	-0.723276	-0.751989	-1.17098	-0.999075	0.92337	1.49843	0.844174	-0.569662	-0.50319	-0.160145	0.425801	0.0219864	0.813358	-0.613306	-0.903256	-0.516511	-0.409378	0.898927	-0.00167641	-1.16692	-0.864735	-0.979384	0.811324	1.06043	-0.85767	-0.499388
0.884818	-0.547376	0.729734	-0.0324244	-0.707405	-0.749882	-1.17287	-0.962086	0.900431	1.45617	0.83584	-0.524661	-0.475806	-0.162227	0.424353	0.00057778	0.856111	-0.616271	-0.917637	-0.534217	-0.384889	0.858669	-0.0323254	-1.20014	-0.885718	-0.939074	0.792701	1.12063	-0.823458	-0.524092
0.885154	-0.592046	0.773768	-0.0497515	-0.680311	-0.752654	-1.17588	-0.942082	0.883396	1.43595	0.842805	-0.500566	-0.445821	-0.151361	0.399605	0.0322189	0.89069	-0.631126	-0.919682	-0.540042	-0.422775	0.859169	-0.0603481	-1.21222	-0.868646	-0.896164	0.796828	1.18976	-0.834642	-0.540764
0.885491	-0.64326	0.799289	-0.0127883	-0.705747	-0.797981	-1.13411	-0.976465	0.901994	1.49116	0.866027	-0.505215	-0.438669	-0.11618	0.344337	0.0823942	0.881737	-0.612706	-0.916211	-0.510993	-0.464199	0.880999	-0.0714738	-1.1821	-0.820636	-0.926982	0.834466	1.19076	-0.882569	-0.543133
0.885827	-0.651874	0.819596	0.034785	-0.718591	-0.789147	-1.10076	-0.978691	0.939442	1.56248	0.899626	-0.533224	-0.433664	-0.0879233	0.316243	0.108101	0.816249	-0.593363	-0.89362	-0.501639	-0.476714	0.911567	-0.0567424	-1.16781	-0.777852	-0.939914	0.87133	1.17207	-0.864558	-0.578265
0.886163	-0.620557	0.828184	0.0495293	-0.697991	-0.730655	-1.09444	-0.943959	0.959774	1.55313	0.932016	-0.570336	-0.437697	-0.100855	0.32507	0.128553	0.738729	-0.585662	-0.859109	-0.512661	-0.470637	0.95115	-0.0251281	-1.16511	-0.799748	-0.935554	0.908917	1.15492	-0.806093	-0.618963
0.8865	-0.603255	0.810648	0.0306533	-0.667918	-0.675994	-1.10793	-0.922014	0.959606	1.49265	0.947197	-0.603551	-0.448765	-0.124463	0.335283	0.171711	0.697773	-0.59284	-0.840791	-0.517242	-0.461259	0.965111	-0.0321286	-1.15461	-0.859248	-0.952338	0.91281	1.14512	-0.782207	-0.634376
0.886836	-0.592062	0.786735	0.0113138	-0.664719	-0.645177	-1.13796	-0.951845	0.911958	1.49176	0.929792	-0.627496	-0.456493	-0.138201	0.308983	0.214683	0.665983	-0.628832	-0.869203	-0.509587	-0.459932	0.957274	-0.0708675	-1.15826	-0.898478	-0.981512	0.861277	1.18309	-0.805205	-0.618138
0.887173	-0.566602	0.776557	0.0304557	-0.679703	-0.646782	-1.17879	-1.00316	0.853795	1.57611	0.90358	-0.611724	-0.452673	-0.141227	0.268253	0.232939	0.689407	-0.667201	-0.886829	-0.504905	-0.471193	0.953936	-0.0972104	-1.15235	-0.902382	-1.01827	0.825379	1.2157	-0.813157	-0.597702
0.887509	-0.555044	0.77152	0.0759813	-0.697777	-0.660098	-1.21031	-1.0347	0.934543	1.58752	0.945694	-0.568013	-0.472307	-0.142975	0.264263	0.232521	0.793269	-0.684864	-0.858309	-0.514989	-0.487984	0.965248	-0.0975791	-1.13862	-0.938909	-1.05253	0.80156	1.19011	-0.781885	-0.598751
0.887846	-0.577157	0.752869	0.107642	-0.715641	-0.64238	-1.20534	-1.03746	1.01912	1.51999	0.959371	-0.56796	-0.502394	-0.11876	0.316133	0.249248	0.885822	-0.693599	-0.836106	-0.536275	-0.468277	0.960575	-0.0663425	-1.16598	-1.00377	-1.06479	0.770699	1.14729	-0.770291	-0.616866
0.888182	-0.624365	0.723027	0.0935315	-0.691599	-0.625334	-1.19191	-1.02994	0.993351	1.45902	0.904403	-0.598145	-0.46503	-0.0844661	0.301753	0.263679	0.941536	-0.722945	-0.878536	-0.568059	-0.409432	0.911037	-0.0216494	-1.18417	-0.972568	-1.05168	0.762781	1.11051	-0.774044	-0.615263
0.888518	-0.655734	0.719661	0.0664384	-0.634323	-0.628209	-1.17487	-1.0138	0.949735	1.49602	0.911538	-0.610853	-0.429453	-0.106665	0.233164	0.260333	0.965232	-0.753294	-0.95028	-0.595268	-0.37458	0.84776	-0.00784533	-1.17046	-0.8871	-1.02823	0.771341	1.10845	-0.782726	-0.595886
0.888855	-0.640058	0.728372	0.0616323	-0.608743	-0.628693	-1.13315	-0.978813	0.898585	1.54616	0.953604	-0.576211	-0.434123	-0.137381	0.318172	0.251325	0.948818	-0.731997	-0.941534	-0.596532	-0.387472	0.820616	-0.0222653	-1.16334	-0.819055	-1.01659	0.784559	1.17183	-0.798556	-0.594887
0.889191	-0.593171	0.747177	0.0758635	-0.61577	-0.596233	-1.11288	-0.964893	0.878731	1.57606	0.967412	-0.539426	-0.440849	-0.144177	0.40989	0.26911	0.883163	-0.695841	-0.845536	-0.580409	-0.418337	0.832101	-0.0395777	-1.16611	-0.793896	-1.00368	0.804177	1.26023	-0.793508	-0.644778
0.889528	-0.562591	0.794104	0.0895465	-0.616984	-0.553334	-1.12162	-0.975716	0.954647	1.64157	0.943216	-0.521274	-0.460612	-0.145323	0.383942	0.286781	0.828047	-0.65859	-0.759566	-0.563695	-0.415034	0.833533	-0.0329735	-1.17085	-0.788832	-0.990856	0.8299	1.29738	-0.808177	-0.683433
0.889864	-0.534775	0.80956	0.0860343	-0.589397	-0.546576	-1.13743	-0.994736	1.00095	1.6405	0.957112	-0.515904	-0.481105	-0.135686	0.29785	0.253056	0.87077	-0.617301	-0.780412	-0.551951	-0.411432	0.843247	-0.00167873	-1.17422	-0.798743	-0.989031	0.84406	1.23459	-0.891371	-0.676848
0.890201	-0.514763	0.775245	0.0666185	-0.60093	-0.549468	-1.18275	-1.05805	0.961086	1.58016	0.995542	-0.54072	-0.468725	-0.116411	0.292221	0.212794	0.9164	-0.624404	-0.804016	-0.515814	-0.421537	0.868902	-0.000889139	-1.18131	-0.827959	-0.973913	0.824356	1.18149	-0.925482	-0.646914
0.890537	-0.522726	0.721084	0.0712392	-0.629423	-0.546668	-1.23387	-1.12878	0.905875	1.55807	0.978932	-0.571567	-0.430335	-0.107567	0.333491	0.237476	0.869876	-0.648787	-0.782614	-0.49054	-0.426109	0.884084	-0.0861022	-1.18258	-0.84583	-0.959513	0.81824	1.17453	-0.931666	-0.651074
0.890873	-0.533006	0.658759	0.0882366	-0.623269	-0.545395	-1.25661	-1.16213	0.955057	1.53744	0.908618	-0.584465	-0.42174	-0.144413	0.300682	0.321284	0.733718	-0.631095	-0.747454	-0.513089	-0.411875	0.863057	-0.119674	-1.17332	-0.832889	-0.971884	0.834575	1.17297	-0.977965	-0.681949
0.89121	-0.563013	0.660695	0.0714409	-0.619943	-0.56012	-1.26402	-1.20158	1.0422	1.50268	0.815837	-0.615648	-0.468229	-0.20046	0.289825	0.296465	0.652534	-0.590557	-0.750714	-0.52067	-0.391797	0.843536	-0.068015	-1.17381	-0.80756	-0.99223	0.839342	1.18256	-0.982971	-0.708781
0.891546	-0.615003	0.752078	0.0342664	-0.612859	-0.579833	-1.23593	-1.18512	1.05944	1.48202	0.754787	-0.634953	-0.478626	-0.212424	0.296012	0.223261	0.61729	-0.561068	-0.780892	-0.494641	-0.392652	0.878006	-0.0214682	-1.18115	-0.83967	-1.01764	0.831451	1.19657	-0.955435	-0.75113
0.891883	-0.598585	0.770234	0.00419459	-0.596786	-0.591811	-1.17228	-1.09225	1.08276	1.51272	0.788296	-0.602649	-0.460071	-0.14528	0.26421	0.200767	0.563159	-0.554054	-0.807245	-0.471656	-0.426877	0.895333	-0.0481572	-1.17554	-0.885812	-1.03401	0.774564	1.19467	-0.928195	-0.749466
0.892219	-0.582107	0.737375	-0.00400794	-0.608226	-0.602012	-1.13205	-1.05084	1.10434	1.56618	0.86545	-0.5385	-0.457402	-0.0561886	0.23919	0.17908	0.564653	-0.5418	-0.828011	-0.511791	-0.430801	0.863353	-0.120708	-1.13836	-0.890199	-0.997856	0.668883	1.16479	-0.881873	-0.677589
0.892556	-0.629208	0.709454	-0.00756958	-0.618044	-0.611555	-1.11888	-1.01347	1.09643	1.60928	0.90533	-0.525491	-0.477097	-0.0168078	0.245015	0.184933	0.638471	-0.527465	-0.864869	-0.562486	-0.378434	0.819812	-0.175196	-1.1106	-0.887341	-0.948052	0.643622	1.16143	-0.861728	-0.63638
0.892892	-0.648275	0.63829	-0.00274328	-0.609611	-0.608136	-1.11329	-0.966137	1.09476	1.65416	0.893106	-0.573087	-0.512923	-0.0313188	0.268843	0.208114	0.715726	-0.5255	-0.90378	-0.569146	-0.357837	0.848976	-0.200193	-1.12649	-0.905784	-0.942938	0.701087	1.21049	-0.874614	-0.650856
0.893229	-0.626699	0.657006	0.0198143	-0.609501	-0.580665	-1.10322	-1.01323	1.11802	1.66419	0.895978	-0.580397	-0.542055	-0.0376226	0.275247	0.173478	0.684169	-0.543682	-0.891922	-0.541846	-0.354045	0.875096	-0.196382	-1.16671	-0.921332	-0.999079	0.7597	1.24524	-0.859784	-0.687237
0.893565	-0.601602	0.747142	0.0477862	-0.591001	-0.596998	-1.0992	-1.10295	1.16345	1.64016	0.93852	-0.554043	-0.540586	-0.0302036	0.274615	0.163997	0.629947	-0.581771	-0.878813	-0.514774	-0.342647	0.824609	-0.173689	-1.15762	-0.876151	-1.03342	0.742014	1.27235	-0.868639	-0.694076
0.893901	-0.61166	0.66674	0.0542046	-0.57286	-0.664693	-1.10242	-1.15998	1.20055	1.64242	0.95821	-0.524359	-0.541273	-0.0781012	0.282016	0.211264	0.63008	-0.619871	-0.877685	-0.495992	-0.342362	0.776042	-0.148919	-1.10828	-0.833662	-1.01588	0.722337	1.29042	-0.904351	-0.661544
0.894238	-0.639118	0.601474	0.038596	-0.605602	-0.709447	-1.09535	-1.1533	1.15484	1.64893	0.960544	-0.507876	-0.543371	-0.0853281	0.300748	0.244681	0.646716	-0.625136	-0.843995	-0.4626	-0.341002	0.782751	-0.125371	-1.10645	-0.832601	-0.997233	0.735996	1.25645	-0.899295	-0.607714
0.894574	-0.649358	0.627866	0.0313199	-0.629496	-0.707908	-1.07319	-1.12345	1.03202	1.65121	0.973879	-0.531856	-0.521964	-0.0327259	0.345988	0.205866	0.657157	-0.603856	-0.806109	-0.422347	-0.341598	0.826014	-0.116545	-1.1552	-0.849901	-1.01333	0.707129	1.1697	-0.873884	-0.569925
0.894911	-0.626886	0.605589	0.0258659	-0.634061	-0.671291	-1.06217	-1.10565	0.933977	1.66629	1.00756	-0.566404	-0.543676	-0.0175784	0.400921	0.156513	0.65972	-0.577346	-0.774531	-0.417077	-0.362019	0.830338	-0.14315	-1.18646	-0.867496	-1.03762	0.697006	1.09758	-0.847272	-0.580806
0.895247	-0.614985	0.569406	0.0122554	-0.64848	-0.630152	-1.07285	-1.11303	0.950076	1.65368	1.01021	-0.55999	-0.590809	-0.0512337	0.412787	0.181238	0.666042	-0.573285	-0.745135	-0.47087	-0.373106	0.811218	-0.156475	-1.14666	-0.863797	-1.02613	0.712576	1.12379	-0.819196	-0.61691
0.895584	-0.62576	0.568089	-0.00417624	-0.646919	-0.624292	-1.03317	-1.15683	1.02258	1.62188	0.973956	-0.542713	-0.590815	-0.0916324	0.340911	0.17575	0.686808	-0.623946	-0.759763	-0.509225	-0.399597	0.798487	-0.151444	-1.13973	-0.839051	-1.02605	0.694077	1.19412	-0.797589	-0.628142
0.89592	-0.632189	0.599544	0.00485931	-0.614183	-0.646711	-1.01161	-1.20521	1.03665	1.60517	0.928415	-0.51619	-0.556433	-0.0996776	0.253619	0.189599	0.734345	-0.661726	-0.796414	-0.506289	-0.465468	0.803036	-0.168854	-1.16429	-0.84967	-1.03247	0.708486	1.24325	-0.774571	-0.609357
0.896256	-0.613242	0.596692	0.023689	-0.563254	-0.67368	-1.08071	-1.21838	1.04113	1.57174	0.876979	-0.473803	-0.539197	-0.117589	0.245423	0.284615	0.801637	-0.623562	-0.812326	-0.48403	-0.461546	0.822075	-0.177582	-1.15721	-0.891132	-1.0288	0.75298	1.2421	-0.753669	-0.589651
0.896593	-0.60152	0.62188	0.0226465	-0.537614	-0.710038	-1.12547	-1.20368	1.0804	1.54721	0.855174	-0.452471	-0.55345	-0.139857	0.249803	0.309812	0.831621	-0.58865	-0.821651	-0.47262	-0.404945	0.835608	-0.156563	-1.11729	-0.924354	-1.06404	0.771207	1.21833	-0.78317	-0.585236
0.896929	-0.616531	0.72577	0.0451927	-0.538221	-0.715187	-1.13449	-1.17025	1.14187	1.57054	0.86949	-0.47647	-0.513585	-0.135917	0.281623	0.281476	0.847244	-0.559502	-0.825693	-0.448335	-0.380952	0.834069	-0.120675	-1.09279	-0.933462	-1.11857	0.788196	1.21682	-0.848452	-0.552454
0.897266	-0.588245	0.757922	0.0767137	-0.539852	-0.678338	-1.1395	-1.13574	1.1499	1.61192	0.830412	-0.529872	-0.468296	-0.109793	0.364034	0.250292	0.894183	-0.527961	-0.817661	-0.409633	-0.40412	0.865169	-0.116083	-1.10476	-0.932753	-1.14941	0.816333	1.26278	-0.907236	-0.512458
0.897602	-0.57406	0.729213	0.0811639	-0.524028	-0.674152	-1.14278	-1.13136	1.13742	1.63774	0.795098	-0.559171	-0.485963	-0.105376	0.39154	0.176639	0.941239	-0.540465	-0.802574	-0.423648	-0.439448	0.914511	-0.140772	-1.10589	-0.931383	-1.14868	0.840222	1.32463	-0.936028	-0.500242
0.897939	-0.617359	0.713407	0.0784658	-0.515415	-0.706368	-1.1563	-1.12379	1.12617	1.62692	0.838772	-0.575337	-0.536153	-0.131887	0.362471	0.147366	0.964626	-0.561089	-0.804751	-0.435406	-0.444422	0.940955	-0.165451	-1.09107	-0.909341	-1.13148	0.83204	1.3485	-0.927009	-0.507933
0.898275	-0.633471	0.716725	0.081192	-0.523476	-0.722185	-1.1738	-1.12782	1.04962	1.58503	0.926092	-0.590427	-0.560742	-0.122756	0.31576	0.195637	0.954023	-0.563379	-0.82364	-0.403656	-0.411444	0.947683	-0.177846	-1.08123	-0.865717	-1.10363	0.815663	1.31807	-0.882141	-0.510072
0.898611	-0.640266	0.673027	0.0854647	-0.523974	-0.666219	-1.16855	-1.21219	1.02875	1.57691	0.997168	-0.593347	-0.551045	-0.0969655	0.256186	0.225012	0.906984	-0.572192	-0.829531	-0.374613	-0.416613	0.932161	-0.169433	-1.10348	-0.824887	-1.06046	0.814165	1.28418	-0.823266	-0.516873
0.898948	-0.649534	0.590036	0.0781407	-0.516868	-0.606841	-1.14452	-1.23373	1.10907	1.61698	1.0054	-0.607275	-0.552749	-0.084921	0.22368	0.204902	0.846481	-0.566896	-0.836174	-0.390741	-0.458179	0.898146	-0.14828	-1.15788	-0.819184	-1.03734	0.809183	1.26841	-0.822366	-0.567382
0.899284	-0.621399	0.577668	0.0532529	-0.517406	-0.582272	-1.1276	-1.15489	1.15969	1.64191	0.944576	-0.624394	-0.542284	-0.0845975	0.250911	0.167554	0.802955	-0.537205	-0.83669	-0.443747	-0.426419	0.869987	-0.140937	-1.21287	-0.839573	-1.04824	0.798673	1.25163	-0.871792	-0.606608
0.899621	-0.591134	0.604366	0.0174498	-0.541083	-0.56501	-1.14099	-1.08693	1.1489	1.65536	0.876623	-0.613601	-0.496667	-0.100566	0.322735	0.16315	0.794103	-0.503392	-0.812923	-0.482526	-0.379312	0.860035	-0.12443	-1.23367	-0.859276	-1.07401	0.78758	1.19807	-0.894555	-0.614281
0.899957	-0.564168	0.616017	-0.00220694	-0.565754	-0.528161	-1.13937	-1.03326	1.13813	1.66145	0.86003	-0.598765	-0.433696	-0.124054	0.351821	0.166866	0.798311	-0.488021	-0.813427	-0.470223	-0.378715	0.867197	-0.0895364	-1.2412	-0.857638	-1.08627	0.778946	1.16115	-0.896014	-0.625866
0.900294	-0.511983	0.600143	0.0493512	-0.585156	-0.478462	-1.12363	-1.03127	1.19459	1.65212	0.909174	-0.587146	-0.434024	-0.135016	0.283647	0.167342	0.774178	-0.485581	-0.835926	-0.4327	-0.421203	0.882863	-0.0660635	-1.24138	-0.861207	-1.0904	0.775014	1.18249	-0.879839	-0.648086
0.90063	-0.479192	0.612175	0.118985	-0.596793	-0.442852	-1.13085	-1.10207	1.19997	1.65518	0.967148	-0.565352	-0.465579	-0.131744	0.16654	0.169737	0.70951	-0.490314	-0.839327	-0.427545	-0.448626	0.913271	-0.0537808	-1.23168	-0.87522	-1.09393	0.788924	1.24594	-0.851407	-0.666221
0.900966	-0.500162	0.670588	0.090418	-0.560042	-0.426609	-1.15491	-1.10358	1.18803	1.65511	0.970851	-0.529416	-0.439788	-0.136794	0.2037	0.160537	0.719256	-0.544306	-0.82307	-0.460592	-0.424752	0.926234	-0.0392133	-1.2418	-0.884468	-1.04178	0.826804	1.27635	-0.860408	-0.660626
0.901303	-0.557909	0.744894	0.0418953	-0.520261	-0.420578	-1.15791	-1.07156	1.25014	1.62184	0.901958	-0.517164	-0.396491	-0.159175	0.335044	0.142061	0.779692	-0.569025	-0.820959	-0.481946	-0.367859	0.875869	-0.0223477	-1.27141	-0.889243	-1.01382	0.823464	1.24619	-0.914204	-0.635109
0.901639	-0.568392	0.789754	0.0292625	-0.530658	-0.422678	-1.13817	-1.09792	1.22935	1.60111	0.843152	-0.544702	-0.379214	-0.136322	0.359632	0.120653	0.777075	-0.511282	-0.856741	-0.462446	-0.361904	0.830181	-0.0561809	-1.2967	-0.881928	-1.0808	0.763153	1.18849	-0.984038	-0.632178
0.901976	-0.537958	0.763483	0.0505308	-0.536577	-0.445241	-1.1744	-1.11592	1.14707	1.58303	0.858562	-0.536049	-0.405057	-0.0854984	0.344685	0.0898208	0.727332	-0.5075	-0.889173	-0.461396	-0.388961	0.834009	-0.102926	-1.28794	-0.849644	-1.11079	0.696083	1.16013	-1.02846	-0.65711
0.902312	-0.523165	0.682875	0.0888717	-0.523748	-0.447608	-1.22241	-1.10193	1.10255	1.55825	0.931059	-0.518696	-0.460124	-0.0625282	0.299342	0.0356051	0.702219	-0.507933	-0.880104	-0.476383	-0.390924	0.879098	-0.0909795	-1.26952	-0.794315	-1.10665	0.697741	1.14294	-1.05081	-0.619476
0.902649	-0.547044	0.655164	0.103275	-0.513645	-0.436396	-1.22402	-1.09277	1.06541	1.58995	0.932993	-0.53124	-0.492539	-0.0805728	0.202572	-0.0332426	0.728048	-0.461778	-0.833715	-0.488452	-0.376312	0.917495	-0.0800503	-1.26826	-0.770188	-1.1154	0.737594	1.10788	-1.06541	-0.601173
0.902985	-0.572939	0.652899	0.0751656	-0.530537	-0.510495	-1.2021	-1.14828	1.03381	1.65622	0.862814	-0.541807	-0.494943	-0.105039	0.110577	-0.0701545	0.709617	-0.457952	-0.805396	-0.503466	-0.354458	0.935289	-0.101381	-1.26652	-0.798349	-1.12568	0.746717	1.10046	-1.06691	-0.659088
0.903322	-0.57007	0.628698	0.0551907	-0.538704	-0.624097	-1.18397	-1.19857	1.03928	1.66978	0.78452	-0.54005	-0.532429	-0.111629	0.0842617	-0.057343	0.64185	-0.456493	-0.814564	-0.50181	-0.336048	0.938955	-0.134255	-1.22487	-0.819801	-1.1183	0.7269	1.09842	-1.05489	-0.688278
0.903658	-0.55751	0.615559	0.0471853	-0.524447	-0.709688	-1.16984	-1.18799	1.1027	1.54193	0.743707	-0.53382	-0.518986	-0.119396	0.114758	-0.0295953	0.586552	-0.431344	-0.835626	-0.484859	-0.333475	0.91691	-0.129815	-1.16607	-0.832232	-1.09328	0.710021	1.06904	-1.04237	-0.700989
0.903994	-0.555646	0.67748	0.0497766	-0.523365	-0.747586	-1.13623	-1.15093	1.13559	1.44133	0.758389	-0.535252	-0.458847	-0.107666	0.109054	-0.0448733	0.617489	-0.427595	-0.82215	-0.476643	-0.326759	0.886109	-0.12665	-1.16731	-0.847722	-1.07393	0.701767	1.0338	-1.03647	-0.709379
0.904331	-0.564593	0.742428	0.0833923	-0.555571	-0.750677	-1.10115	-1.17388	1.11927	1.45094	0.788969	-0.546023	-0.495055	-0.0770027	0.0735223	-0.060279	0.683597	-0.44795	-0.807228	-0.444438	-0.304652	0.856025	-0.163488	-1.17246	-0.868262	-1.08029	0.659505	1.02339	-0.968247	-0.680803
0.904667	-0.565316	0.639228	0.128685	-0.601921	-0.732029	-1.08916	-1.21776	1.14105	1.45295	0.764057	-0.56941	-0.538153	-0.0644811	0.045196	-0.05885	0.718496	-0.461961	-0.810321	-0.421065	-0.27798	0.808256	-0.205179	-1.15176	-0.875353	-1.0884	0.623693	1.03884	-0.879609	-0.629088
0.905004	-0.570483	0.54905	0.148972	-0.621239	-0.701749	-1.10222	-1.16645	1.15603	1.45384	0.735516	-0.599487	-0.5319	-0.0700594	0.0470103	-0.0601869	0.704826	-0.438158	-0.816621	-0.476706	-0.252369	0.773382	-0.211599	-1.12962	-0.879419	-1.06238	0.634273	1.05033	-0.879186	-0.589202
0.90534	-0.563806	0.51915	0.122857	-0.619314	-0.694604	-1.09892	-1.10915	1.1327	1.46989	0.735381	-0.595408	-0.520303	-0.0808529	0.0832774	-0.0354422	0.667321	-0.413837	-0.825726	-0.544932	-0.260049	0.783035	-0.118934	-1.1087	-0.907764	-1.07008	0.673511	1.06136	-0.881048	-0.597782
0.905677	-0.585714	0.448757	0.143002	-0.64074	-0.695911	-1.11618	-1.08681	1.09608	1.51396	0.702206	-0.546862	-0.509137	-0.0642905	0.128928	-0.061932	0.674144	-0.437045	-0.845362	-0.567004	-0.28459	0.798487	-0.10203	-1.12588	-0.926689	-1.0876	0.688484	1.08993	-0.900204	-0.619395
0.906013	-0.537834	0.36942	0.180898	-0.641043	-0.712944	-1.1037	-1.10598	1.07035	1.52936	0.726274	-0.52348	-0.528746	-0.066026	0.103857	-0.10265	0.719851	-0.440256	-0.851634	-0.580337	-0.341151	0.832614	-0.0940009	-1.15646	-0.926991	-1.09166	0.656107	1.08863	-0.932929	-0.66679
0.906349	-0.544226	0.347701	0.175825	-0.670188	-0.722985	-1.12072	-1.0894	1.06563	1.53267	0.772249	-0.523633	-0.564486	-0.070836	0.102943	-0.0820429	0.75113	-0.475408	-0.857046	-0.537932	-0.375634	0.86577	-0.047571	-1.14046	-0.91534	-1.04288	0.656169	1.08731	-0.946796	-0.718262
0.906686	-0.572021	0.383751	0.150418	-0.691848	-0.736912	-1.124	-1.05772	1.07637	1.53611	0.82559	-0.518968	-0.608081	-0.0595266	0.128861	-0.108521	0.752995	-0.481328	-0.844552	-0.486695	-0.369126	0.852173	-0.027405	-1.12658	-0.930849	-1.04251	0.661333	1.08476	-1.01555	-0.729054
0.907022	-0.539393	0.407795	0.12107	-0.676305	-0.762582	-1.11397	-1.07332	1.07574	1.49285	0.860847	-0.501616	-0.629891	-0.0579153	0.123558	-0.140405	0.745471	-0.46137	-0.823103	-0.441763	-0.362205	0.794221	-0.0535993	-1.10974	-0.958521	-1.08269	0.66158	1.0714	-1.03052	-0.712866
0.907359	-0.513533	0.410876	0.0894892	-0.638625	-0.769247	-1.1162	-1.14599	1.06319	1.45266	0.878695	-0.520741	-0.61631	-0.0883521	0.110379	-0.141481	0.725395	-0.451516	-0.808817	-0.40769	-0.37824	0.741563	-0.0925605	-1.09042	-0.999681	-1.109	0.67507	1.08596	-0.996364	-0.693479
0.907695	-0.508922	0.425838	0.067249	-0.650437	-0.764161	-1.13695	-1.20383	1.01101	1.47646	0.851961	-0.557577	-0.609502	-0.139352	0.104953	-0.108491	0.694847	-0.46215	-0.800655	-0.409782	-0.401296	0.747683	-0.114367	-1.07595	-1.05004	-1.13534	0.703153	1.11128	-0.965798	-0.680614
0.908032	-0.509986	0.471638	0.0804787	-0.669168	-0.781056	-1.15064	-1.19069	0.928079	1.51403	0.775652	-0.57308	-0.62269	-0.155994	0.105599	-0.0758174	0.671177	-0.470758	-0.797998	-0.408316	-0.409697	0.787521	-0.121331	-1.07429	-1.06701	-1.15958	0.697714	1.11635	-0.923473	-0.654296
0.908368	-0.527589	0.490257	0.121623	-0.650775	-0.845767	-1.14802	-1.13384	0.916997	1.48066	0.725326	-0.559132	-0.636248	-0.165094	0.101262	-0.0592666	0.686354	-0.46437	-0.808043	-0.37672	-0.414218	0.815052	-0.128521	-1.07919	-1.05191	-1.16575	0.647705	1.11702	-0.892556	-0.601643
0.908704	-0.528275	0.458273	0.114501	-0.634444	-0.887173	-1.16106	-1.09059	0.938298	1.37085	0.744043	-0.556906	-0.62146	-0.197616	0.0652351	-0.0655216	0.714174	-0.46673	-0.840409	-0.356797	-0.435978	0.830848	-0.139952	-1.08645	-1.03851	-1.14504	0.647805	1.09045	-0.906192	-0.545158
0.909041	-0.507548	0.440159	0.0904744	-0.639314	-0.886436	-1.17659	-1.09066	0.957906	1.29384	0.794278	-0.580831	-0.616255	-0.229206	0.0191583	-0.0937401	0.702393	-0.491737	-0.84613	-0.377122	-0.467912	0.813853	-0.143784	-1.10045	-1.05774	-1.12765	0.654647	1.03663	-0.96287	-0.533878
0.909377	-0.5233	0.40673	0.0814465	-0.650499	-0.900793	-1.1659	-1.11522	1.026	1.26314	0.777943	-0.599002	-0.625474	-0.242933	0.0398081	-0.0985704	0.628553	-0.530429	-0.82351	-0.418135	-0.472396	0.765345	-0.138306	-1.11941	-1.06608	-1.1418	0.621558	1.00738	-0.98923	-0.529702
0.909714	-0.555322	0.372564	0.0518737	-0.642228	-0.880267	-1.11681	-1.11048	1.02172	1.23774	0.74416	-0.592878	-0.607157	-0.240757	0.0626643	-0.0832627	0.60641	-0.55818	-0.826883	-0.430266	-0.488258	0.725158	-0.145748	-1.14215	-1.0635	-1.18676	0.589454	0.976067	-0.981124	-0.514086
0.91005	-0.570335	0.404207	0.0245643	-0.659142	-0.829835	-1.08329	-1.08571	0.920409	1.18216	0.72037	-0.571886	-0.598616	-0.239289	0.0381292	-0.105061	0.643554	-0.573168	-0.826597	-0.434179	-0.515586	0.681527	-0.185035	-1.16672	-1.0962	-1.22489	0.5601	0.924983	-1.00874	-0.513294
0.910387	-0.566703	0.411235	0.0199576	-0.697612	-0.809674	-1.08452	-1.09062	0.844132	1.1648	0.66827	-0.560012	-0.608572	-0.250606	-0.00230094	-0.145429	0.616983	-0.583966	-0.816153	-0.440797	-0.506981	0.638405	-0.238478	-1.18322	-1.08565	-1.22951	0.52661	0.882063	-1.02008	-0.503881
0.910723	-0.594211	0.381093	0.0243938	-0.713907	-0.81166	-1.09304	-1.10045	0.761123	1.17576	0.617425	-0.561208	-0.614838	-0.266982	-0.00959784	-0.181999	0.5728	-0.594637	-0.817632	-0.440734	-0.529101	0.622975	-0.264206	-1.19311	-1.03737	-1.20611	0.489855	0.868541	-0.99308	-0.492306
0.911059	-0.640496	0.386877	0.00955813	-0.720645	-0.802149	-1.07817	-1.10712	0.684738	1.14016	0.578333	-0.580331	-0.63192	-0.271129	0.0139878	-0.208949	0.552786	-0.580566	-0.807516	-0.436387	-0.600463	0.602542	-0.275096	-1.20242	-1.02772	-1.19189	0.45329	0.867891	-0.956004	-0.504321
0.911396	-0.66016	0.428238	-0.0224631	-0.741017	-0.759245	-1.06378	-1.10644	0.665164	1.07538	0.53409	-0.610383	-0.654675	-0.268771	0.0314335	-0.225355	0.546873	-0.561225	-0.788974	-0.436056	-0.671081	0.56252	-0.287037	-1.20011	-1.03158	-1.18899	0.41168	0.845152	-0.92005	-0.509602
0.911732	-0.706346	0.439646	-0.0535532	-0.777531	-0.706746	-1.08128	-1.06013	0.635078	1.00834	0.495045	-0.614655	-0.663339	-0.264717	0.0495376	-0.232034	0.534457	-0.571681	-0.784521	-0.440155	-0.701423	0.519056	-0.303273	-1.20532	-1.03123	-1.18171	0.364912	0.813015	-0.887407	-0.50974
0.912069	-0.739595	0.390176	-0.108843	-0.792051	-0.655469	-1.09294	-0.992632	0.588943	0.955602	0.479302	-0.616044	-0.652437	-0.259797	0.0535039	-0.234322	0.515606	-0.60252	-0.800724	-0.429386	-0.704711	0.480548	-0.322795	-1.24075	-1.02723	-1.17702	0.342606	0.782118	-0.856197	-0.513588
0.912405	-0.717017	0.388944	-0.156724	-0.795238	-0.613055	-1.09321	-0.945289	0.558072	0.921961	0.48693	-0.634734	-0.648986	-0.255605	0.0333568	-0.244087	0.502176	-0.643227	-0.82823	-0.413879	-0.722754	0.46017	-0.334405	-1.28431	-1.01597	-1.17195	0.329687	0.753832	-0.824491	-0.483072
0.912742	-0.748733	0.405469	-0.161145	-0.802121	-0.592496	-1.09832	-0.919407	0.533241	0.923309	0.486945	-0.629764	-0.66642	-0.243061	0.0402652	-0.231732	0.504409	-0.677438	-0.849827	-0.415056	-0.77527	0.468651	-0.322019	-1.32216	-0.989501	-1.15816	0.308709	0.735753	-0.793129	-0.425975
0.913078	-0.811861	0.386996	-0.178423	-0.791132	-0.568064	-1.12136	-0.895909	0.530025	0.982071	0.497635	-0.618317	-0.673114	-0.220117	0.0804383	-0.181313	0.518936	-0.681851	-0.853536	-0.440404	-0.831183	0.493372	-0.281966	-1.35567	-0.952308	-1.1347	0.326005	0.727516	-0.759734	-0.359977
0.913414	-0.851691	0.388225	-0.199886	-0.77988	-0.527154	-1.15224	-0.868294	0.562704	1.10776	0.556125	-0.624139	-0.669299	-0.204485	0.145342	-0.134398	0.552058	-0.67915	-0.856627	-0.446742	-0.862748	0.523367	-0.252571	-1.39266	-0.928654	-1.11776	0.396391	0.739376	-0.714215	-0.272503
0.913751	-0.902612	0.423923	-0.188276	-0.7837	-0.496689	-1.18606	-0.856253	0.614742	1.22052	0.679734	-0.644458	-0.678147	-0.189635	0.246288	-0.0765067	0.636853	-0.67893	-0.870796	-0.412182	-0.891157	0.55611	-0.264222	-1.41657	-0.908477	-1.12236	0.519127	0.806678	-0.665044	-0.178122
0.914087	-0.949536	0.473568	-0.133364	-0.784833	-0.486368	-1.23711	-0.871046	0.687488	1.28137	0.859163	-0.689458	-0.727227	-0.184333	0.341395	0.00991624	0.757878	-0.648218	-0.883675	-0.375354	-0.90916	0.599567	-0.287543	-1.42534	-0.874662	-1.14792	0.698007	0.917965	-0.63101	-0.102846
0.914424	-0.966254	0.500344	-0.0352128	-0.76723	-0.498331	-1.31561	-0.921965	0.778144	1.36821	1.06282	-0.759799	-0.800638	-0.231955	0.393178	0.0955566	0.881996	-0.617184	-0.914337	-0.361208	-0.899191	0.652157	-0.300032	-1.4534	-0.831696	-1.18391	0.880772	1.03171	-0.634764	-0.071604
0.91476	-0.968519	0.532684	0.075529	-0.739457	-0.542951	-1.40278	-1.02097	0.858276	1.47246	1.23055	-0.83837	-0.864334	-0.287219	0.411812	0.139899	0.98432	-0.607739	-0.968067	-0.377925	-0.867015	0.701471	-0.305948	-1.46067	-0.798399	-1.20097	1.02063	1.09811	-0.666646	-0.0823441
0.915097	-0.98008	0.563741	0.137896	-0.736486	-0.641468	-1.46132	-1.14896	0.913892	1.5594	1.27903	-0.894596	-0.900378	-0.320119	0.385172	0.129482	1.04704	-0.604299	-1.02252	-0.420795	-0.831476	0.731805	-0.334141	-1.42511	-0.785902	-1.17615	1.13587	1.11385	-0.722228	-0.115752
0.915433	-0.99361	0.531927	0.176344	-0.738991	-0.769835	-1.5014	-1.25957	0.940254	1.60789	1.21702	-0.926187	-0.938095	-0.364575	0.321546	0.0926899	1.06388	-0.614349	-1.07121	-0.482897	-0.80784	0.7439	-0.334238	-1.38235	-0.788746	-1.16701	1.20355	1.10196	-0.810049	-0.150551
0.91577	-0.965241	0.498739	0.192369	-0.736043	-0.860044	-1.53252	-1.30521	0.935591	1.57977	1.15654	-0.950298	-0.959136	-0.410663	0.263834	0.0494825	1.03352	-0.629776	-1.101	-0.536385	-0.780887	0.765735	-0.305196	-1.32988	-0.815943	-1.17761	1.1983	1.08598	-0.886945	-0.190728
0.916106	-0.930117	0.478655	0.14541	-0.737888	-0.883127	-1.54026	-1.31346	0.901007	1.4931	1.11503	-0.962506	-0.914183	-0.435117	0.225819	0.0122354	0.939205	-0.626692	-1.09559	-0.556526	-0.708912	0.82284	-0.317756	-1.29185	-0.86512	-1.15792	1.12226	1.07032	-0.937684	-0.250358
0.916442	-0.914956	0.436567	0.109006	-0.755659	-0.875246	-1.50928	-1.30685	0.84326	1.41405	1.05061	-0.947958	-0.8667	-0.422195	0.210221	-0.00954784	0.836654	-0.619583	-1.08496	-0.602249	-0.624904	0.814705	-0.334314	-1.30593	-0.918617	-1.14776	0.994965	1.03835	-0.978786	-0.328907
0.916779	-0.903827	0.415732	0.113524	-0.789016	-0.882372	-1.45893	-1.28729	0.77493	1.33762	0.937635	-0.898937	-0.848444	-0.381021	0.203067	-0.013712	0.800486	-0.6213	-1.08721	-0.661446	-0.600646	0.738214	-0.327152	-1.32539	-0.958899	-1.13184	0.860763	0.97844	-0.991117	-0.384116
0.917115	-0.857572	0.411123	0.121666	-0.825931	-0.88366	-1.41143	-1.25329	0.712435	1.27548	0.877009	-0.839637	-0.83706	-0.334922	0.148872	-0.00235735	0.751363	-0.628917	-1.08827	-0.680823	-0.603253	0.679037	-0.311008	-1.31149	-0.98802	-1.07466	0.76762	0.934663	-0.963824	-0.401982
0.917452	-0.801482	0.393525	0.112369	-0.848043	-0.877749	-1.34834	-1.20712	0.684724	1.2424	0.847587	-0.792044	-0.790091	-0.307546	0.100762	0.00834016	0.706646	-0.623016	-1.04779	-0.665522	-0.604927	0.636099	-0.30643	-1.26663	-1.00792	-1.02333	0.731734	0.919949	-0.91536	-0.40607
0.917788	-0.776967	0.385528	0.0888266	-0.836209	-0.872467	-1.29422	-1.16374	0.708034	1.20856	0.795638	-0.763958	-0.740869	-0.301514	0.130938	-0.018842	0.724509	-0.603516	-1.00263	-0.651138	-0.593261	0.613628	-0.299556	-1.23566	-0.98769	-1.00647	0.720603	0.916602	-0.895207	-0.435855
0.918125	-0.754926	0.398448	0.0680172	-0.80021	-0.86674	-1.27371	-1.15899	0.750641	1.21326	0.828788	-0.747424	-0.719154	-0.29167	0.158684	-0.0599761	0.747761	-0.581372	-0.989555	-0.65135	-0.555766	0.616254	-0.271019	-1.23384	-0.973689	-1.00958	0.694798	0.911365	-0.899688	-0.457207
0.918461	-0.729223	0.416414	0.0618094	-0.796449	-0.859821	-1.26414	-1.19193	0.800197	1.27713	0.885018	-0.723642	-0.676994	-0.262733	0.143557	-0.0718424	0.769143	-0.568096	-0.967461	-0.624934	-0.515312	0.611131	-0.247903	-1.25268	-1.00308	-0.987044	0.67128	0.916756	-0.904433	-0.439407
0.918797	-0.702617	0.404404	0.0576973	-0.801566	-0.861887	-1.25281	-1.22374	0.857787	1.31275	0.868421	-0.693781	-0.639436	-0.238558	0.105028	-0.0472356	0.79022	-0.577945	-0.934602	-0.580488	-0.507629	0.595511	-0.23203	-1.26988	-1.01003	-0.998737	0.654803	0.939936	-0.903844	-0.428277
0.919134	-0.662912	0.412466	0.0433981	-0.782217	-0.886694	-1.23731	-1.20162	0.919992	1.32828	0.831783	-0.684219	-0.636757	-0.222235	0.101724	-0.0141799	0.770365	-0.606003	-0.912785	-0.540649	-0.5443	0.582996	-0.218368	-1.26861	-0.999046	-1.06468	0.641121	0.957543	-0.906998	-0.414237
0.91947	-0.63006	0.465076	0.0321824	-0.751306	-0.889607	-1.22047	-1.16265	0.96012	1.35593	0.825726	-0.669731	-0.653778	-0.210008	0.141165	0.00360046	0.754297	-0.623683	-0.919136	-0.510832	-0.566612	0.579931	-0.219156	-1.24969	-1.00841	-1.09523	0.634403	0.975987	-0.913877	-0.389019
0.919807	-0.60777	0.497629	0.0301407	-0.746169	-0.865509	-1.20074	-1.13867	0.960272	1.389	0.849247	-0.644661	-0.678842	-0.209538	0.187443	0.0112824	0.762613	-0.637745	-0.926839	-0.490651	-0.538393	0.589506	-0.211165	-1.23272	-1.05785	-1.1123	0.64955	1.00915	-0.909012	-0.383533
0.920143	-0.567535	0.504598	0.0377838	-0.763587	-0.863045	-1.1913	-1.12239	0.937251	1.43426	0.851978	-0.638256	-0.691717	-0.236761	0.193043	0.0404993	0.740838	-0.643901	-0.926509	-0.479156	-0.499698	0.6179	-0.18702	-1.21591	-1.08272	-1.13932	0.681115	1.05893	-0.900881	-0.386244
0.92048	-0.554756	0.493726	0.0564866	-0.757488	-0.862885	-1.20674	-1.11262	0.921529	1.48467	0.842755	-0.638649	-0.672207	-0.267353	0.184584	0.0721663	0.725894	-0.617669	-0.933416	-0.471152	-0.47888	0.671717	-0.174842	-1.20751	-1.06301	-1.15874	0.698955	1.10239	-0.91693	-0.39056
0.920816	-0.571333	0.463	0.0881194	-0.743447	-0.859184	-1.20841	-1.11496	0.893249	1.51271	0.836998	-0.637407	-0.661499	-0.252938	0.189164	0.0502421	0.73562	-0.576234	-0.924592	-0.452751	-0.48157	0.721654	-0.150685	-1.22539	-1.04975	-1.18604	0.72865	1.11872	-0.97204	-0.408551
0.921152	-0.564907	0.423846	0.109227	-0.738205	-0.86184	-1.20656	-1.13731	0.814161	1.5146	0.839597	-0.641682	-0.672613	-0.243719	0.199442	0.0460437	0.734995	-0.544249	-0.893614	-0.445194	-0.491926	0.730946	-0.11785	-1.24743	-1.0444	-1.20244	0.760731	1.10638	-0.989265	-0.430225
0.921489	-0.574908	0.394198	0.0872479	-0.740785	-0.834078	-1.23208	-1.16916	0.807343	1.49435	0.872819	-0.655689	-0.685688	-0.260097	0.190069	0.075461	0.716097	-0.535563	-0.864205	-0.471997	-0.477445	0.690032	-0.116647	-1.25651	-1.05113	-1.18068	0.751847	1.08345	-0.970731	-0.445087
0.921825	-0.591713	0.394952	0.0634398	-0.746428	-0.793522	-1.22054	-1.19901	0.865382	1.45567	0.898277	-0.667029	-0.707549	-0.281802	0.167102	0.0914973	0.696612	-0.546778	-0.87871	-0.47236	-0.459694	0.670733	-0.130506	-1.25112	-1.0766	-1.18898	0.770532	1.06857	-0.979416	-0.449977
0.922162	-0.574976	0.445951	0.053087	-0.758287	-0.77769	-1.18821	-1.2156	0.874151	1.40453	0.851905	-0.667427	-0.726451	-0.314243	0.158737	0.103979	0.695019	-0.563349	-0.901716	-0.457326	-0.485972	0.679298	-0.148218	-1.23533	-1.09013	-1.21708	0.797617	1.07215	-0.983121	-0.446393
0.922498	-0.582436	0.498551	0.0337948	-0.776929	-0.768473	-1.18151	-1.20534	0.857872	1.36386	0.763961	-0.677599	-0.722675	-0.340524	0.158962	0.131217	0.6824	-0.568552	-0.88464	-0.471048	-0.524609	0.667141	-0.173216	-1.22736	-1.07043	-1.21562	0.754602	1.08259	-0.973	-0.42773
0.922835	-0.608243	0.486097	-0.00292136	-0.781796	-0.778767	-1.16045	-1.19376	0.842902	1.34212	0.709488	-0.677192	-0.696979	-0.340351	0.129336	0.161197	0.661106	-0.553432	-0.86992	-0.489307	-0.542847	0.653008	-0.19597	-1.23744	-1.03212	-1.19667	0.695088	1.06169	-0.967955	-0.406649
0.923171	-0.608961	0.409144	-0.0365466	-0.763206	-0.815181	-1.13014	-1.193	0.83035	1.29688	0.714999	-0.652571	-0.687773	-0.332223	0.0495489	0.127755	0.643331	-0.542296	-0.872554	-0.480699	-0.54342	0.643189	-0.226853	-1.24571	-1.03845	-1.17112	0.647542	1.00123	-0.98454	-0.445065
0.923507	-0.58749	0.311057	-0.0497675	-0.74375	-0.844146	-1.11294	-1.16775	0.801517	1.22407	0.673163	-0.640573	-0.715138	-0.342379	-0.0291863	0.0547362	0.601958	-0.549969	-0.879373	-0.445417	-0.577496	0.619144	-0.268039	-1.2415	-1.05903	-1.15407	0.605567	0.974377	-1.00092	-0.508326
0.923844	-0.582393	0.237878	-0.0622538	-0.765239	-0.860396	-1.10543	-1.14771	0.750048	1.14905	0.604113	-0.656387	-0.738398	-0.367036	-0.0802629	-0.00721841	0.541179	-0.547662	-0.868608	-0.422306	-0.622911	0.558309	-0.274348	-1.23194	-1.05919	-1.16546	0.565793	0.948648	-0.998972	-0.537211
0.92418	-0.61122	0.203981	-0.0817694	-0.762072	-0.867452	-1.11764	-1.14856	0.686743	1.09671	0.551845	-0.690231	-0.753319	-0.366302	-0.0915074	-0.054424	0.483786	-0.544111	-0.868237	-0.411342	-0.648485	0.492364	-0.282783	-1.24184	-1.08223	-1.18824	0.502884	0.882535	-1.00115	-0.534106
0.924517	-0.635796	0.201161	-0.113226	-0.720055	-0.864004	-1.13582	-1.1379	0.635429	1.04875	0.48365	-0.715786	-0.775697	-0.362848	-0.0565327	-0.0953379	0.447915	-0.553892	-0.888381	-0.408527	-0.670109	0.448703	-0.326195	-1.25022	-1.11509	-1.20608	0.417701	0.81467	-0.997758	-0.545085
0.924853	-0.654599	0.219063	-0.164601	-0.722688	-0.86046	-1.11893	-1.12247	0.601764	0.999279	0.418619	-0.720692	-0.817416	-0.372705	-0.0555026	-0.124436	0.422681	-0.575452	-0.896403	-0.420917	-0.679654	0.408128	-0.361839	-1.23525	-1.13388	-1.22174	0.360951	0.751986	-0.983814	-0.56678
0.92519	-0.67666	0.248611	-0.203456	-0.745099	-0.861675	-1.08087	-1.11733	0.571364	0.96712	0.376861	-0.712904	-0.85719	-0.375786	-0.104614	-0.127041	0.408997	-0.599211	-0.889188	-0.429726	-0.678621	0.386376	-0.383628	-1.20614	-1.13787	-1.23562	0.306726	0.692502	-0.973097	-0.535418
0.925526	-0.699888	0.255178	-0.220352	-0.766009	-0.855603	-1.05061	-1.12053	0.521159	0.908416	0.348763	-0.71145	-0.876289	-0.374649	-0.118373	-0.142078	0.421487	-0.617657	-0.881557	-0.428741	-0.689502	0.375857	-0.402353	-1.19943	-1.13773	-1.24049	0.235056	0.644275	-0.946544	-0.478891
0.925862	-0.712849	0.235889	-0.246052	-0.797388	-0.808632	-1.0425	-1.09344	0.459541	0.822661	0.318377	-0.722285	-0.876903	-0.382392	-0.110254	-0.181642	0.405316	-0.628327	-0.885978	-0.430325	-0.715026	0.333196	-0.425468	-1.21785	-1.13898	-1.2293	0.167584	0.62232	-0.903391	-0.438226
0.926199	-0.735225	0.219317	-0.273308	-0.836701	-0.739568	-1.03388	-1.04457	0.393889	0.759876	0.273324	-0.736816	-0.891513	-0.406247	-0.104321	-0.218961	0.359169	-0.63437	-0.884095	-0.441349	-0.754408	0.277621	-0.449444	-1.23248	-1.13809	-1.22224	0.103549	0.615664	-0.863764	-0.425426
0.926535	-0.795673	0.207272	-0.297858	-0.866108	-0.689511	-1.02667	-0.999495	0.325104	0.72492	0.21755	-0.741496	-0.902588	-0.423387	-0.095236	-0.239855	0.333192	-0.646966	-0.87173	-0.45808	-0.803873	0.23096	-0.473064	-1.23685	-1.12179	-1.22579	0.048207	0.597216	-0.819238	-0.40519
0.926872	-0.84872	0.196646	-0.324215	-0.87579	-0.648585	-1.03268	-0.926091	0.267979	0.699563	0.19285	-0.733653	-0.878989	-0.421627	-0.0521204	-0.258344	0.312167	-0.673694	-0.856765	-0.46657	-0.844031	0.200607	-0.494519	-1.24269	-1.09701	-1.22769	0.0151271	0.57688	-0.772892	-0.362613
0.927208	-0.877347	0.190555	-0.339521	-0.89399	-0.617633	-1.02852	-0.837146	0.225982	0.670405	0.199643	-0.716218	-0.858254	-0.409018	-0.00401378	-0.288335	0.307608	-0.70069	-0.837422	-0.448051	-0.882277	0.198246	-0.4936	-1.25879	-1.07775	-1.20858	0.00242499	0.554717	-0.732708	-0.30559
0.927545	-0.896941	0.203531	-0.35342	-0.913327	-0.596776	-1.01457	-0.761875	0.200628	0.656698	0.217303	-0.697639	-0.845437	-0.407459	0.0099892	-0.29901	0.341399	-0.713013	-0.816624	-0.428354	-0.934567	0.216486	-0.469271	-1.26389	-1.05313	-1.17831	0.0111602	0.522286	-0.685058	-0.239825
0.927881	-0.924541	0.23984	-0.37822	-0.913729	-0.565825	-1.00504	-0.702803	0.210282	0.680858	0.259957	-0.691535	-0.824574	-0.399587	0.0372374	-0.274599	0.385634	-0.707416	-0.800922	-0.426296	-0.988153	0.247654	-0.434815	-1.26777	-1.01702	-1.1534	0.0527451	0.484259	-0.628684	-0.161012
0.928218	-0.964918	0.297763	-0.387765	-0.897434	-0.50343	-1.00854	-0.649166	0.238894	0.756342	0.33909	-0.67508	-0.791719	-0.361475	0.0979704	-0.212233	0.445027	-0.700258	-0.797014	-0.404054	-1.03141	0.312221	-0.401104	-1.29093	-0.964737	-1.13111	0.148268	0.489877	-0.564057	-0.0569149
0.928554	-1.0112	0.375984	-0.362948	-0.870899	-0.401423	-1.02484	-0.600395	0.276702	0.882016	0.478459	-0.641889	-0.770111	-0.301545	0.195012	-0.105865	0.546085	-0.694323	-0.793951	-0.353927	-1.06087	0.398775	-0.382124	-1.32656	-0.880459	-1.11264	0.301845	0.583314	-0.475848	0.0874804
0.92889	-1.04558	0.45083	-0.289241	-0.83345	-0.282314	-1.05961	-0.583322	0.372788	1.05737	0.732347	-0.638834	-0.790375	-0.256507	0.339696	0.0447581	0.708682	-0.680616	-0.784534	-0.285293	-1.08417	0.478492	-0.391322	-1.35539	-0.777003	-1.10488	0.512719	0.740798	-0.382103	0.23738
0.929227	-1.05004	0.489603	-0.15819	-0.775672	-0.229857	-1.13453	-0.632988	0.521231	1.25498	1.05952	-0.682881	-0.871942	-0.27364	0.494949	0.221573	0.905196	-0.646569	-0.786684	-0.215952	-1.09409	0.532691	-0.432557	-1.35357	-0.671584	-1.11977	0.777839	0.904236	-0.324971	0.338783
0.929563	-1.02483	0.468116	-0.00752872	-0.708326	-0.296578	-1.24081	-0.750734	0.657255	1.38754	1.31858	-0.76758	-0.99526	-0.386689	0.582467	0.361596	1.07271	-0.605825	-0.816641	-0.187543	-1.07204	0.56944	-0.467536	-1.32159	-0.582851	-1.1435	1.02963	1.00306	-0.356947	0.356282
0.9299	-1.03227	0.406031	0.101417	-0.656499	-0.437173	-1.353	-0.894138	0.692779	1.42029	1.35511	-0.88563	-1.11119	-0.529213	0.535658	0.418845	1.1592	-0.591431	-0.877494	-0.226851	-1.03228	0.614539	-0.464865	-1.27243	-0.578132	-1.15965	1.18927	1.00934	-0.440907	0.323991
0.930236	-1.07669	0.345838	0.151631	-0.640905	-0.583343	-1.45353	-1.01567	0.654028	1.38806	1.27686	-0.98993	-1.17776	-0.636342	0.433261	0.403637	1.16278	-0.628944	-0.954953	-0.315517	-1.00852	0.685939	-0.452465	-1.24938	-0.685351	-1.16853	1.26273	0.971589	-0.531975	0.272642
0.930573	-1.13872	0.327128	0.156966	-0.67532	-0.708103	-1.53476	-1.11827	0.594196	1.34636	1.19486	-1.05573	-1.21389	-0.693598	0.360929	0.383781	1.11213	-0.686312	-1.03319	-0.429444	-1.00854	0.737119	-0.47035	-1.26758	-0.816114	-1.17718	1.28088	0.944352	-0.62064	0.185456
0.930909	-1.19277	0.340561	0.13365	-0.742071	-0.806934	-1.5811	-1.22056	0.540676	1.30547	1.07017	-1.07734	-1.20984	-0.71722	0.326265	0.371976	1.05063	-0.726878	-1.0829	-0.542754	-0.990627	0.720742	-0.517141	-1.29977	-0.912851	-1.17756	1.23723	0.94964	-0.724724	0.072661
0.931245	-1.19916	0.326872	0.0911924	-0.799895	-0.859892	-1.58895	-1.27737	0.498672	1.24342	0.902069	-1.06507	-1.14193	-0.714502	0.265918	0.339275	0.942996	-0.745185	-1.08838	-0.629286	-0.958427	0.660535	-0.543047	-1.32052	-0.971637	-1.16838	1.11528	0.934661	-0.820967	-0.0397487
0.931582	-1.15204	0.229863	0.0293747	-0.837519	-0.869112	-1.54286	-1.27954	0.464003	1.13571	0.752218	-1.03855	-1.07059	-0.68328	0.176234	0.253084	0.793444	-0.754389	-1.08525	-0.675401	-0.930948	0.592014	-0.551182	-1.33533	-1.03575	-1.16872	0.971241	0.8801	-0.857799	-0.139104
0.931918	-1.08138	0.156447	-0.0383548	-0.857495	-0.857535	-1.46254	-1.25684	0.428592	1.03511	0.682922	-1.00746	-1.01921	-0.634574	0.121662	0.174895	0.661135	-0.747105	-1.07303	-0.696504	-0.912012	0.529627	-0.549608	-1.35461	-1.08636	-1.17626	0.844861	0.819968	-0.856397	-0.240847
0.932255	-1.02297	0.147756	-0.0876109	-0.862116	-0.847996	-1.39272	-1.22741	0.407522	0.979107	0.647531	-0.965303	-0.970682	-0.587517	0.0896212	0.134689	0.57748	-0.717002	-1.02655	-0.713085	-0.896521	0.467337	-0.533281	-1.36595	-1.09506	-1.16899	0.730463	0.771955	-0.85353	-0.32998
0.932591	-0.986155	0.154556	-0.112519	-0.845887	-0.848034	-1.36364	-1.20609	0.405603	0.970561	0.612025	-0.923527	-0.94378	-0.5616	0.074799	0.114833	0.521613	-0.718846	-0.977091	-0.705038	-0.892439	0.428671	-0.509995	-1.35335	-1.06213	-1.14179	0.641641	0.73423	-0.865175	-0.379087
0.932928	-0.958003	0.132996	-0.129479	-0.828111	-0.858142	-1.34458	-1.18803	0.415286	0.993854	0.576105	-0.899629	-0.931144	-0.562796	0.0779245	0.094439	0.455867	-0.739456	-0.945139	-0.673701	-0.903972	0.409744	-0.487573	-1.3458	-1.05086	-1.12868	0.576768	0.703784	-0.861727	-0.414229
0.933264	-0.920379	0.128351	-0.157117	-0.831252	-0.878159	-1.29901	-1.13353	0.435063	1.01312	0.544223	-0.888458	-0.916048	-0.562863	0.060604	0.0630456	0.40283	-0.738654	-0.933335	-0.636455	-0.887086	0.386898	-0.472533	-1.34896	-1.07525	-1.15076	0.519459	0.707282	-0.848691	-0.422209
0.9336	-0.867934	0.181851	-0.179603	-0.844783	-0.87839	-1.25676	-1.09186	0.461984	1.01009	0.524041	-0.869667	-0.906425	-0.534777	0.0392245	0.0294696	0.384515	-0.729912	-0.934565	-0.602312	-0.856879	0.363472	-0.472121	-1.34548	-1.10481	-1.15599	0.460639	0.726774	-0.848778	-0.399767
0.933937	-0.820233	0.209789	-0.198872	-0.851278	-0.847688	-1.22102	-1.10442	0.484421	1.01871	0.511461	-0.837817	-0.900065	-0.500351	0.0395636	0.0219909	0.392629	-0.718924	-0.941178	-0.575941	-0.844558	0.352113	-0.469287	-1.31831	-1.10736	-1.15879	0.412286	0.729238	-0.858216	-0.421378
0.934273	-0.818574	0.201564	-0.222827	-0.846881	-0.823499	-1.18466	-1.12166	0.481758	1.00796	0.480865	-0.817863	-0.894208	-0.486893	0.0260315	0.0255088	0.381342	-0.708187	-0.936342	-0.55879	-0.824237	0.356038	-0.451304	-1.2913	-1.10788	-1.17882	0.383735	0.722701	-0.85919	-0.455735
0.93461	-0.830577	0.192345	-0.240388	-0.846376	-0.814232	-1.15315	-1.11267	0.458019	0.961515	0.438676	-0.819916	-0.892811	-0.500928	-0.0170884	0.0127706	0.361081	-0.705816	-0.89688	-0.547599	-0.817679	0.355618	-0.444302	-1.28447	-1.13123	-1.18719	0.35463	0.719394	-0.848916	-0.45718
0.934946	-0.829464	0.209032	-0.250247	-0.839687	-0.794596	-1.13592	-1.0831	0.424127	0.932959	0.397493	-0.831773	-0.884577	-0.520839	-0.0640488	-0.021783	0.352478	-0.714627	-0.858456	-0.530454	-0.840075	0.352666	-0.451005	-1.28198	-1.15826	-1.19751	0.32463	0.716505	-0.851746	-0.449301
0.935283	-0.847235	0.239544	-0.256712	-0.829778	-0.734025	-1.12301	-1.05953	0.387039	0.916575	0.354102	-0.829437	-0.872877	-0.535327	-0.060712	-0.0508983	0.345907	-0.723788	-0.841947	-0.51096	-0.859203	0.354168	-0.464905	-1.27118	-1.16932	-1.21878	0.289998	0.6962	-0.849776	-0.435266
0.935619	-0.855406	0.273493	-0.261557	-0.836158	-0.680245	-1.08802	-1.01754	0.386304	0.891962	0.317576	-0.813683	-0.873382	-0.533347	-0.0323493	-0.0712858	0.343333	-0.71522	-0.825019	-0.503368	-0.873847	0.357601	-0.481129	-1.25578	-1.16032	-1.23236	0.233499	0.683922	-0.832655	-0.410133
0.935955	-0.841356	0.315961	-0.274044	-0.84046	-0.644822	-1.04911	-0.96229	0.416244	0.857423	0.290181	-0.791704	-0.859316	-0.505742	-0.012704	-0.1081	0.343216	-0.70796	-0.80591	-0.483187	-0.884607	0.349768	-0.478905	-1.25162	-1.14293	-1.22983	0.177017	0.690549	-0.812193	-0.377828
0.936292	-0.836103	0.359967	-0.295012	-0.836615	-0.596282	-1.01756	-0.922813	0.418843	0.841112	0.267316	-0.768242	-0.832742	-0.471306	-0.00219797	-0.126701	0.337432	-0.71059	-0.789379	-0.449565	-0.885856	0.332154	-0.461627	-1.25547	-1.12348	-1.21781	0.136333	0.692562	-0.769563	-0.36405
0.936628	-0.852727	0.397349	-0.31346	-0.835174	-0.53509	-0.986722	-0.873157	0.395913	0.835354	0.27345	-0.740701	-0.818651	-0.442314	0.0290817	-0.117558	0.335057	-0.71197	-0.775761	-0.422915	-0.89774	0.32362	-0.455367	-1.25963	-1.10117	-1.20476	0.107942	0.675388	-0.707552	-0.34902
0.936965	-0.881214	0.425636	-0.331296	-0.839001	-0.478073	-0.95792	-0.804613	0.36992	0.813607	0.298644	-0.713132	-0.806464	-0.417332	0.0704703	-0.107274	0.354434	-0.706403	-0.759276	-0.399553	-0.92358	0.321054	-0.449334	-1.2612	-1.07381	-1.18134	0.0983269	0.645566	-0.652747	-0.291007
0.937301	-0.903569	0.45497	-0.344303	-0.838096	-0.441719	-0.945069	-0.727508	0.357684	0.809888	0.315497	-0.689191	-0.793369	-0.389553	0.0908021	-0.113596	0.403768	-0.700911	-0.736103	-0.375656	-0.950605	0.332444	-0.431707	-1.26505	-1.04585	-1.15727	0.108448	0.623597	-0.617494	-0.214675
0.937638	-0.921888	0.50198	-0.343319	-0.823363	-0.424534	-0.950912	-0.649509	0.351694	0.841897	0.35418	-0.659077	-0.781042	-0.354565	0.122225	-0.106864	0.449802	-0.700442	-0.706902	-0.350643	-0.979303	0.37261	-0.401137	-1.27143	-1.01931	-1.1416	0.142015	0.624242	-0.577154	-0.12478
0.937974	-0.938878	0.567829	-0.333447	-0.806583	-0.390662	-0.941653	-0.584531	0.35999	0.906524	0.429357	-0.625057	-0.761428	-0.314321	0.174772	-0.0500351	0.494452	-0.691029	-0.679787	-0.325393	-1.00415	0.427487	-0.368254	-1.27825	-0.992457	-1.11168	0.229023	0.651646	-0.506202	-0.0125112
0.938311	-0.953337	0.610394	-0.318076	-0.787808	-0.321874	-0.934084	-0.542401	0.397455	0.996576	0.540861	-0.597875	-0.74922	-0.281093	0.23914	0.0388792	0.563888	-0.675893	-0.655616	-0.292893	-1.01707	0.489218	-0.355214	-1.2851	-0.959042	-1.0864	0.360519	0.705295	-0.4307	0.106585
0.938647	-0.963925	0.622659	-0.290626	-0.759433	-0.265597	-0.955386	-0.520982	0.45959	1.11385	0.693261	-0.59171	-0.764962	-0.272149	0.315073	0.143843	0.667993	-0.661801	-0.633795	-0.250669	-1.02191	0.55439	-0.374359	-1.29109	-0.914253	-1.09206	0.508475	0.787051	-0.368426	0.211898
0.938983	-0.981647	0.622461	-0.231831	-0.722088	-0.244532	-0.995184	-0.526537	0.533744	1.24414	0.853293	-0.617931	-0.814095	-0.298291	0.38707	0.253024	0.785449	-0.645652	-0.623932	-0.217509	-1.02401	0.609008	-0.395369	-1.29482	-0.862459	-1.11983	0.672523	0.881002	-0.32574	0.287354
0.93932	-1.01588	0.624084	-0.151803	-0.707165	-0.259453	-1.05355	-0.563303	0.593186	1.32899	0.969978	-0.675368	-0.879237	-0.353702	0.432195	0.345659	0.886062	-0.643992	-0.640735	-0.210746	-1.02587	0.650708	-0.405291	-1.30031	-0.829958	-1.14818	0.826531	0.955744	-0.308616	0.326589
0.939656	-1.05683	0.613167	-0.0851531	-0.729271	-0.299524	-1.12616	-0.625422	0.59982	1.36258	1.01819	-0.744471	-0.938518	-0.420328	0.440403	0.397552	0.96332	-0.665294	-0.68343	-0.235555	-1.0262	0.679469	-0.409876	-1.29762	-0.823234	-1.16303	0.934527	0.981582	-0.324971	0.328835
0.939993	-1.09944	0.577442	-0.0615079	-0.752348	-0.355405	-1.18986	-0.705495	0.577524	1.35501	1.00086	-0.799741	-0.98239	-0.480429	0.413787	0.398022	0.993805	-0.687318	-0.72412	-0.277452	-1.03063	0.687287	-0.41671	-1.28326	-0.842771	-1.16978	0.991504	0.967291	-0.36174	0.303031
0.940329	-1.13828	0.534934	-0.0646056	-0.780104	-0.408275	-1.23411	-0.777039	0.548158	1.29967	0.940798	-0.835831	-1.01214	-0.52245	0.370963	0.367239	0.964959	-0.707289	-0.762623	-0.324378	-1.04023	0.679547	-0.42964	-1.26639	-0.88569	-1.17282	1.00164	0.935533	-0.375493	0.270046
0.940666	-1.15793	0.493536	-0.0787571	-0.818728	-0.430306	-1.2569	-0.8003	0.487531	1.22096	0.870354	-0.865423	-1.02557	-0.549839	0.341947	0.330741	0.901404	-0.730258	-0.801763	-0.371428	-1.04115	0.66102	-0.449967	-1.25272	-0.924581	-1.17204	0.96892	0.89968	-0.395424	0.223828
0.941002	-1.1571	0.449918	-0.120197	-0.853778	-0.431795	-1.25856	-0.803121	0.419027	1.13631	0.803765	-0.880612	-1.01672	-0.559945	0.302045	0.294294	0.830954	-0.756892	-0.832712	-0.41718	-1.0441	0.626581	-0.477658	-1.24857	-0.941748	-1.16493	0.897639	0.864358	-0.433019	0.166112
0.941338	-1.14792	0.397356	-0.168065	-0.868345	-0.428853	-1.2369	-0.803777	0.360815	1.04354	0.740579	-0.876792	-1.00513	-0.544717	0.243684	0.242719	0.761085	-0.778394	-0.849121	-0.450893	-1.05814	0.582466	-0.505801	-1.25904	-0.944212	-1.15841	0.814471	0.828081	-0.451057	0.117446
0.941675	-1.14728	0.348053	-0.206157	-0.871695	-0.429031	-1.20792	-0.793847	0.304334	0.962503	0.673365	-0.86223	-0.994198	-0.533708	0.198104	0.182354	0.680213	-0.791404	-0.853433	-0.470234	-1.07861	0.535988	-0.52161	-1.27001	-0.941766	-1.1463	0.73586	0.785128	-0.452654	0.0809733
0.942011	-1.15015	0.311304	-0.24127	-0.885057	-0.429134	-1.19134	-0.771363	0.263116	0.908725	0.609344	-0.854739	-0.971309	-0.535468	0.166804	0.127307	0.606699	-0.799509	-0.852856	-0.48142	-1.09967	0.490578	-0.514628	-1.27448	-0.934283	-1.11731	0.658515	0.733969	-0.446098	0.0541833
0.942348	-1.14774	0.288299	-0.274691	-0.888097	-0.428058	-1.16262	-0.741672	0.240911	0.883016	0.559487	-0.84672	-0.944758	-0.531933	0.144104	0.0876247	0.555456	-0.803671	-0.846304	-0.483972	-1.11445	0.453073	-0.50002	-1.27678	-0.918565	-1.09144	0.592175	0.679047	-0.433907	0.0385845
0.942684	-1.13999	0.282066	-0.298844	-0.87564	-0.423243	-1.12541	-0.712084	0.226618	0.874671	0.533365	-0.824578	-0.919392	-0.513621	0.128608	0.0596488	0.526645	-0.801371	-0.836619	-0.476793	-1.12037	0.43439	-0.49175	-1.27616	-0.907856	-1.07686	0.550302	0.634259	-0.418496	0.0513669
0.943021	-1.14242	0.294999	-0.306011	-0.857418	-0.400076	-1.10305	-0.682418	0.212537	0.879971	0.537205	-0.805784	-0.897706	-0.483788	0.127459	0.0469743	0.51056	-0.789495	-0.828291	-0.46118	-1.12782	0.443001	-0.49117	-1.27741	-0.890283	-1.06594	0.543616	0.627665	-0.391117	0.0934119
0.943357	-1.14949	0.318869	-0.310296	-0.83669	-0.357467	-1.09905	-0.654161	0.211494	0.905821	0.572954	-0.792846	-0.890994	-0.455863	0.148868	0.0583143	0.515132	-0.769783	-0.820442	-0.443056	-1.14092	0.46764	-0.486995	-1.2833	-0.848569	-1.04787	0.572395	0.655582	-0.348673	0.149405
0.943693	-1.14524	0.322834	-0.311352	-0.814655	-0.307371	-1.10766	-0.635098	0.239165	0.965528	0.636401	-0.782203	-0.897895	-0.449746	0.191057	0.093706	0.552721	-0.749908	-0.815436	-0.419586	-1.15625	0.495181	-0.488603	-1.28244	-0.807099	-1.03324	0.625585	0.695846	-0.323702	0.197935
0.94403	-1.13808	0.323639	-0.298123	-0.791664	-0.271403	-1.12525	-0.642688	0.278098	1.0322	0.711459	-0.783599	-0.914428	-0.461192	0.225564	0.132916	0.60665	-0.738677	-0.814789	-0.388378	-1.17102	0.51627	-0.509247	-1.27901	-0.777001	-1.03644	0.685531	0.74401	-0.320576	0.228151
0.944366	-1.13865	0.346619	-0.273554	-0.771002	-0.260052	-1.16024	-0.67718	0.31113	1.07361	0.770726	-0.806243	-0.947928	-0.477176	0.233867	0.152903	0.652163	-0.741396	-0.817068	-0.362968	-1.17946	0.528739	-0.525973	-1.2819	-0.762057	-1.05355	0.736311	0.789151	-0.326281	0.240298
0.944703	-1.1521	0.368078	-0.252323	-0.759724	-0.273182	-1.19517	-0.724453	0.325671	1.10261	0.789375	-0.844653	-0.978098	-0.498754	0.215314	0.152038	0.673887	-0.746483	-0.830318	-0.358862	-1.18012	0.544921	-0.524094	-1.28896	-0.773162	-1.06654	0.771871	0.81438	-0.336291	0.242978
0.945039	-1.16934	0.371052	-0.24809	-0.757323	-0.300899	-1.21524	-0.763076	0.317035	1.1172	0.76878	-0.872736	-0.989197	-0.512955	0.190219	0.137441	0.683083	-0.747918	-0.854981	-0.376732	-1.1793	0.565666	-0.512424	-1.29274	-0.786862	-1.0678	0.788917	0.809817	-0.350055	0.232212
0.945376	-1.18335	0.353159	-0.254246	-0.749185	-0.331643	-1.22599	-0.78523	0.293366	1.1086	0.735723	-0.883663	-0.993071	-0.51529	0.169391	0.118667	0.675463	-0.755757	-0.868695	-0.393132	-1.17443	0.559807	-0.518437	-1.29172	-0.790506	-1.07049	0.780297	0.791972	-0.366612	0.203379
0.945712	-1.18555	0.328139	-0.266197	-0.751099	-0.359387	-1.22025	-0.795932	0.266187	1.07686	0.700821	-0.883729	-1.00189	-0.519546	0.147265	0.104605	0.644215	-0.765735	-0.860713	-0.406535	-1.16365	0.545263	-0.534502	-1.28982	-0.806988	-1.0786	0.742861	0.772682	-0.380156	0.165223
0.946048	-1.16783	0.308488	-0.282836	-0.766785	-0.382721	-1.19644	-0.803066	0.241398	1.02355	0.638776	-0.881007	-1.00369	-0.521226	0.107494	0.0873448	0.594778	-0.769884	-0.841044	-0.418446	-1.15402	0.534667	-0.541718	-1.28064	-0.828994	-1.08618	0.683483	0.738948	-0.397588	0.125484
0.946385	-1.14629	0.286218	-0.307222	-0.778066	-0.392021	-1.16674	-0.792966	0.220423	0.955452	0.559629	-0.868897	-0.974777	-0.519269	0.0634289	0.0570162	0.543989	-0.768629	-0.831473	-0.426394	-1.14649	0.500167	-0.538286	-1.2637	-0.848058	-1.084	0.615641	0.691974	-0.416853	0.0858779
0.946721	-1.12948	0.24608	-0.340187	-0.784801	-0.385815	-1.13715	-0.765208	0.200658	0.886774	0.485617	-0.843511	-0.944743	-0.520713	0.0326533	0.0126957	0.502346	-0.775576	-0.82004	-0.432903	-1.1371	0.461972	-0.540957	-1.24705	-0.865716	-1.06791	0.540384	0.642562	-0.425125	0.0460303
0.947058	-1.11028	0.230327	-0.371791	-0.791759	-0.371024	-1.10279	-0.730324	0.178087	0.839812	0.430299	-0.811834	-0.925458	-0.519349	0.0213646	-0.0329684	0.469363	-0.784541	-0.80376	-0.436544	-1.12258	0.434114	-0.548535	-1.23395	-0.876685	-1.04729	0.460257	0.603443	-0.432999	0.0189087
0.947394	-1.08895	0.243823	-0.388057	-0.802449	-0.350683	-1.05679	-0.680022	0.154926	0.805889	0.381589	-0.791981	-0.904612	-0.510729	0.0226477	-0.0748916	0.445162	-0.77846	-0.790224	-0.43246	-1.1088	0.405937	-0.541127	-1.22115	-0.879483	-1.03559	0.38354	0.577646	-0.432418	0.00581528
0.947731	-1.07084	0.259364	-0.400646	-0.816289	-0.325925	-1.0085	-0.624256	0.136985	0.764633	0.344148	-0.779478	-0.882208	-0.49282	0.0313725	-0.112708	0.422922	-0.767404	-0.770459	-0.419297	-1.09952	0.378217	-0.528755	-1.20503	-0.878654	-1.02645	0.315606	0.555495	-0.405933	-0.000335052
0.948067	-1.06037	0.28937	-0.41735	-0.821452	-0.298029	-0.966605	-0.57775	0.128554	0.743513	0.331838	-0.760648	-0.857073	-0.458802	0.0461085	-0.133227	0.399065	-0.760148	-0.745065	-0.401215	-1.09667	0.353845	-0.517844	-1.19496	-0.881925	-1.01589	0.259691	0.529932	-0.37224	0.00697618
0.948403	-1.05032	0.335995	-0.434616	-0.81334	-0.268574	-0.932695	-0.531652	0.125756	0.737882	0.328884	-0.736896	-0.826068	-0.419477	0.0650766	-0.141851	0.396353	-0.757706	-0.719314	-0.381562	-1.10521	0.337284	-0.505269	-1.19049	-0.880177	-1.00212	0.218959	0.524893	-0.34139	0.0288332
0.94874	-1.04193	0.385789	-0.443835	-0.815508	-0.235496	-0.900944	-0.479685	0.123655	0.735493	0.332811	-0.710499	-0.788921	-0.387226	0.0921117	-0.147621	0.41276	-0.754933	-0.691171	-0.356587	-1.12179	0.339389	-0.489969	-1.1868	-0.860793	-0.980717	0.199129	0.535288	-0.312755	0.0637835
0.949076	-1.039	0.421433	-0.443101	-0.815865	-0.197248	-0.876986	-0.420604	0.123978	0.763523	0.353815	-0.682509	-0.751798	-0.352002	0.13151	-0.137702	0.435873	-0.744685	-0.66411	-0.331409	-1.13765	0.360554	-0.466722	-1.18593	-0.827724	-0.955857	0.207663	0.543942	-0.28416	0.116073
0.949413	-1.0362	0.461989	-0.434219	-0.800411	-0.155156	-0.865903	-0.356669	0.140329	0.811722	0.400795	-0.653033	-0.718494	-0.315965	0.180645	-0.108891	0.472489	-0.725536	-0.640591	-0.309065	-1.14579	0.396555	-0.434174	-1.18763	-0.787364	-0.931911	0.247314	0.556911	-0.244887	0.180633
0.949749	-1.03556	0.522443	-0.417008	-0.783813	-0.1036	-0.862288	-0.295575	0.171207	0.865713	0.470615	-0.62331	-0.686182	-0.283657	0.242264	-0.0637985	0.526077	-0.706538	-0.617238	-0.282627	-1.14971	0.447716	-0.405984	-1.19106	-0.743051	-0.90715	0.309274	0.583097	-0.189306	0.253673
0.950086	-1.04105	0.579072	-0.386693	-0.759665	-0.0439194	-0.863855	-0.245347	0.212195	0.937825	0.560697	-0.598314	-0.664436	-0.252287	0.31805	-0.00354606	0.600538	-0.691962	-0.596437	-0.254331	-1.15445	0.509493	-0.379642	-1.19636	-0.694111	-0.884389	0.403936	0.630449	-0.127675	0.340047
0.950422	-1.05155	0.626664	-0.338607	-0.722161	0.0101444	-0.874417	-0.211694	0.267115	1.02641	0.679195	-0.586392	-0.659431	-0.227376	0.40158	0.0804249	0.70303	-0.680806	-0.580401	-0.22778	-1.15753	0.575504	-0.350259	-1.19722	-0.643993	-0.86508	0.542615	0.703737	-0.0615551	0.438466
0.950758	-1.06231	0.666432	-0.274467	-0.681558	0.0512279	-0.902426	-0.198939	0.322584	1.12343	0.82469	-0.590279	-0.666465	-0.216385	0.483511	0.18625	0.812549	-0.669092	-0.568809	-0.204441	-1.14884	0.641171	-0.326295	-1.19115	-0.597313	-0.846612	0.714982	0.785282	0.00475105	0.540262
0.951095	-1.07264	0.691439	-0.200343	-0.6502	0.0762051	-0.943095	-0.210134	0.364421	1.21737	0.979877	-0.61118	-0.686868	-0.225315	0.555189	0.288812	0.911407	-0.656968	-0.566526	-0.193372	-1.12818	0.708536	-0.306064	-1.18617	-0.559583	-0.828113	0.899353	0.858016	0.0550832	0.627073
0.951431	-1.09061	0.692593	-0.125245	-0.626035	0.0817093	-0.990422	-0.246832	0.389939	1.29338	1.11144	-0.65062	-0.718932	-0.247911	0.610071	0.378772	1.00476	-0.645726	-0.57555	-0.196555	-1.11426	0.775048	-0.286713	-1.17311	-0.526371	-0.81024	1.07378	0.919867	0.0885741	0.68687
0.951768	-1.11146	0.673038	-0.0578428	-0.59676	0.0617104	-1.04406	-0.301013	0.403758	1.34043	1.20262	-0.700281	-0.756687	-0.279928	0.642905	0.451679	1.08944	-0.639236	-0.595019	-0.208593	-1.10045	0.828691	-0.272125	-1.14801	-0.498751	-0.79578	1.22624	0.965746	0.101941	0.715138
0.952104	-1.13435	0.647322	0.00174961	-0.581762	0.0195639	-1.10238	-0.365733	0.398702	1.35554	1.25019	-0.760036	-0.799838	-0.3239	0.649209	0.502151	1.14936	-0.648473	-0.632445	-0.243241	-1.08278	0.862247	-0.270871	-1.12041	-0.486703	-0.785567	1.34957	0.989279	0.0865108	0.714062
0.952441	-1.16646	0.603326	0.0453663	-0.592735	-0.0320699	-1.16538	-0.437552	0.356624	1.33866	1.25842	-0.833172	-0.84624	-0.381961	0.627195	0.520545	1.15995	-0.675626	-0.686073	-0.308049	-1.0709	0.877761	-0.287084	-1.10268	-0.495911	-0.780025	1.43294	0.987151	0.0496712	0.680935
0.952777	-1.21051	0.541404	0.0549298	-0.623896	-0.0858395	-1.23141	-0.514568	0.291916	1.29521	1.22778	-0.901582	-0.887631	-0.445724	0.585409	0.503096	1.11697	-0.713578	-0.744079	-0.395816	-1.07515	0.883645	-0.315406	-1.10354	-0.521958	-0.779442	1.46144	0.970192	0.00145308	0.623783
0.953114	-1.2599	0.478306	0.0364293	-0.667902	-0.139086	-1.28681	-0.584903	0.219027	1.23257	1.16188	-0.95879	-0.908734	-0.497792	0.534513	0.45446	1.03647	-0.760884	-0.80207	-0.489725	-1.10103	0.872932	-0.344065	-1.12269	-0.555261	-0.782631	1.43497	0.938767	-0.0501684	0.559024
0.95345	-1.30011	0.412911	-0.00469477	-0.71803	-0.188407	-1.32499	-0.633613	0.142575	1.14878	1.07173	-1.00635	-0.911527	-0.529898	0.482105	0.383294	0.944938	-0.808647	-0.856519	-0.579384	-1.14407	0.837957	-0.371699	-1.14474	-0.600698	-0.784705	1.36185	0.885329	-0.0985538	0.486721
0.953786	-1.32469	0.344249	-0.0664647	-0.767897	-0.223055	-1.34296	-0.664082	0.0616469	1.05453	0.9687	-1.03348	-0.904504	-0.539712	0.421189	0.29516	0.841348	-0.844569	-0.898397	-0.656205	-1.18777	0.783304	-0.401489	-1.1632	-0.645945	-0.78156	1.25918	0.822322	-0.143074	0.410267
0.954123	-1.3351	0.280713	-0.138194	-0.813816	-0.232581	-1.3299	-0.675684	-0.0165426	0.970152	0.865184	-1.03422	-0.874846	-0.530214	0.352037	0.196183	0.734383	-0.871659	-0.91264	-0.704476	-1.2188	0.729061	-0.414311	-1.18136	-0.669379	-0.781165	1.14474	0.759535	-0.180339	0.34162
0.954459	-1.33658	0.238425	-0.203809	-0.841602	-0.220461	-1.29347	-0.664696	-0.0787221	0.90049	0.773813	-1.01435	-0.825393	-0.50997	0.288261	0.0971324	0.642008	-0.891641	-0.909364	-0.728938	-1.23607	0.679699	-0.413387	-1.1998	-0.672926	-0.777742	1.03049	0.702256	-0.193456	0.292711
0.954796	-1.32883	0.218344	-0.253361	-0.844388	-0.211524	-1.25159	-0.631598	-0.115256	0.857768	0.705773	-0.990539	-0.770425	-0.479315	0.252269	0.0164959	0.571181	-0.901163	-0.906784	-0.737663	-1.25262	0.631959	-0.415787	-1.20851	-0.659223	-0.763018	0.923928	0.65918	-0.193462	0.268289
0.955132	-1.3095	0.216047	-0.297037	-0.841668	-0.201582	-1.21785	-0.593092	-0.122785	0.851914	0.666261	-0.969019	-0.723794	-0.438927	0.237993	-0.0373882	0.515434	-0.894937	-0.906274	-0.721769	-1.26558	0.603178	-0.418514	-1.20292	-0.631056	-0.745547	0.838282	0.632571	-0.194664	0.26241
0.955469	-1.2833	0.234282	-0.331941	-0.830417	-0.179696	-1.18542	-0.559486	-0.10949	0.875718	0.653352	-0.947779	-0.690588	-0.40177	0.228999	-0.0824766	0.470503	-0.878143	-0.895061	-0.690639	-1.2663	0.589865	-0.416554	-1.20134	-0.596555	-0.733916	0.779406	0.623797	-0.184093	0.259077
0.955805	-1.2683	0.25938	-0.351994	-0.808979	-0.150282	-1.15462	-0.523744	-0.0976257	0.910765	0.655766	-0.922896	-0.669576	-0.373479	0.223008	-0.12098	0.446498	-0.860349	-0.872766	-0.658422	-1.25858	0.580179	-0.408794	-1.20417	-0.559415	-0.731138	0.746471	0.636336	-0.165914	0.258416
0.956141	-1.26229	0.284296	-0.363254	-0.792797	-0.125218	-1.14276	-0.493916	-0.0874483	0.947903	0.655955	-0.89531	-0.655768	-0.35324	0.216132	-0.14659	0.435285	-0.847311	-0.86182	-0.628988	-1.25438	0.576318	-0.399344	-1.20434	-0.527765	-0.732192	0.735496	0.649866	-0.146487	0.264977
0.956478	-1.25677	0.318888	-0.373786	-0.782479	-0.11153	-1.12761	-0.482046	-0.0666445	0.994868	0.647617	-0.870061	-0.647311	-0.33854	0.206233	-0.154416	0.43428	-0.834733	-0.861623	-0.595518	-1.25989	0.584279	-0.396062	-1.20058	-0.515641	-0.732405	0.736797	0.65557	-0.124081	0.276766
0.956814	-1.24977	0.343461	-0.385013	-0.772354	-0.107536	-1.10609	-0.491265	-0.0272083	1.03883	0.644034	-0.855034	-0.643648	-0.335971	0.197132	-0.144407	0.456959	-0.824208	-0.862798	-0.561678	-1.26793	0.59943	-0.398407	-1.20374	-0.51143	-0.733478	0.740122	0.674381	-0.113216	0.287933
0.957151	-1.23883	0.36059	-0.389127	-0.757894	-0.109179	-1.10463	-0.495953	0.00471418	1.067	0.650269	-0.854836	-0.643104	-0.341631	0.198094	-0.129449	0.48069	-0.823938	-0.858929	-0.541733	-1.26935	0.604321	-0.393121	-1.21208	-0.509607	-0.742158	0.739652	0.698657	-0.120967	0.289983
0.957487	-1.22955	0.396076	-0.389827	-0.743407	-0.113817	-1.10493	-0.48457	0.00968396	1.07639	0.65691	-0.860184	-0.640948	-0.340558	0.201173	-0.131072	0.486315	-0.824716	-0.856276	-0.526659	-1.26686	0.602922	-0.3841	-1.20957	-0.519868	-0.757619	0.731473	0.711726	-0.137067	0.275941
0.957824	-1.23102	0.413238	-0.391936	-0.737534	-0.119392	-1.09758	-0.467954	-0.00421033	1.07298	0.64475	-0.856999	-0.635476	-0.338571	0.186737	-0.148319	0.478316	-0.82384	-0.855481	-0.516387	-1.271	0.60112	-0.378614	-1.20642	-0.537797	-0.777353	0.711326	0.704718	-0.145056	0.256482
0.95816	-1.22213	0.401582	-0.397001	-0.745129	-0.119056	-1.089	-0.459211	-0.00887419	1.06013	0.608318	-0.85142	-0.63136	-0.338483	0.178729	-0.168623	0.474242	-0.827758	-0.852653	-0.519136	-1.26195	0.597988	-0.378684	-1.20856	-0.557182	-0.796992	0.67685	0.68921	-0.145697	0.245231
0.958496	-1.19899	0.389307	-0.410783	-0.754951	-0.1133	-1.07358	-0.451969	-0.00726315	1.03829	0.572079	-0.850339	-0.640359	-0.336416	0.183634	-0.179678	0.475812	-0.838107	-0.85434	-0.52541	-1.24695	0.590636	-0.382204	-1.21169	-0.571454	-0.806352	0.633714	0.674298	-0.14968	0.24582
0.958833	-1.17918	0.397523	-0.433447	-0.764169	-0.110186	-1.05568	-0.437452	-0.018852	1.01269	0.566849	-0.851045	-0.652023	-0.33427	0.186306	-0.186747	0.471745	-0.848054	-0.849771	-0.527253	-1.25058	0.579039	-0.383731	-1.21528	-0.570283	-0.806742	0.592442	0.662646	-0.147953	0.237946
0.959169	-1.17277	0.42208	-0.455921	-0.776869	-0.118434	-1.0427	-0.429866	-0.0161127	0.991978	0.572648	-0.836081	-0.650067	-0.332295	0.187826	-0.199009	0.464343	-0.849248	-0.827289	-0.521877	-1.25275	0.566564	-0.378259	-1.21803	-0.565738	-0.803749	0.562578	0.659092	-0.140804	0.227968
0.959506	-1.1743	0.444696	-0.463509	-0.794044	-0.126467	-1.03077	-0.414805	-0.00276254	0.987466	0.571911	-0.81296	-0.644464	-0.323886	0.193594	-0.21658	0.457678	-0.843427	-0.80527	-0.511641	-1.2451	0.556783	-0.370626	-1.21731	-0.572819	-0.795249	0.542414	0.659871	-0.133567	0.234117
0.959842	-1.17387	0.454235	-0.459203	-0.797518	-0.117456	-1.01255	-0.381708	0.000307655	1.00793	0.564814	-0.798003	-0.642367	-0.294672	0.208095	-0.220174	0.458367	-0.827938	-0.790817	-0.499013	-1.23824	0.553786	-0.367788	-1.21003	-0.577244	-0.787215	0.52798	0.658773	-0.121973	0.251993
0.960179	-1.17145	0.457324	-0.454804	-0.779378	-0.0872141	-0.986998	-0.352593	-0.00139036	1.02472	0.570068	-0.792996	-0.640888	-0.262643	0.231865	-0.20675	0.477977	-0.803682	-0.77747	-0.485336	-1.24825	0.558916	-0.36894	-1.20212	-0.574008	-0.785531	0.517917	0.658897	-0.1044	0.278372
0.960515	-1.16416	0.465759	-0.452909	-0.764945	-0.0539919	-0.965973	-0.327945	0.00841179	1.01784	0.587004	-0.778971	-0.629282	-0.245338	0.254961	-0.186137	0.501236	-0.783727	-0.754112	-0.470293	-1.25771	0.567081	-0.359227	-1.19761	-0.566311	-0.787794	0.515943	0.666311	-0.0831748	0.31043
0.960851	-1.15462	0.485351	-0.439765	-0.758983	-0.0273809	-0.952961	-0.301556	0.0332933	1.01555	0.608331	-0.752098	-0.609842	-0.229155	0.275613	-0.168748	0.520858	-0.775203	-0.727565	-0.443773	-1.2509	0.578938	-0.343429	-1.18948	-0.556942	-0.784638	0.520532	0.683957	-0.0615542	0.343969
0.961188	-1.15543	0.516827	-0.412542	-0.75496	0.00236068	-0.943671	-0.272319	0.0510727	1.03601	0.63428	-0.734077	-0.594197	-0.210974	0.311296	-0.146142	0.561088	-0.772549	-0.708524	-0.408108	-1.24442	0.596197	-0.331135	-1.18402	-0.543481	-0.77241	0.537873	0.705921	-0.0367903	0.380851
0.961524	-1.15377	0.55406	-0.396912	-0.745964	0.0283133	-0.932999	-0.238411	0.0631746	1.07075	0.667722	-0.719218	-0.592547	-0.196745	0.362216	-0.112571	0.606836	-0.762377	-0.701155	-0.383495	-1.24115	0.617253	-0.320254	-1.18499	-0.525644	-0.759542	0.587547	0.723654	-0.010053	0.422065
0.961861	-1.14749	0.584665	-0.384152	-0.727772	0.0438219	-0.931505	-0.204068	0.084445	1.09363	0.712839	-0.700436	-0.578932	-0.192511	0.413995	-0.0740905	0.648793	-0.752528	-0.696418	-0.364615	-1.23772	0.647376	-0.301118	-1.18479	-0.507726	-0.754316	0.65275	0.738964	0.0123194	0.466577
0.962197	-1.15732	0.596091	-0.358193	-0.704786	0.0531907	-0.942596	-0.179264	0.127573	1.12491	0.774424	-0.680398	-0.551189	-0.184117	0.449104	-0.0278331	0.70513	-0.746319	-0.687506	-0.346015	-1.23195	0.690566	-0.272736	-1.17822	-0.490319	-0.750116	0.727729	0.7652	0.0387992	0.522594
0.962534	-1.16965	0.601789	-0.314891	-0.686809	0.0791464	-0.958753	-0.168424	0.17803	1.1881	0.860805	-0.666929	-0.538458	-0.165665	0.486069	0.035082	0.77604	-0.736634	-0.675704	-0.331401	-1.22275	0.744282	-0.24804	-1.16514	-0.466947	-0.730883	0.837329	0.802608	0.0749579	0.589859
0.96287	-1.17331	0.630229	-0.254447	-0.670779	0.119111	-0.980406	-0.17291	0.219773	1.28381	0.970994	-0.669986	-0.541937	-0.149582	0.546276	0.120699	0.853727	-0.723468	-0.666933	-0.324014	-1.20951	0.803393	-0.229261	-1.14922	-0.429938	-0.705591	0.973367	0.856852	0.117689	0.655247
0.963207	-1.17222	0.655489	-0.184871	-0.65315	0.14708	-1.01296	-0.191183	0.248523	1.37485	1.09067	-0.696803	-0.561285	-0.155212	0.632159	0.211156	0.929445	-0.71001	-0.660716	-0.324107	-1.19233	0.855834	-0.216732	-1.13258	-0.392878	-0.683628	1.12144	0.93541	0.164177	0.708054
0.963543	-1.17017	0.652829	-0.118287	-0.635635	0.146591	-1.06181	-0.21918	0.274912	1.43771	1.19915	-0.743115	-0.598908	-0.185346	0.70493	0.297908	0.998133	-0.701697	-0.656516	-0.332931	-1.17519	0.89051	-0.211023	-1.11581	-0.360225	-0.667846	1.27166	1.00396	0.202524	0.740208
0.963879	-1.17861	0.618425	-0.0492726	-0.630157	0.114971	-1.12521	-0.270653	0.29074	1.46864	1.27724	-0.802333	-0.650419	-0.230356	0.733062	0.374174	1.05569	-0.708573	-0.676711	-0.364233	-1.16015	0.93332	-0.204322	-1.10017	-0.33028	-0.658047	1.41063	1.03986	0.212753	0.746194
0.964216	-1.21419	0.57335	0.0104647	-0.639612	0.0594117	-1.19921	-0.35589	0.266771	1.46087	1.30674	-0.872158	-0.708133	-0.292934	0.71329	0.397298	1.09415	-0.738805	-0.729786	-0.425783	-1.14995	0.982477	-0.190737	-1.0889	-0.32257	-0.653853	1.51251	1.04513	0.183203	0.725539
0.964552	-1.27105	0.534327	0.0321608	-0.667098	-0.00652023	-1.27712	-0.436397	0.189089	1.41945	1.27109	-0.953061	-0.7594	-0.350662	0.683893	0.360238	1.09816	-0.793209	-0.804545	-0.5167	-1.14701	1.00498	-0.174588	-1.09028	-0.347882	-0.656515	1.54705	1.03476	0.126926	0.680593
0.964889	-1.33452	0.499505	0.0111047	-0.728826	-0.076178	-1.33937	-0.503718	0.0787136	1.35146	1.18007	-1.02528	-0.778877	-0.380049	0.649106	0.286886	1.05075	-0.853312	-0.870918	-0.623532	-1.16478	0.997053	-0.173372	-1.11173	-0.400679	-0.663479	1.51419	1.00202	0.0663241	0.614339
0.965225	-1.38211	0.447158	-0.0440561	-0.812219	-0.142895	-1.37017	-0.559956	-0.0302516	1.25494	1.06306	-1.06624	-0.771401	-0.405812	0.595027	0.198188	0.949713	-0.916886	-0.919339	-0.731531	-1.20403	0.965787	-0.189629	-1.14443	-0.455719	-0.668067	1.42592	0.934948	0.00553801	0.535725
0.965562	-1.39857	0.379033	-0.116954	-0.881658	-0.194393	-1.36435	-0.589453	-0.1451	1.14515	0.939732	-1.08239	-0.749414	-0.421498	0.542716	0.102811	0.827185	-0.980659	-0.954746	-0.821855	-1.22596	0.920071	-0.211033	-1.17186	-0.500231	-0.667354	1.30337	0.855019	-0.0524313	0.453756
0.965898	-1.39847	0.317199	-0.197304	-0.909745	-0.224213	-1.33418	-0.597742	-0.25164	1.05216	0.826258	-1.07529	-0.707278	-0.411534	0.489487	0.00640545	0.700475	-1.02207	-0.982352	-0.876757	-1.23404	0.852142	-0.232003	-1.18565	-0.535206	-0.671338	1.15964	0.772977	-0.097535	0.374592
0.966234	-1.3935	0.278143	-0.257941	-0.925978	-0.232733	-1.29666	-0.593843	-0.322863	0.996352	0.727536	-1.04917	-0.677993	-0.390571	0.42234	-0.0823479	0.58357	-1.03722	-0.989527	-0.901767	-1.2463	0.769568	-0.249293	-1.19425	-0.567184	-0.673136	1.00373	0.69486	-0.114604	0.297865
0.966571	-1.36592	0.239123	-0.292911	-0.956541	-0.229575	-1.26252	-0.576956	-0.347165	0.969457	0.634218	-1.01988	-0.672147	-0.372485	0.345472	-0.16387	0.50405	-1.03505	-0.974063	-0.91004	-1.25486	0.694491	-0.261357	-1.19411	-0.590079	-0.666073	0.851813	0.633946	-0.112516	0.249247
0.966907	-1.33343	0.197113	-0.345743	-0.9861	-0.235137	-1.23049	-0.546678	-0.351455	0.951228	0.555529	-1.00128	-0.651248	-0.362614	0.279193	-0.240258	0.455004	-1.02943	-0.958989	-0.909067	-1.24934	0.649742	-0.268867	-1.18804	-0.601858	-0.659017	0.734018	0.580297	-0.112612	0.226823
0.967244	-1.31326	0.188594	-0.400391	-1.00418	-0.237579	-1.1881	-0.517282	-0.357935	0.926502	0.492504	-0.990509	-0.628948	-0.358452	0.236832	-0.310903	0.413603	-1.0334	-0.952871	-0.899638	-1.23321	0.609402	-0.275734	-1.19212	-0.612283	-0.670406	0.65135	0.530296	-0.133923	0.184559
0.96758	-1.29807	0.194509	-0.438554	-1.01187	-0.204844	-1.13573	-0.507246	-0.360231	0.920393	0.431235	-0.973728	-0.614449	-0.355335	0.211135	-0.370471	0.366659	-1.04135	-0.955254	-0.886592	-1.22841	0.554496	-0.28782	-1.19524	-0.610562	-0.69976	0.578655	0.500943	-0.163038	0.154724
0.967917	-1.27615	0.202506	-0.474581	-1.01683	-0.178658	-1.09042	-0.490807	-0.362131	0.931324	0.38972	-0.957971	-0.600048	-0.351308	0.177475	-0.416926	0.334067	-1.03833	-0.960081	-0.87675	-1.24394	0.506056	-0.305903	-1.19907	-0.60647	-0.730087	0.485023	0.478221	-0.179366	0.150742
0.968253	-1.25397	0.225775	-0.500959	-1.01355	-0.179144	-1.06087	-0.460311	-0.365647	0.923647	0.370784	-0.94543	-0.60856	-0.347001	0.13925	-0.457099	0.322416	-1.04519	-0.954889	-0.858132	-1.26511	0.483019	-0.303487	-1.21794	-0.6283	-0.77041	0.396459	0.462954	-0.174501	0.138964
0.968589	-1.24794	0.270855	-0.524786	-1.00568	-0.185292	-1.03131	-0.433467	-0.367476	0.90392	0.349068	-0.930422	-0.635604	-0.335578	0.126433	-0.504307	0.316055	-1.04791	-0.942026	-0.820489	-1.26867	0.474227	-0.28664	-1.22392	-0.659539	-0.804965	0.327218	0.474922	-0.162635	0.106038
0.968926	-1.23989	0.321269	-0.562242	-1.00121	-0.16242	-0.984633	-0.426573	-0.368979	0.892845	0.297306	-0.909751	-0.654079	-0.319915	0.13476	-0.548619	0.307896	-1.02144	-0.931951	-0.766551	-1.27143	0.451825	-0.292079	-1.2139	-0.688308	-0.812381	0.2652	0.500964	-0.144128	0.0872782
0.969262	-1.21896	0.352956	-0.583491	-0.99545	-0.116415	-0.948019	-0.413561	-0.355498	0.896755	0.247149	-0.885854	-0.654996	-0.306321	0.155723	-0.569911	0.299086	-1.00494	-0.922527	-0.718589	-1.2747	0.433354	-0.314479	-1.20774	-0.709969	-0.823576	0.21759	0.524326	-0.109012	0.120997
0.969599	-1.19277	0.36811	-0.583603	-0.992686	-0.0671178	-0.920505	-0.367282	-0.321048	0.880831	0.245303	-0.859809	-0.640616	-0.287181	0.186025	-0.573107	0.298	-0.994116	-0.903421	-0.672338	-1.27601	0.427117	-0.33174	-1.20945	-0.70881	-0.845148	0.176667	0.536134	-0.0606463	0.166135
0.969935	-1.18034	0.397087	-0.577318	-0.998102	-0.011603	-0.889713	-0.306969	-0.308655	0.848912	0.261669	-0.824117	-0.621979	-0.267741	0.227221	-0.562477	0.317127	-0.968241	-0.872558	-0.614515	-1.30717	0.427272	-0.332503	-1.20933	-0.704857	-0.866348	0.133555	0.538642	-0.0024584	0.205466
0.970272	-1.18049	0.450577	-0.559313	-1.00496	0.0308022	-0.861862	-0.241468	-0.299317	0.822161	0.283799	-0.781612	-0.612992	-0.25115	0.278622	-0.54074	0.340916	-0.939093	-0.845884	-0.550037	-1.3505	0.433601	-0.339358	-1.20203	-0.710322	-0.881807	0.114113	0.541235	0.0571393	0.244466
0.970608	-1.18122	0.483396	-0.537335	-1.00948	0.0463224	-0.839912	-0.182272	-0.264485	0.802113	0.312879	-0.73763	-0.604633	-0.22402	0.324107	-0.512461	0.356801	-0.925968	-0.81688	-0.499083	-1.37718	0.442518	-0.344517	-1.20055	-0.690116	-0.887624	0.123975	0.538925	0.100177	0.288181
0.970944	-1.17762	0.503638	-0.523318	-0.998909	0.0485071	-0.822232	-0.148986	-0.232934	0.795176	0.34258	-0.693491	-0.58614	-0.199822	0.331092	-0.470627	0.382482	-0.927923	-0.783044	-0.472637	-1.39754	0.452014	-0.328618	-1.20404	-0.671289	-0.883858	0.157209	0.501924	0.132421	0.348292
0.971281	-1.18271	0.528987	-0.518814	-0.953746	0.0711598	-0.805804	-0.124264	-0.228231	0.812291	0.379906	-0.649054	-0.55991	-0.183039	0.338909	-0.409105	0.399469	-0.920027	-0.760727	-0.460287	-1.4222	0.465564	-0.292714	-1.21197	-0.667895	-0.875905	0.214952	0.459574	0.168091	0.432451
0.971617	-1.20171	0.550599	-0.508867	-0.900806	0.13327	-0.791589	-0.090046	-0.242864	0.861986	0.442964	-0.608462	-0.531764	-0.152929	0.38289	-0.328508	0.411868	-0.906405	-0.749606	-0.443479	-1.44717	0.476214	-0.267702	-1.22985	-0.641205	-0.867658	0.306702	0.446075	0.213441	0.5362
0.971954	-1.21698	0.546146	-0.474454	-0.856695	0.226192	-0.788047	-0.0499629	-0.238168	0.927132	0.553969	-0.581265	-0.521266	-0.117699	0.447857	-0.222189	0.470616	-0.896908	-0.738196	-0.41343	-1.45141	0.467942	-0.288222	-1.23617	-0.593316	-0.859693	0.434819	0.464652	0.248587	0.637182
0.97229	-1.21779	0.50012	-0.401742	-0.80742	0.31027	-0.808739	-0.0506329	-0.209663	0.984324	0.714606	-0.584675	-0.560037	-0.115318	0.519347	-0.0937989	0.567356	-0.889249	-0.71454	-0.375915	-1.44092	0.420831	-0.37107	-1.21969	-0.532883	-0.85004	0.584475	0.518675	0.226806	0.699846
0.972627	-1.20453	0.412221	-0.307283	-0.7482	0.340243	-0.869432	-0.123229	-0.185709	1.00957	0.880665	-0.639184	-0.667464	-0.196497	0.568916	0.032286	0.665334	-0.86566	-0.709777	-0.356417	-1.42031	0.346002	-0.479379	-1.19186	-0.463986	-0.855403	0.73781	0.569957	0.0953607	0.682216
0.972963	-1.2027	0.291879	-0.224141	-0.690885	0.282017	-0.97015	-0.263376	-0.219484	0.971802	0.95857	-0.75789	-0.812512	-0.342995	0.551069	0.117842	0.71535	-0.830125	-0.74723	-0.381653	-1.39534	0.269089	-0.563357	-1.16162	-0.41776	-0.874721	0.85772	0.534649	-0.100494	0.575633
0.973299	-1.24295	0.182982	-0.193672	-0.669719	0.167554	-1.10349	-0.413704	-0.296146	0.887331	0.92875	-0.896597	-0.936138	-0.499725	0.488417	0.13244	0.70517	-0.82502	-0.832898	-0.473308	-1.38133	0.21169	-0.603816	-1.13837	-0.409214	-0.897378	0.895801	0.439459	-0.288557	0.429388
0.973636	-1.34201	0.131799	-0.201099	-0.689431	0.0416042	-1.24164	-0.542543	-0.401762	0.804759	0.830352	-1.02407	-1.01549	-0.62167	0.419042	0.0678114	0.655542	-0.868174	-0.931967	-0.603437	-1.39562	0.194343	-0.620684	-1.14174	-0.437279	-0.909989	0.892925	0.339094	-0.429918	0.314317
0.973972	-1.47136	0.107243	-0.237316	-0.755799	-0.0638662	-1.37326	-0.648239	-0.532532	0.731771	0.722187	-1.1246	-1.05929	-0.713591	0.368604	-0.00530935	0.598286	-0.955236	-1.03722	-0.760422	-1.42739	0.203672	-0.642131	-1.17957	-0.500087	-0.903887	0.874877	0.275428	-0.542471	0.230101
0.974309	-1.59415	0.0583926	-0.303125	-0.858576	-0.152347	-1.47718	-0.743172	-0.676431	0.650292	0.591966	-1.2031	-1.06999	-0.776729	0.316693	-0.0651103	0.508088	-1.05029	-1.14365	-0.929577	-1.47557	0.202828	-0.672384	-1.23222	-0.581325	-0.867224	0.829506	0.238945	-0.632382	0.141788
0.974645	-1.671	-0.0319981	-0.393557	-0.964328	-0.201435	-1.52953	-0.801882	-0.796405	0.551524	0.452062	-1.24779	-1.03347	-0.798692	0.27053	-0.140432	0.392273	-1.13425	-1.21637	-1.07704	-1.51331	0.173993	-0.699488	-1.26671	-0.642423	-0.827567	0.741697	0.209286	-0.677803	0.0325833
0.974982	-1.68741	-0.0998681	-0.48407	-1.03702	-0.184981	-1.51958	-0.792939	-0.85961	0.442339	0.355254	-1.2512	-0.948964	-0.778497	0.253841	-0.235011	0.293043	-1.1899	-1.23879	-1.18103	-1.51036	0.136492	-0.706271	-1.28616	-0.656429	-0.79149	0.629075	0.169351	-0.667078	-0.0417383
0.975318	-1.65381	-0.121634	-0.546762	-1.06911	-0.131042	-1.46222	-0.738737	-0.889074	0.374387	0.325629	-1.23232	-0.841967	-0.718556	0.216621	-0.337111	0.193542	-1.20896	-1.22429	-1.24569	-1.48683	0.1251	-0.680553	-1.28753	-0.631656	-0.743623	0.528425	0.114215	-0.603666	-0.0691634
0.975655	-1.59966	-0.121947	-0.582822	-1.09806	-0.0827902	-1.39517	-0.664493	-0.880652	0.386013	0.320539	-1.21011	-0.76009	-0.631728	0.183227	-0.426458	0.108899	-1.20054	-1.19625	-1.28574	-1.46149	0.133356	-0.624123	-1.26769	-0.594502	-0.680444	0.454367	0.0669011	-0.512331	-0.0741081
0.975991	-1.54903	-0.122002	-0.59303	-1.1133	-0.0596878	-1.34183	-0.583795	-0.828028	0.429175	0.298451	-1.18867	-0.69576	-0.557015	0.202653	-0.479603	0.0747646	-1.19253	-1.15928	-1.2881	-1.43681	0.153903	-0.558047	-1.25434	-0.557203	-0.608533	0.409551	0.0527381	-0.44454	-0.054138
0.976327	-1.50476	-0.101145	-0.586507	-1.09995	-0.0395066	-1.30568	-0.503709	-0.787929	0.500381	0.317207	-1.15984	-0.619027	-0.493967	0.232543	-0.514344	0.0944245	-1.19798	-1.11692	-1.25163	-1.41095	0.186404	-0.50047	-1.25015	-0.516807	-0.550491	0.388396	0.0604346	-0.392663	-0.018773
0.976664	-1.46924	-0.0348629	-0.596873	-1.09024	-0.0342654	-1.27295	-0.439218	-0.738556	0.609227	0.371906	-1.12427	-0.523374	-0.432778	0.271921	-0.556083	0.130039	-1.19099	-1.08931	-1.22318	-1.38972	0.234415	-0.433232	-1.24733	-0.476521	-0.539379	0.377914	0.0779406	-0.331731	0.0202736
0.977	-1.44321	0.0665777	-0.608209	-1.09337	-0.0460288	-1.24134	-0.401273	-0.657294	0.727963	0.423369	-1.08561	-0.433553	-0.386742	0.321843	-0.597193	0.151062	-1.18294	-1.07639	-1.20252	-1.37285	0.292702	-0.359651	-1.24594	-0.452154	-0.539663	0.373419	0.117536	-0.268905	0.0644643
0.977337	-1.42251	0.200419	-0.602343	-1.09854	-0.043523	-1.21109	-0.385358	-0.601102	0.813917	0.45248	-1.04571	-0.368242	-0.34932	0.338478	-0.620355	0.178439	-1.181	-1.06869	-1.17795	-1.34176	0.36068	-0.290216	-1.23638	-0.387751	-0.522965	0.385732	0.218257	-0.209769	0.108922
0.977673	-1.41766	0.308367	-0.607619	-1.09001	-0.0331078	-1.18064	-0.375406	-0.551008	0.86918	0.443991	-1.01254	-0.320895	-0.303424	0.32948	-0.634519	0.206908	-1.16414	-1.06043	-1.15301	-1.2998	0.449121	-0.221505	-1.20667	-0.283789	-0.50849	0.434947	0.317991	-0.153373	0.14001
0.97801	-1.42208	0.29408	-0.604769	-1.08003	-0.033493	-1.15907	-0.362288	-0.486532	0.954236	0.421574	-0.990358	-0.297197	-0.237613	0.3293	-0.674498	0.226951	-1.13265	-1.05747	-1.1216	-1.26121	0.525377	-0.155625	-1.15975	-0.24087	-0.470484	0.485325	0.379663	-0.0961794	0.144951
0.978346	-1.4028	0.295023	-0.582546	-1.06637	-0.056166	-1.14533	-0.346485	-0.433319	1.05503	0.440959	-0.978193	-0.288712	-0.176634	0.367294	-0.698859	0.247763	-1.10431	-1.05458	-1.09344	-1.23897	0.56398	-0.101191	-1.15762	-0.219569	-0.439306	0.508851	0.453261	-0.0573543	0.148995
0.978682	-1.37213	0.374324	-0.565964	-1.03378	-0.0888021	-1.12993	-0.320699	-0.391866	1.15429	0.451303	-0.982542	-0.273919	-0.136746	0.435653	-0.692822	0.30172	-1.10154	-1.03733	-1.08751	-1.24128	0.582794	-0.0682074	-1.19645	-0.19668	-0.48721	0.522278	0.514009	-0.0287574	0.175896
0.979019	-1.36471	0.439434	-0.538413	-1.0145	-0.104545	-1.12478	-0.288955	-0.350799	1.25336	0.453614	-0.994298	-0.258135	-0.110793	0.498428	-0.690087	0.369294	-1.11742	-1.01743	-1.07422	-1.24959	0.622814	-0.046309	-1.20002	-0.207551	-0.537915	0.53243	0.553614	0.0157089	0.224535
0.979355	-1.40075	0.460816	-0.524321	-1.01796	-0.0860686	-1.11807	-0.263211	-0.29978	1.32777	0.502037	-0.993334	-0.232608	-0.0922394	0.512631	-0.687127	0.394949	-1.11352	-1.0122	-1.05175	-1.23407	0.685965	-0.0321821	-1.1801	-0.237283	-0.543951	0.539772	0.594435	0.0257485	0.26006
0.979692	-1.41933	0.48721	-0.570659	-1.02606	-0.0614623	-1.09092	-0.242695	-0.243132	1.37216	0.497211	-0.970157	-0.200883	-0.0831273	0.476512	-0.684797	0.428615	-1.06571	-1.02446	-1.03074	-1.22038	0.730417	-0.032574	-1.15087	-0.266292	-0.529616	0.539719	0.601427	0.00480938	0.260361
0.980028	-1.39777	0.557153	-0.598461	-1.03536	-0.0536212	-1.077	-0.228756	-0.223502	1.39376	0.439204	-0.933449	-0.242513	-0.0922895	0.412453	-0.688817	0.461879	-1.0467	-1.02813	-0.974423	-1.21173	0.736838	-0.0418999	-1.12316	-0.286165	-0.556633	0.516406	0.608287	0.000907719	0.233473
0.980365	-1.36463	0.55603	-0.57339	-1.04851	-0.062704	-1.06303	-0.226192	-0.268747	1.38154	0.416599	-0.901166	-0.310859	-0.120305	0.353378	-0.683146	0.444875	-1.05534	-1.01904	-0.916308	-1.19657	0.714374	-0.0514367	-1.13582	-0.297382	-0.604958	0.483595	0.655791	0.0147505	0.219296
0.980701	-1.34691	0.487972	-0.530749	-1.05935	-0.0654305	-1.02568	-0.239131	-0.299279	1.34231	0.436172	-0.884816	-0.335016	-0.136015	0.321757	-0.665333	0.402581	-1.0438	-1.0022	-0.899591	-1.19869	0.682378	-0.054977	-1.1875	-0.319432	-0.638985	0.460767	0.628248	0.00911422	0.199391
0.981037	-1.33074	0.420318	-0.523412	-1.05027	-0.0725361	-0.997009	-0.260937	-0.310057	1.29335	0.446865	-0.889398	-0.373296	-0.134692	0.307906	-0.655653	0.356658	-1.00196	-0.972118	-0.890063	-1.20515	0.6372	-0.0561257	-1.23451	-0.377009	-0.699746	0.415705	0.537859	-0.0307317	0.15708
0.981374	-1.29701	0.361768	-0.561902	-1.05297	-0.0903427	-0.993749	-0.292634	-0.329335	1.246	0.403542	-0.904071	-0.4284	-0.183491	0.285678	-0.683658	0.324123	-0.973756	-0.944237	-0.870036	-1.20097	0.57816	-0.0657724	-1.21832	-0.472979	-0.749306	0.350955	0.469144	-0.0495671	0.149551
0.98171	-1.26638	0.31401	-0.614335	-1.07662	-0.0997416	-1.0064	-0.350013	-0.342905	1.20961	0.324991	-0.906491	-0.48623	-0.246997	0.237282	-0.708439	0.324077	-0.984248	-0.921071	-0.841205	-1.21537	0.515614	-0.091018	-1.18569	-0.554727	-0.759288	0.282159	0.452744	-0.0794649	0.15644
0.982047	-1.2359	0.28483	-0.62938	-1.07584	-0.112183	-1.00765	-0.413296	-0.349894	1.16321	0.256592	-0.896345	-0.551993	-0.287941	0.183221	-0.704235	0.325316	-1.00117	-0.879812	-0.813014	-1.22497	0.471862	-0.125638	-1.17987	-0.600726	-0.772161	0.2035	0.48053	-0.139737	0.145177
0.982383	-1.19765	0.286578	-0.619829	-1.07522	-0.131092	-0.997464	-0.448929	-0.35994	1.06381	0.210649	-0.876417	-0.601952	-0.330297	0.156907	-0.703566	0.31227	-1.01646	-0.847162	-0.790828	-1.21715	0.46171	-0.1714	-1.17469	-0.655995	-0.813844	0.127754	0.506626	-0.177418	0.126794
0.98272	-1.16018	0.308877	-0.622022	-1.08523	-0.140916	-0.978086	-0.439089	-0.378386	0.965054	0.152438	-0.850558	-0.631636	-0.357747	0.170269	-0.698516	0.31	-1.02661	-0.839447	-0.767983	-1.22611	0.46213	-0.222893	-1.18067	-0.716516	-0.866277	0.0627978	0.476736	-0.184851	0.127301
0.983056	-1.14735	0.347878	-0.649107	-1.08234	-0.124997	-0.943964	-0.416695	-0.363852	0.888656	0.105802	-0.837336	-0.658812	-0.35465	0.168441	-0.684299	0.297999	-1.02409	-0.839672	-0.727014	-1.25527	0.423673	-0.263002	-1.19811	-0.76518	-0.892462	0.000909985	0.463091	-0.171987	0.143934
0.983392	-1.16178	0.399918	-0.649036	-1.07467	-0.0839534	-0.893942	-0.391463	-0.336703	0.809033	0.101902	-0.822383	-0.673009	-0.327066	0.163928	-0.671336	0.274817	-1.01097	-0.821624	-0.655586	-1.28295	0.372403	-0.303628	-1.20573	-0.793637	-0.925889	-0.0623845	0.493228	-0.144181	0.151624
0.983729	-1.17966	0.40374	-0.615661	-1.07373	-0.0349541	-0.840105	-0.349965	-0.360543	0.764215	0.138192	-0.784634	-0.6764	-0.305574	0.218602	-0.6623	0.263396	-0.987978	-0.790724	-0.587101	-1.28891	0.339034	-0.341395	-1.20171	-0.81044	-0.96665	-0.10668	0.511426	-0.0966852	0.158773
0.984065	-1.17621	0.373934	-0.593063	-1.08078	0.00232596	-0.799002	-0.291979	-0.372496	0.733662	0.149978	-0.759731	-0.679067	-0.297459	0.2627	-0.650505	0.257749	-0.960307	-0.769249	-0.55673	-1.30778	0.329796	-0.354136	-1.19323	-0.828986	-0.985935	-0.105805	0.48942	-0.030524	0.179656
0.984402	-1.15486	0.380293	-0.568142	-1.07749	0.021615	-0.769537	-0.230282	-0.355233	0.678838	0.138963	-0.734999	-0.668742	-0.286127	0.297718	-0.621464	0.267542	-0.94657	-0.750691	-0.513114	-1.34641	0.330749	-0.342004	-1.19031	-0.849249	-0.982407	-0.0964173	0.448382	0.0376342	0.222275
0.984738	-1.13758	0.446746	-0.542477	-1.06809	0.025696	-0.744806	-0.17802	-0.339233	0.659824	0.152128	-0.687602	-0.651161	-0.257011	0.360406	-0.5616	0.302941	-0.938873	-0.726453	-0.460419	-1.38208	0.339556	-0.312992	-1.20671	-0.841557	-0.968494	-0.0685819	0.418128	0.0679901	0.281682
0.985075	-1.13974	0.515383	-0.530355	-1.05707	0.0214552	-0.724188	-0.135674	-0.326387	0.668561	0.193458	-0.643141	-0.63396	-0.216201	0.379438	-0.490993	0.3325	-0.922858	-0.700367	-0.427401	-1.3999	0.36256	-0.27652	-1.22557	-0.806248	-0.95386	0.00933631	0.372788	0.0958216	0.358642
0.985411	-1.16391	0.534186	-0.519667	-1.01803	0.0449044	-0.718066	-0.0887346	-0.319362	0.68561	0.258882	-0.602263	-0.603295	-0.175506	0.382282	-0.427468	0.359602	-0.902039	-0.690352	-0.405395	-1.40841	0.393057	-0.242589	-1.22872	-0.758332	-0.930639	0.107642	0.336019	0.162104	0.460719
0.985747	-1.19745	0.535487	-0.491285	-0.960771	0.12351	-0.722817	-0.0348058	-0.309359	0.759081	0.354895	-0.5609	-0.576876	-0.139878	0.430842	-0.349029	0.408715	-0.886062	-0.680753	-0.381251	-1.41735	0.409004	-0.239618	-1.23008	-0.702335	-0.90258	0.228899	0.348384	0.224452	0.590144
0.986084	-1.21019	0.517425	-0.431401	-0.89837	0.244652	-0.734882	-0.00356601	-0.260973	0.865159	0.505012	-0.53386	-0.583518	-0.122615	0.513515	-0.228652	0.493761	-0.872889	-0.659433	-0.345281	-1.41439	0.387873	-0.293083	-1.22365	-0.634075	-0.879974	0.387258	0.411927	0.246004	0.699425
0.98642	-1.20081	0.454354	-0.3444	-0.821725	0.338834	-0.763565	-0.0383857	-0.204726	0.941832	0.694926	-0.554306	-0.644026	-0.152213	0.581746	-0.0691523	0.593508	-0.841631	-0.647675	-0.296964	-1.40653	0.325812	-0.394138	-1.19496	-0.551283	-0.873737	0.560605	0.487732	0.194501	0.734344
0.986757	-1.18549	0.320738	-0.249591	-0.745481	0.33822	-0.831999	-0.160425	-0.192306	0.925771	0.859425	-0.644135	-0.766842	-0.275681	0.588514	0.0598036	0.668503	-0.811613	-0.670766	-0.278117	-1.39967	0.23846	-0.505517	-1.15012	-0.476223	-0.893279	0.712059	0.515636	0.0343836	0.669135
0.987093	-1.20412	0.174634	-0.177487	-0.694121	0.21804	-0.946939	-0.348221	-0.252858	0.836441	0.885505	-0.800326	-0.920055	-0.452903	0.520156	0.114575	0.678842	-0.807059	-0.738711	-0.32586	-1.398	0.157311	-0.586895	-1.11655	-0.447405	-0.928259	0.80487	0.437681	-0.187063	0.530577
0.98743	-1.28073	0.0655138	-0.161243	-0.69576	0.0526584	-1.09464	-0.52115	-0.365954	0.727736	0.806414	-0.958795	-1.04099	-0.620022	0.413837	0.0886419	0.643887	-0.840767	-0.847558	-0.445985	-1.40772	0.11425	-0.632832	-1.12029	-0.48423	-0.955519	0.823873	0.30978	-0.40049	0.373591
0.987766	-1.42176	-0.0257884	-0.196891	-0.748639	-0.0997039	-1.25328	-0.662657	-0.509879	0.63719	0.687297	-1.09167	-1.12344	-0.736195	0.310232	0.0185171	0.590497	-0.905192	-0.979735	-0.604786	-1.44485	0.101394	-0.672819	-1.14848	-0.554178	-0.975307	0.796704	0.198626	-0.563515	0.252067
0.988103	-1.56579	-0.11606	-0.269438	-0.841607	-0.221731	-1.40041	-0.813035	-0.659466	0.536518	0.546096	-1.19965	-1.17794	-0.821696	0.238719	-0.0669531	0.524441	-0.992444	-1.11355	-0.784626	-1.49076	0.0874918	-0.726831	-1.19532	-0.648333	-0.98901	0.734026	0.125886	-0.699971	0.145925
0.988439	-1.66528	-0.206605	-0.360044	-0.950149	-0.314507	-1.50413	-0.918258	-0.805452	0.402545	0.388007	-1.27616	-1.20167	-0.87725	0.165284	-0.155067	0.410222	-1.08921	-1.21498	-0.976135	-1.52939	0.0503726	-0.771568	-1.24904	-0.742931	-0.985597	0.623622	0.0722125	-0.811022	0.0289603
0.988775	-1.686	-0.287416	-0.454908	-1.04396	-0.367741	-1.52594	-0.930176	-0.914149	0.271712	0.236744	-1.30071	-1.16181	-0.871744	0.0785107	-0.255936	0.246407	-1.15676	-1.25805	-1.11579	-1.53892	-0.00414026	-0.789877	-1.30016	-0.796801	-0.954266	0.470688	0.0264472	-0.852352	-0.0873249
0.989112	-1.63282	-0.354337	-0.536402	-1.10669	-0.37108	-1.46266	-0.874651	-0.947777	0.190333	0.119121	-1.26988	-1.06757	-0.815874	0.0187274	-0.371203	0.0897632	-1.17501	-1.24052	-1.17414	-1.50653	-0.0564177	-0.7813	-1.31559	-0.802401	-0.905139	0.311197	-0.00614173	-0.805464	-0.169413
0.989448	-1.555	-0.393415	-0.588384	-1.13755	-0.330132	-1.34816	-0.793426	-0.94312	0.157416	0.0530412	-1.21985	-0.961125	-0.735555	-0.0112153	-0.481073	-0.00995253	-1.15434	-1.18184	-1.17604	-1.4658	-0.0911283	-0.749531	-1.29544	-0.777945	-0.854984	0.181443	-0.049461	-0.710646	-0.198724
0.989785	-1.47741	-0.385178	-0.619167	-1.13771	-0.275064	-1.24633	-0.712779	-0.918355	0.141404	0.0284993	-1.17174	-0.85696	-0.651514	-0.0195984	-0.560989	-0.0577738	-1.12118	-1.12648	-1.13894	-1.4283	-0.0825545	-0.684443	-1.26803	-0.746135	-0.804873	0.0954852	-0.0864893	-0.627364	-0.185785
0.990121	-1.40029	-0.329486	-0.63703	-1.11987	-0.238555	-1.17218	-0.639647	-0.862627	0.162375	0.021575	-1.12298	-0.769946	-0.584014	-0.0126423	-0.618323	-0.0855892	-1.09139	-1.08291	-1.07931	-1.38226	-0.0468542	-0.609459	-1.24493	-0.718578	-0.753846	0.0432237	-0.0737133	-0.555265	-0.163907
0.990458	-1.34667	-0.242737	-0.645373	-1.10031	-0.224952	-1.11004	-0.570599	-0.796024	0.20961	0.0257444	-1.06343	-0.711022	-0.528568	0.000402284	-0.653517	-0.0785788	-1.06791	-1.03941	-1.01081	-1.3422	-0.0202318	-0.563012	-1.22163	-0.70226	-0.710751	0.00445339	-0.0287855	-0.482169	-0.129494
0.990794	-1.31059	-0.152816	-0.643667	-1.07725	-0.217311	-1.0549	-0.508577	-0.73446	0.256927	0.0263589	-1.00106	-0.662896	-0.471737	0.00865934	-0.667119	-0.0505924	-1.03929	-0.996978	-0.931727	-1.3204	0.0254436	-0.515806	-1.19432	-0.69261	-0.694659	-0.0220074	0.0230515	-0.402596	-0.073352
0.99113	-1.27402	-0.0848586	-0.631645	-1.04501	-0.202608	-1.01664	-0.457041	-0.677259	0.310533	0.0189768	-0.946711	-0.617823	-0.417029	0.0164516	-0.676321	-0.0259424	-1.0031	-0.960433	-0.850059	-1.31373	0.0917432	-0.458754	-1.17563	-0.662377	-0.701153	-0.0185805	0.071448	-0.322508	-0.0315101
0.991467	-1.24717	-0.0179031	-0.612094	-1.00976	-0.190992	-0.996991	-0.412539	-0.609454	0.356522	0.0344889	-0.899423	-0.580536	-0.372703	0.0537186	-0.677298	0.00496114	-0.968931	-0.936051	-0.776024	-1.30279	0.159725	-0.401725	-1.1683	-0.608911	-0.71595	0.0232735	0.126047	-0.253718	0.0122501
0.991803	-1.23512	0.063155	-0.589969	-0.990895	-0.184982	-0.97553	-0.359234	-0.544101	0.393309	0.0774027	-0.855915	-0.559742	-0.335607	0.0862648	-0.660452	0.0473102	-0.950727	-0.925608	-0.711227	-1.28979	0.2269	-0.342282	-1.16912	-0.557373	-0.729277	0.0774873	0.170142	-0.2014	0.0839271
0.99214	-1.23669	0.130749	-0.565728	-0.971679	-0.177484	-0.965029	-0.300805	-0.496594	0.456909	0.143854	-0.816472	-0.547262	-0.286103	0.0983599	-0.625711	0.103569	-0.938917	-0.907322	-0.661898	-1.28937	0.290708	-0.275757	-1.175	-0.541463	-0.727334	0.159298	0.198401	-0.154088	0.175835
0.992476	-1.24976	0.202568	-0.535322	-0.939272	-0.152557	-0.973883	-0.261909	-0.45932	0.554896	0.241517	-0.786202	-0.531516	-0.236982	0.153741	-0.572371	0.179427	-0.921087	-0.876947	-0.623257	-1.31306	0.353727	-0.20759	-1.18573	-0.511171	-0.708315	0.288513	0.244252	-0.0848192	0.287614
0.992813	-1.2718	0.287566	-0.491607	-0.903508	-0.0789601	-0.987642	-0.205611	-0.395794	0.687936	0.3782	-0.764625	-0.509283	-0.193714	0.262678	-0.495823	0.292946	-0.893931	-0.860838	-0.575939	-1.33675	0.422914	-0.164559	-1.19775	-0.434227	-0.685418	0.450654	0.323134	0.0170817	0.425473
0.993149	-1.29586	0.356158	-0.418716	-0.854472	0.0430388	-0.992859	-0.125383	-0.288114	0.856493	0.566623	-0.754212	-0.491682	-0.139178	0.411418	-0.387371	0.452307	-0.850777	-0.846768	-0.509079	-1.33849	0.475167	-0.169744	-1.19581	-0.340095	-0.64492	0.640633	0.435714	0.128597	0.590943
0.993485	-1.3071	0.392453	-0.32263	-0.773503	0.168489	-0.994042	-0.0713733	-0.172337	1.0076	0.812837	-0.763732	-0.498474	-0.113973	0.576765	-0.261415	0.634499	-0.790969	-0.822621	-0.429684	-1.31986	0.481574	-0.22235	-1.16607	-0.210672	-0.584449	0.833646	0.562791	0.202715	0.734965
0.993822	-1.30162	0.388798	-0.255491	-0.656073	0.257712	-1.01507	-0.0695844	-0.11657	1.09571	1.0495	-0.812652	-0.547961	-0.149738	0.699617	-0.149971	0.792046	-0.728967	-0.797729	-0.37291	-1.28232	0.437763	-0.28231	-1.10159	-0.0430889	-0.529334	0.962819	0.637381	0.215924	0.803368
0.994158	-1.28996	0.351541	-0.225272	-0.548017	0.278198	-1.04475	-0.108151	-0.12942	1.12064	1.18311	-0.893204	-0.615393	-0.2334	0.737297	-0.100414	0.886718	-0.677507	-0.78282	-0.382812	-1.23688	0.391787	-0.315557	-1.02897	0.106189	-0.48185	0.997093	0.612734	0.187268	0.78003
0.994495	-1.30438	0.331082	-0.231023	-0.490987	0.22092	-1.09745	-0.156892	-0.147021	1.07979	1.17253	-0.981574	-0.669081	-0.320414	0.705944	-0.126546	0.920706	-0.660385	-0.800316	-0.464035	-1.21131	0.379127	-0.324837	-0.974637	0.185604	-0.436562	0.961948	0.513831	0.130222	0.706475
0.994831	-1.36869	0.334678	-0.276064	-0.495193	0.129393	-1.19427	-0.211025	-0.207737	0.993927	1.1062	-1.05626	-0.689091	-0.384595	0.662418	-0.205583	0.918174	-0.697495	-0.864116	-0.582773	-1.21347	0.382906	-0.341233	-0.952615	0.179024	-0.383705	0.905763	0.42788	0.0547615	0.637589
0.995168	-1.46628	0.32649	-0.344976	-0.565481	0.0510682	-1.28929	-0.268724	-0.318698	0.907762	1.02339	-1.11662	-0.689412	-0.418604	0.648076	-0.289992	0.872493	-0.785518	-0.949712	-0.721763	-1.24334	0.375874	-0.369701	-0.957623	0.113024	-0.328638	0.845454	0.394094	-0.0228583	0.60874
0.995504	-1.53873	0.302444	-0.412828	-0.673085	0.0195976	-1.34454	-0.313935	-0.422413	0.862586	0.90423	-1.16357	-0.661727	-0.435105	0.666356	-0.367417	0.770942	-0.897021	-1.01854	-0.873899	-1.29063	0.353309	-0.384694	-0.997872	0.050626	-0.294168	0.779979	0.393703	-0.0855813	0.576366
0.99584	-1.56605	0.236003	-0.458835	-0.771501	0.000310382	-1.35263	-0.332784	-0.528261	0.833181	0.778723	-1.18764	-0.597247	-0.433907	0.628251	-0.449024	0.66613	-0.989359	-1.04827	-1.02336	-1.33271	0.340027	-0.354504	-1.05207	-0.0182456	-0.296457	0.716352	0.392396	-0.11328	0.515544
0.996177	-1.55121	0.119103	-0.492244	-0.860512	-0.01062	-1.31423	-0.336955	-0.616847	0.769898	0.711877	-1.18888	-0.541256	-0.40408	0.546917	-0.548895	0.564062	-1.03557	-1.06375	-1.11995	-1.34623	0.332729	-0.310495	-1.08887	-0.12791	-0.296464	0.673027	0.365256	-0.10176	0.446675
0.996513	-1.51475	0.0523699	-0.517204	-0.930238	-0.00540021	-1.27778	-0.335922	-0.657256	0.724335	0.730706	-1.1708	-0.500217	-0.341008	0.514375	-0.641246	0.449875	-1.05561	-1.05424	-1.15196	-1.33008	0.339721	-0.257333	-1.11844	-0.179746	-0.265174	0.633765	0.313662	-0.0782078	0.416546
0.99685	-1.49939	0.0376873	-0.532621	-0.969004	-0.00924908	-1.27369	-0.304501	-0.686446	0.728806	0.743746	-1.13492	-0.44947	-0.272897	0.54347	-0.72569	0.400769	-1.08177	-1.01439	-1.13699	-1.3378	0.368715	-0.184023	-1.12868	-0.167006	-0.206901	0.584074	0.274985	-0.044725	0.435177
0.997186	-1.48467	0.0211631	-0.55046	-0.990963	-0.0144593	-1.251	-0.238416	-0.718787	0.779317	0.734287	-1.09513	-0.374925	-0.224027	0.578824	-0.804365	0.399179	-1.11732	-1.00015	-1.09906	-1.36412	0.389154	-0.128101	-1.11625	-0.148131	-0.166603	0.586405	0.271625	0.00210789	0.479631
0.997523	-1.43113	-0.00284508	-0.549357	-1.0325	-0.00693157	-1.20601	-0.16425	-0.733777	0.848607	0.724586	-1.06507	-0.289408	-0.174578	0.574983	-0.849661	0.394443	-1.15474	-0.978037	-1.08024	-1.36868	0.396406	-0.0741447	-1.12561	-0.158384	-0.172599	0.627121	0.304771	0.0426748	0.518194
0.997859	-1.35371	0.0228126	-0.516722	-1.09033	0.00696886	-1.16595	-0.127337	-0.694503	0.891358	0.705198	-1.04702	-0.218476	-0.142306	0.571385	-0.890324	0.405048	-1.17235	-0.937413	-1.09307	-1.33548	0.411014	0.00440809	-1.14946	-0.182883	-0.193569	0.659758	0.356229	0.0697663	0.528855
0.998196	-1.32635	0.114168	-0.496852	-1.10096	0.00534418	-1.15392	-0.110828	-0.642135	0.899343	0.711412	-1.03093	-0.181244	-0.123086	0.573683	-0.946244	0.439774	-1.14631	-0.957419	-1.09677	-1.31736	0.455319	0.0806635	-1.15707	-0.196075	-0.150081	0.681142	0.390742	0.0762951	0.519474
0.998532	-1.36149	0.195546	-0.48774	-1.08536	-0.0237066	-1.13114	-0.0983081	-0.603637	0.929942	0.753334	-1.01904	-0.151471	-0.0662434	0.581931	-0.981641	0.480992	-1.12022	-1.00327	-1.08061	-1.33137	0.504911	0.138228	-1.12866	-0.189567	-0.115502	0.697281	0.409277	0.0577443	0.531523
0.998868	-1.35569	0.263219	-0.478849	-1.07635	-0.0720821	-1.09611	-0.100326	-0.532602	0.999154	0.772811	-1.02595	-0.11952	-0.0412124	0.609894	-0.994718	0.495778	-1.11713	-1.02358	-1.0438	-1.3047	0.535158	0.181053	-1.08435	-0.159354	-0.135656	0.707566	0.46268	0.0667602	0.56246
0.999205	-1.3263	0.301166	-0.48205	-1.08166	-0.132682	-1.09917	-0.123675	-0.441202	1.07021	0.749182	-1.0435	-0.107528	-0.0492606	0.616617	-1.00728	0.514196	-1.11247	-1.01635	-0.992478	-1.26312	0.553703	0.225697	-1.05816	-0.129629	-0.16395	0.698579	0.502794	0.120111	0.589296
0.999541	-1.3081	0.272609	-0.473563	-1.09872	-0.195897	-1.09568	-0.137587	-0.370084	1.08878	0.704989	-1.04425	-0.0919608	0.00467419	0.599716	-1.0424	0.540916	-1.10289	-1.03117	-0.959628	-1.23667	0.575628	0.271974	-1.06971	-0.145166	-0.187356	0.678502	0.512605	0.170183	0.59246
0.999878	-1.29697	0.25324	-0.45952	-1.11625	-0.25015	-1.07256	-0.10913	-0.350019	1.09823	0.682255	-1.0066	-0.0636515	0.0539961	0.602831	-1.07393	0.542681	-1.09044	-1.06043	-0.930455	-1.21487	0.606193	0.297844	-1.07656	-0.196572	-0.203852	0.663114	0.539122	0.189113	0.581234
1.00021	-1.29114	0.293093	-0.477435	-1.12382	-0.293028	-1.05946	-0.102679	-0.360051	1.11832	0.660902	-0.97114	-0.0405122	0.0760661	0.567635	-1.08304	0.556275	-1.07478	-1.05145	-0.870616	-1.20418	0.633891	0.277118	-1.06713	-0.214645	-0.214303	0.659146	0.549585	0.1845	0.580554
1.00055	-1.29232	0.365581	-0.485743	-1.13209	-0.322508	-1.05279	-0.0868279	-0.357832	1.12276	0.636017	-0.955801	-0.0429093	0.103137	0.515665	-1.07749	0.564501	-1.05358	-1.01804	-0.839907	-1.21042	0.638387	0.24078	-1.06762	-0.156344	-0.227976	0.642514	0.536026	0.172876	0.598438
1.00089	-1.29584	0.388437	-0.471001	-1.14008	-0.34275	-1.05846	-0.0280108	-0.317835	1.10037	0.625473	-0.943386	-0.048957	0.0983682	0.527206	-1.07723	0.519023	-1.03713	-0.980115	-0.840025	-1.22534	0.627583	0.208859	-1.07632	-0.160793	-0.260295	0.610153	0.537685	0.128301	0.583974
1.00122	-1.28207	0.368609	-0.459148	-1.13712	-0.374402	-1.07751	-0.0640329	-0.290245	1.07593	0.617429	-0.907455	-0.0456606	0.0745434	0.551438	-1.07129	0.465171	-1.03344	-0.958067	-0.833365	-1.22527	0.622271	0.177313	-1.07476	-0.218195	-0.318052	0.576595	0.58674	0.064659	0.534802
1.00156	-1.26044	0.345192	-0.454873	-1.11563	-0.38302	-1.07684	-0.161324	-0.278016	1.07089	0.61437	-0.882447	-0.0932594	0.0608354	0.520042	-1.04518	0.435822	-1.02621	-0.974399	-0.817112	-1.21488	0.607058	0.146947	-1.05457	-0.250058	-0.383474	0.536752	0.624039	0.0171551	0.492644
1.0019	-1.2515	0.282243	-0.459077	-1.08786	-0.3543	-1.0697	-0.221952	-0.271717	1.05436	0.598752	-0.8988	-0.15155	0.0285231	0.420132	-1.02415	0.431119	-1.03572	-0.98723	-0.806819	-1.21099	0.584981	0.129303	-1.04358	-0.3062	-0.474001	0.499126	0.590297	-0.00900959	0.49241
1.00223	-1.25328	0.20266	-0.466643	-1.06739	-0.34749	-1.0759	-0.227193	-0.317361	1.02208	0.500257	-0.927004	-0.177471	-0.0263314	0.335191	-1.0058	0.427259	-1.06349	-0.977945	-0.813143	-1.21107	0.549159	0.121247	-1.05079	-0.396264	-0.578024	0.459649	0.54855	-0.0365545	0.472627
1.00257	-1.25221	0.141511	-0.460205	-1.0519	-0.349877	-1.08175	-0.204503	-0.380022	0.984456	0.404043	-0.942714	-0.211701	-0.0793162	0.288087	-0.976259	0.396369	-1.05371	-1.0012	-0.820399	-1.2022	0.451223	0.0853366	-1.06738	-0.483763	-0.620244	0.375227	0.493851	-0.0791093	0.400102
1.00291	-1.23084	0.0935634	-0.455732	-1.05844	-0.342427	-1.09861	-0.202608	-0.406831	0.935802	0.372206	-0.942129	-0.268905	-0.103513	0.255655	-0.937161	0.340446	-1.01716	-1.02219	-0.793403	-1.18177	0.364304	0.0475788	-1.0846	-0.525435	-0.634974	0.293515	0.42132	-0.12184	0.345014
1.00324	-1.17913	0.0705682	-0.470038	-1.07474	-0.33227	-1.1089	-0.253948	-0.394365	0.845746	0.324215	-0.934235	-0.336688	-0.126306	0.21076	-0.897329	0.305737	-0.989407	-1.00334	-0.742387	-1.16632	0.34762	0.0197387	-1.11368	-0.551734	-0.657368	0.252199	0.387498	-0.144861	0.308171
1.00358	-1.14129	0.0763794	-0.493129	-1.06146	-0.321346	-1.06793	-0.303956	-0.413365	0.739469	0.251746	-0.910134	-0.394942	-0.155766	0.14241	-0.864554	0.289819	-0.989123	-0.958399	-0.724004	-1.17192	0.34922	-0.045177	-1.14175	-0.580416	-0.674291	0.20801	0.380567	-0.148108	0.265128
1.00391	-1.13357	0.0940797	-0.499696	-1.04635	-0.321542	-1.01003	-0.317957	-0.472425	0.692145	0.201025	-0.875954	-0.456589	-0.168412	0.0791745	-0.841391	0.280357	-0.979287	-0.937319	-0.729754	-1.18774	0.344342	-0.115708	-1.13458	-0.592881	-0.688649	0.151962	0.373216	-0.154304	0.206781
1.00425	-1.12662	0.105487	-0.48804	-1.0431	-0.333746	-0.96604	-0.307557	-0.493617	0.694202	0.211504	-0.847607	-0.495881	-0.192069	0.0684915	-0.820703	0.274562	-0.951003	-0.939738	-0.722272	-1.18178	0.334447	-0.160712	-1.11502	-0.609493	-0.719133	0.099184	0.358465	-0.173713	0.171718
1.00459	-1.1339	0.112126	-0.482689	-1.03993	-0.301552	-0.937426	-0.303993	-0.456512	0.69388	0.193712	-0.822254	-0.480141	-0.216864	0.0794579	-0.80308	0.258467	-0.927574	-0.927465	-0.677197	-1.16509	0.332254	-0.183576	-1.09696	-0.632179	-0.774433	0.0692339	0.35052	-0.187217	0.178694
1.00492	-1.15267	0.128565	-0.485511	-1.03187	-0.255037	-0.904562	-0.298861	-0.409757	0.646554	0.147405	-0.805153	-0.475487	-0.207755	0.0914221	-0.792319	0.228254	-0.910244	-0.900147	-0.627213	-1.1695	0.340279	-0.1879	-1.07924	-0.640119	-0.805561	0.0612639	0.349555	-0.167485	0.211594
1.00526	-1.1635	0.15407	-0.4884	-1.02049	-0.243206	-0.879374	-0.276999	-0.405392	0.568912	0.142757	-0.797879	-0.495779	-0.190546	0.108283	-0.77875	0.194653	-0.901093	-0.878768	-0.587366	-1.21219	0.352919	-0.185974	-1.08338	-0.625575	-0.801007	0.0699361	0.347392	-0.129534	0.233463
1.0056	-1.16905	0.171993	-0.481897	-1.0083	-0.218737	-0.877996	-0.269773	-0.383358	0.515391	0.152978	-0.77876	-0.51581	-0.185599	0.125875	-0.745112	0.179266	-0.89874	-0.874507	-0.551633	-1.24898	0.365581	-0.187129	-1.10802	-0.609711	-0.783061	0.0996961	0.357684	-0.0893167	0.257513
1.00593	-1.16771	0.177415	-0.46119	-0.993487	-0.192885	-0.877364	-0.274456	-0.333648	0.522615	0.18545	-0.749982	-0.530002	-0.19542	0.145015	-0.682127	0.211362	-0.887693	-0.860957	-0.511861	-1.2648	0.388089	-0.170852	-1.13589	-0.607486	-0.775876	0.179191	0.369125	-0.0498007	0.315636
1.00627	-1.16381	0.206056	-0.434997	-0.977673	-0.179909	-0.886995	-0.267694	-0.291573	0.551689	0.26562	-0.721873	-0.52973	-0.209974	0.171726	-0.605422	0.29876	-0.874906	-0.841604	-0.473335	-1.27377	0.426073	-0.138168	-1.15473	-0.58554	-0.779517	0.295784	0.371149	0.000812487	0.400575
1.00661	-1.18726	0.267543	-0.408661	-0.955865	-0.134012	-0.914365	-0.22943	-0.285729	0.618882	0.377719	-0.694391	-0.513316	-0.200231	0.214071	-0.52202	0.38957	-0.870033	-0.825112	-0.437537	-1.29265	0.475859	-0.104942	-1.17036	-0.551157	-0.775311	0.427186	0.398768	0.069735	0.513608
1.00694	-1.22956	0.345765	-0.360045	-0.909439	-0.0345442	-0.92751	-0.168485	-0.267869	0.74874	0.543337	-0.670024	-0.500675	-0.153752	0.30071	-0.41965	0.496443	-0.863383	-0.79718	-0.38757	-1.3159	0.519622	-0.0828252	-1.18691	-0.511284	-0.73646	0.598073	0.474422	0.158751	0.658007
1.00728	-1.25553	0.406815	-0.286453	-0.844277	0.10566	-0.930577	-0.103852	-0.180775	0.903125	0.780741	-0.654503	-0.50414	-0.115136	0.450518	-0.264077	0.653471	-0.830439	-0.756581	-0.319188	-1.31899	0.543166	-0.0962634	-1.1828	-0.41767	-0.68123	0.794019	0.589516	0.260987	0.817038
1.00762	-1.23356	0.443279	-0.20393	-0.755593	0.22921	-0.935445	-0.0558031	-0.06155	1.03806	1.02772	-0.658801	-0.528706	-0.124234	0.618912	-0.0846598	0.836633	-0.757096	-0.711091	-0.249542	-1.27334	0.534598	-0.153186	-1.13607	-0.258874	-0.627893	0.959368	0.68288	0.326923	0.9222
1.00795	-1.18459	0.451315	-0.145924	-0.621905	0.265667	-0.949118	-0.0659532	0.0200762	1.11543	1.1882	-0.708488	-0.578252	-0.18922	0.72087	0.0440445	0.972439	-0.68076	-0.684774	-0.227089	-1.19546	0.488409	-0.203782	-1.04323	-0.0751358	-0.566779	1.03265	0.699581	0.313249	0.923221
1.00829	-1.16544	0.410768	-0.130536	-0.503418	0.215016	-0.997022	-0.125043	0.0181438	1.12505	1.22564	-0.804233	-0.630812	-0.277982	0.714276	0.0548212	1.01889	-0.636389	-0.697511	-0.26204	-1.13261	0.436287	-0.23491	-0.951645	0.0491269	-0.51055	1.03477	0.63327	0.240214	0.868711
1.00862	-1.20669	0.369817	-0.160384	-0.465737	0.162093	-1.093	-0.161112	-0.037779	1.09285	1.21866	-0.907371	-0.675395	-0.365278	0.665359	-0.00826441	1.02682	-0.64048	-0.759937	-0.350725	-1.10341	0.408427	-0.267429	-0.901768	0.105957	-0.467346	1.01465	0.539463	0.158102	0.80293
1.00896	-1.31215	0.350912	-0.218957	-0.510469	0.0969062	-1.19801	-0.208073	-0.11356	1.03379	1.18249	-1.00333	-0.709369	-0.446065	0.636134	-0.0935825	1.01311	-0.676727	-0.852612	-0.486894	-1.12105	0.398371	-0.312187	-0.903746	0.113626	-0.411809	0.969933	0.467829	0.0852831	0.730975
1.0093	-1.44832	0.315856	-0.297478	-0.602496	0.0115729	-1.29586	-0.28914	-0.187288	0.957333	1.10785	-1.09023	-0.731694	-0.509564	0.635632	-0.185443	0.969369	-0.765584	-0.949997	-0.655604	-1.17305	0.367348	-0.371567	-0.929652	0.088061	-0.36522	0.919778	0.432983	0.00910567	0.64521
1.00963	-1.55185	0.226003	-0.378998	-0.710445	-0.0511681	-1.36346	-0.359446	-0.255043	0.883199	1.02286	-1.16971	-0.723955	-0.519647	0.61712	-0.279934	0.898285	-0.90223	-1.03047	-0.826539	-1.22062	0.309446	-0.418718	-0.97679	0.0318096	-0.348061	0.877824	0.408234	-0.0572758	0.568176
1.00997	-1.59798	0.107293	-0.439195	-0.822787	-0.080724	-1.38036	-0.3751	-0.334017	0.837375	0.922846	-1.2136	-0.667717	-0.470487	0.604318	-0.374391	0.79034	-1.03277	-1.08878	-0.968096	-1.24905	0.287204	-0.405129	-1.0289	-0.0409036	-0.349911	0.827336	0.374695	-0.0938453	0.515392
1.01031	-1.60234	0.0399628	-0.476442	-0.907905	-0.0907154	-1.35894	-0.373053	-0.401091	0.819262	0.825079	-1.21664	-0.604452	-0.408809	0.609753	-0.465781	0.665214	-1.11559	-1.10618	-1.07879	-1.26289	0.290145	-0.354645	-1.05749	-0.103498	-0.338098	0.781311	0.325104	-0.0963788	0.472239
1.01064	-1.59392	0.0163088	-0.499444	-0.963237	-0.100794	-1.3315	-0.414057	-0.409633	0.783234	0.766977	-1.20076	-0.550608	-0.344084	0.595358	-0.524382	0.568447	-1.14162	-1.09832	-1.1578	-1.26897	0.296045	-0.293425	-1.09261	-0.133273	-0.301611	0.744563	0.265274	-0.0602032	0.463504
1.01098	-1.57513	0.022157	-0.515191	-1.01099	-0.108286	-1.31396	-0.40117	-0.45311	0.75045	0.725357	-1.18371	-0.481184	-0.281523	0.55068	-0.567264	0.513322	-1.13462	-1.10229	-1.19675	-1.26482	0.307051	-0.218596	-1.11879	-0.134016	-0.257555	0.703067	0.223232	-0.00969371	0.483041
1.01132	-1.54981	0.0514908	-0.52188	-1.05072	-0.134928	-1.26368	-0.335108	-0.534885	0.782413	0.702239	-1.15789	-0.380654	-0.23415	0.518195	-0.640939	0.49593	-1.13908	-1.11833	-1.19715	-1.23459	0.332645	-0.144673	-1.0967	-0.127288	-0.225322	0.677018	0.210799	0.0163648	0.493623
1.01165	-1.53271	0.0744611	-0.511011	-1.0702	-0.187975	-1.209	-0.284528	-0.563159	0.846852	0.717588	-1.11932	-0.282885	-0.207444	0.543633	-0.723023	0.504848	-1.14524	-1.13947	-1.15785	-1.17594	0.372096	-0.0725576	-1.08219	-0.112549	-0.203456	0.681005	0.230146	0.0261924	0.491387
1.01199	-1.53526	0.0748924	-0.472764	-1.06256	-0.197066	-1.20109	-0.249598	-0.519691	0.89848	0.731116	-1.10408	-0.228324	-0.162182	0.561968	-0.770476	0.52856	-1.13582	-1.15039	-1.09881	-1.14629	0.42019	0.00737171	-1.08213	-0.0875686	-0.1823	0.70541	0.308079	0.0518867	0.490046
1.01233	-1.53057	0.0804626	-0.412572	-1.04631	-0.163404	-1.2061	-0.19227	-0.463634	0.925754	0.737808	-1.09997	-0.195512	-0.0728837	0.56943	-0.768177	0.558735	-1.16365	-1.12458	-1.08546	-1.14924	0.485016	0.0826691	-1.07192	-0.0672363	-0.171374	0.708997	0.375641	0.0997459	0.502757
1.01266	-1.49133	0.164383	-0.393688	-1.04017	-0.136447	-1.2079	-0.115498	-0.45208	0.983288	0.760651	-1.07517	-0.189146	-0.0137993	0.590346	-0.774719	0.585218	-1.1872	-1.10206	-1.08701	-1.1506	0.542638	0.142717	-1.06909	-0.0922466	-0.190897	0.702497	0.364875	0.100066	0.520099
1.013	-1.44412	0.210427	-0.442874	-1.04841	-0.151417	-1.20352	-0.099713	-0.428074	1.10942	0.80851	-1.02028	-0.194849	0.0101835	0.59047	-0.786743	0.5945	-1.16101	-1.1111	-1.05397	-1.13129	0.566436	0.1795	-1.07474	-0.098537	-0.231951	0.710213	0.372862	0.0844075	0.534587
1.01334	-1.44148	0.148188	-0.433292	-1.05698	-0.164725	-1.18477	-0.0932923	-0.374511	1.24992	0.848975	-0.991406	-0.14322	0.0238487	0.613305	-0.782787	0.582562	-1.13174	-1.09584	-1.00906	-1.09924	0.58289	0.189096	-1.07666	-0.0309232	-0.232256	0.702632	0.403123	0.0967491	0.546839
1.01367	-1.49411	0.149801	-0.414461	-1.08349	-0.140125	-1.15	-0.0444777	-0.317719	1.24484	0.857237	-1.00607	-0.0694493	0.0220224	0.662615	-0.785128	0.574026	-1.11017	-1.04036	-0.992045	-1.06332	0.615745	0.227538	-1.06956	0.034468	-0.191166	0.714242	0.425551	0.0931011	0.559703
1.01401	-1.51735	0.220784	-0.44345	-1.11541	-0.100929	-1.10909	0.0144477	-0.292264	1.21217	0.859074	-1.00206	-0.0287154	0.0564199	0.619431	-0.781343	0.628359	-1.08975	-0.988169	-1.0173	-1.01106	0.666887	0.304965	-1.04128	0.0397594	-0.152752	0.764443	0.468807	0.0991537	0.588697
1.01434	-1.47713	0.305266	-0.418475	-1.09706	-0.102197	-1.08382	0.0304866	-0.291645	1.26401	0.832865	-1.00553	-0.0269739	0.11935	0.538052	-0.770883	0.725988	-1.06528	-1.00727	-1.0529	-0.99903	0.714169	0.315808	-1.01427	-0.000798019	-0.163842	0.787415	0.54439	0.134666	0.627593
1.01468	-1.40823	0.377544	-0.378643	-1.0675	-0.116252	-1.09732	0.023132	-0.307348	1.33005	0.797366	-1.01175	-0.0251022	0.116014	0.517757	-0.780368	0.798962	-1.03222	-1.02675	-1.05049	-1.03446	0.749039	0.295018	-1.04144	-0.0175815	-0.186125	0.771724	0.614499	0.164978	0.638844
1.01502	-1.38222	0.440827	-0.362764	-1.06312	-0.0608268	-1.13054	0.0597068	-0.3361	1.33525	0.822188	-0.972107	-0.00602086	0.107413	0.589029	-0.769991	0.794301	-1.00739	-1.02101	-0.99449	-1.03579	0.756597	0.314012	-1.06289	-0.0586281	-0.216821	0.735858	0.61157	0.167391	0.626749
1.01535	-1.36739	0.511935	-0.331749	-1.0826	-0.016879	-1.1365	0.0758044	-0.303092	1.32644	0.815581	-0.924345	0.0114006	0.115357	0.673925	-0.747092	0.818256	-1.02396	-1.04345	-0.917763	-1.0284	0.71806	0.382997	-1.0602	-0.126259	-0.292975	0.703389	0.588329	0.17561	0.637152
1.01569	-1.35677	0.581898	-0.294622	-1.11069	0.000428317	-1.12394	0.0553415	-0.229282	1.41325	0.791293	-0.904237	0.0257716	0.0851468	0.684715	-0.770301	0.872752	-1.07777	-1.06813	-0.869164	-1.04356	0.69023	0.414116	-1.07619	-0.151695	-0.34389	0.706149	0.571223	0.240259	0.706406
1.01603	-1.37627	0.539567	-0.292363	-1.14902	0.0303722	-1.10619	0.0302089	-0.212775	1.46912	0.860741	-0.911282	0.0174791	0.0352547	0.623233	-0.816879	0.848888	-1.1325	-1.05436	-0.862191	-1.07892	0.695963	0.414423	-1.07673	-0.143172	-0.359716	0.749492	0.539648	0.27311	0.733169
1.01636	-1.36146	0.462643	-0.34407	-1.19423	0.0156073	-1.0983	-0.0265341	-0.189832	1.45224	0.873929	-0.912221	-0.0248697	-0.0177689	0.68392	-0.837403	0.813103	-1.14848	-1.00354	-0.876461	-1.13474	0.70413	0.469174	-1.05721	-0.135705	-0.385666	0.795599	0.535263	0.238395	0.708314
1.0167	-1.31669	0.488923	-0.330213	-1.18289	-0.00529967	-1.12236	-0.0638405	-0.157464	1.42231	0.83043	-0.911283	-0.0381677	-0.052694	0.78329	-0.817009	0.781382	-1.12055	-0.995311	-0.878158	-1.17055	0.722199	0.490319	-1.04355	-0.159648	-0.410237	0.78056	0.571822	0.175364	0.69543
1.01704	-1.29687	0.463987	-0.275297	-1.16685	0.0130319	-1.1397	-0.0330883	-0.147038	1.40387	0.834441	-0.921605	-0.0335905	-0.004447	0.70761	-0.84109	0.712681	-1.08666	-0.983526	-0.839672	-1.14501	0.736239	0.464869	-1.04212	-0.212521	-0.439377	0.715632	0.625353	0.132513	0.68354
1.01737	-1.29414	0.385694	-0.282504	-1.21677	-0.00709119	-1.10935	-0.00982839	-0.0855497	1.38456	0.810658	-0.922203	-0.0625995	0.0358965	0.592231	-0.8722	0.617121	-1.08408	-0.909034	-0.776568	-1.10972	0.711598	0.436897	-1.06222	-0.260355	-0.480828	0.656863	0.662613	0.108296	0.684127
1.01771	-1.25424	0.345172	-0.289227	-1.2763	-0.0186913	-1.06429	-0.0525944	-0.0798841	1.35153	0.775457	-0.896144	-0.13683	-0.00764506	0.508752	-0.851024	0.556026	-1.09713	-0.860588	-0.765613	-1.09804	0.633226	0.360641	-1.10533	-0.289079	-0.509258	0.603336	0.661844	0.088686	0.69442
1.01805	-1.1586	0.349029	-0.314254	-1.29774	0.00716185	-1.03535	-0.141742	-0.212268	1.32708	0.754614	-0.859175	-0.213403	0.000439039	0.468891	-0.840619	0.561582	-1.10684	-0.889517	-0.786189	-1.10753	0.574154	0.287593	-1.14413	-0.349168	-0.498173	0.563759	0.624706	0.0919919	0.650048
1.01838	-1.09964	0.303577	-0.383963	-1.27074	-0.0167939	-1.03413	-0.18969	-0.299074	1.32655	0.660102	-0.861787	-0.248574	-0.010571	0.496055	-0.855423	0.566221	-1.11232	-0.958357	-0.791783	-1.11901	0.579857	0.274791	-1.15222	-0.458165	-0.475794	0.524148	0.580978	0.0606091	0.56885
1.01872	-1.09933	0.221011	-0.418986	-1.22525	-0.0755042	-1.04816	-0.236299	-0.302266	1.32531	0.535955	-0.88152	-0.249584	-0.107079	0.445066	-0.880979	0.566436	-1.12826	-0.966135	-0.777491	-1.13717	0.559217	0.262446	-1.13959	-0.572581	-0.523425	0.421969	0.556246	-0.0160073	0.483115
1.01905	-1.11854	0.269	-0.414915	-1.2018	-0.137052	-1.04798	-0.289282	-0.29771	1.26118	0.458425	-0.883067	-0.309808	-0.19936	0.285549	-0.896785	0.563781	-1.12355	-0.956251	-0.76124	-1.15789	0.508588	0.211388	-1.14549	-0.613582	-0.593074	0.299019	0.536116	-0.0464051	0.389951
1.01939	-1.11264	0.301197	-0.418044	-1.20646	-0.19945	-1.02065	-0.302416	-0.372042	1.11489	0.431336	-0.86136	-0.421568	-0.272088	0.203682	-0.867829	0.519317	-1.09047	-0.95997	-0.759586	-1.15922	0.445855	0.123059	-1.14086	-0.645679	-0.651191	0.211215	0.467367	-0.064973	0.29993
1.01973	-1.12148	0.240119	-0.463885	-1.21186	-0.245804	-0.980183	-0.333005	-0.420896	0.918491	0.399233	-0.840611	-0.476832	-0.330934	0.171583	-0.807439	0.455542	-1.06004	-0.94834	-0.771349	-1.14172	0.367108	0.0343749	-1.12792	-0.718121	-0.720333	0.162383	0.403713	-0.0962228	0.219018
1.02006	-1.14843	0.178073	-0.484545	-1.21035	-0.295605	-0.953425	-0.404194	-0.413652	0.735535	0.331153	-0.838411	-0.51311	-0.371924	0.12332	-0.770064	0.387851	-1.0472	-0.929286	-0.766501	-1.1245	0.303006	-0.0318889	-1.14125	-0.802551	-0.790147	0.111143	0.372087	-0.119882	0.147959
1.0204	-1.14821	0.124008	-0.470576	-1.18755	-0.372052	-0.943733	-0.483702	-0.425606	0.601998	0.234702	-0.852401	-0.569037	-0.401957	0.0407866	-0.771806	0.306197	-1.04276	-0.913242	-0.74035	-1.12629	0.270551	-0.0822073	-1.13621	-0.84899	-0.841258	0.043285	0.3361	-0.175692	0.0950428
1.02074	-1.13405	0.059406	-0.480067	-1.1465	-0.41755	-0.936303	-0.520365	-0.404915	0.54009	0.129694	-0.856714	-0.643777	-0.422397	-0.0494594	-0.789293	0.241509	-1.03449	-0.903355	-0.708142	-1.12892	0.258621	-0.134786	-1.13003	-0.866155	-0.870605	-0.0172223	0.289825	-0.245328	0.0564149
1.02107	-1.11426	-0.0129962	-0.491126	-1.14654	-0.431939	-0.917605	-0.527783	-0.351596	0.538056	0.0515869	-0.844805	-0.709354	-0.431571	-0.108893	-0.790025	0.218867	-1.03365	-0.894312	-0.66818	-1.12497	0.235994	-0.175383	-1.16168	-0.895103	-0.909906	-0.0609568	0.256614	-0.287121	0.0241742
1.02141	-1.08614	-0.0311657	-0.496724	-1.16228	-0.438375	-0.897968	-0.533696	-0.320181	0.516046	0.0177222	-0.8252	-0.742453	-0.435676	-0.118882	-0.775539	0.225468	-1.03707	-0.888281	-0.643051	-1.11975	0.212079	-0.199876	-1.17002	-0.93498	-0.943403	-0.0995876	0.254025	-0.337871	0.0076941
1.02175	-1.06173	0.0057836	-0.506755	-1.15022	-0.422759	-0.887646	-0.519933	-0.339634	0.466316	-0.0197767	-0.808843	-0.745918	-0.433121	-0.11102	-0.756042	0.191644	-1.03224	-0.887225	-0.647334	-1.11653	0.209601	-0.22314	-1.16257	-0.967707	-0.955481	-0.142833	0.249257	-0.359497	0.00785323
1.02208	-1.05753	0.0629095	-0.508854	-1.136	-0.382191	-0.871763	-0.504036	-0.367413	0.411967	-0.0472654	-0.798147	-0.755854	-0.419694	-0.0866711	-0.73793	0.153184	-1.01164	-0.881775	-0.649999	-1.11772	0.202077	-0.270742	-1.16944	-0.981015	-0.982972	-0.165977	0.244479	-0.321062	0.011587
1.02242	-1.07701	0.118805	-0.513544	-1.13959	-0.329571	-0.85784	-0.490946	-0.370611	0.346809	-0.038975	-0.790341	-0.768271	-0.396336	-0.0421017	-0.718825	0.155907	-0.99873	-0.867049	-0.629536	-1.12911	0.183605	-0.31759	-1.17125	-0.982566	-1.00308	-0.171631	0.246713	-0.293464	-0.000615192
1.02276	-1.0984	0.15782	-0.526572	-1.15689	-0.288263	-0.852571	-0.448359	-0.397462	0.293672	-0.0243691	-0.780336	-0.766225	-0.372376	-0.00454318	-0.705901	0.146936	-1.00513	-0.850833	-0.590262	-1.16065	0.169132	-0.332039	-1.17532	-0.974205	-1.00041	-0.166059	0.226795	-0.278883	0.00195277
1.02309	-1.1114	0.185157	-0.519278	-1.16302	-0.274317	-0.84551	-0.396915	-0.422891	0.283197	-0.0176383	-0.761865	-0.745552	-0.35329	0.0250584	-0.692753	0.142666	-1.00924	-0.848936	-0.558822	-1.20555	0.180256	-0.324038	-1.19049	-0.957755	-1.00596	-0.12754	0.194932	-0.25861	0.0395035
1.02343	-1.11976	0.228929	-0.493731	-1.15228	-0.273006	-0.830656	-0.356951	-0.416623	0.330845	-0.00596654	-0.733162	-0.719827	-0.333997	0.0587541	-0.650675	0.165854	-1.00555	-0.83843	-0.540452	-1.25127	0.216009	-0.302458	-1.20888	-0.940337	-1.00553	-0.0517686	0.175981	-0.235122	0.0926692
1.02376	-1.13787	0.283195	-0.465522	-1.1265	-0.242528	-0.820122	-0.321811	-0.396557	0.404296	0.0443587	-0.697038	-0.694497	-0.309767	0.106707	-0.581169	0.198565	-0.996146	-0.816305	-0.531832	-1.29041	0.271174	-0.272125	-1.23763	-0.927919	-0.989061	0.0594014	0.184201	-0.198924	0.186951
1.0241	-1.17147	0.342001	-0.442226	-1.08608	-0.152263	-0.83601	-0.255191	-0.376776	0.495956	0.1592	-0.648778	-0.661258	-0.272297	0.193017	-0.484043	0.271643	-0.983485	-0.810501	-0.525686	-1.32688	0.345113	-0.241252	-1.27666	-0.911121	-0.969136	0.209184	0.231486	-0.13367	0.337305
1.02444	-1.20998	0.408584	-0.389586	-1.03176	-0.00176411	-0.849343	-0.157908	-0.34226	0.637649	0.350458	-0.59453	-0.6273	-0.214335	0.324235	-0.343445	0.404111	-0.97122	-0.803112	-0.491789	-1.35706	0.406175	-0.249524	-1.30292	-0.858551	-0.949535	0.399533	0.325556	-0.0248378	0.520185
1.02477	-1.21973	0.458912	-0.281887	-0.946611	0.172757	-0.837007	-0.0795359	-0.251192	0.799063	0.602791	-0.555647	-0.615179	-0.174581	0.469315	-0.164069	0.567897	-0.938566	-0.767234	-0.414821	-1.35673	0.419698	-0.313042	-1.28532	-0.746558	-0.916798	0.619438	0.455593	0.10352	0.696002
1.02511	-1.17637	0.458974	-0.144103	-0.806482	0.307392	-0.806481	-0.0611814	-0.139463	0.912642	0.855358	-0.558671	-0.651401	-0.194775	0.592336	0.030722	0.73585	-0.848	-0.692805	-0.314616	-1.30874	0.375517	-0.387805	-1.19397	-0.574027	-0.850529	0.824864	0.547413	0.193104	0.802245
1.02545	-1.09641	0.396683	-0.0343176	-0.643355	0.350092	-0.794784	-0.106495	-0.0724041	0.921113	1.01916	-0.604928	-0.718445	-0.285366	0.649925	0.193313	0.849829	-0.728705	-0.623221	-0.242503	-1.2142	0.2977	-0.445303	-1.04405	-0.390057	-0.777978	0.938665	0.53891	0.183168	0.788876
1.02578	-1.05714	0.322799	0.0121188	-0.514139	0.298589	-0.823516	-0.18799	-0.0933074	0.859866	1.04334	-0.683573	-0.786767	-0.395506	0.620393	0.278776	0.858231	-0.638048	-0.602239	-0.238096	-1.12187	0.235974	-0.478389	-0.905912	-0.258588	-0.723694	0.950553	0.4383	0.118325	0.710331
1.02612	-1.08614	0.264833	0.000444066	-0.458993	0.216173	-0.894184	-0.267126	-0.145555	0.78124	0.984051	-0.770495	-0.844745	-0.498215	0.56374	0.29181	0.835585	-0.617156	-0.645472	-0.314934	-1.07542	0.220267	-0.499515	-0.831857	-0.205347	-0.689679	0.912087	0.328882	0.0445232	0.635248
1.02646	-1.19373	0.215849	-0.0464726	-0.472709	0.133648	-1.00043	-0.33831	-0.220711	0.702809	0.898956	-0.86436	-0.895761	-0.590832	0.524511	0.267298	0.814491	-0.654964	-0.720926	-0.442754	-1.09246	0.223783	-0.528803	-0.824309	-0.219674	-0.664537	0.872075	0.247501	-0.024245	0.592309
1.02679	-1.36286	0.184008	-0.116606	-0.549114	0.0620818	-1.14087	-0.406224	-0.353954	0.611184	0.828655	-0.964442	-0.940014	-0.667515	0.521558	0.242039	0.774171	-0.748503	-0.830826	-0.607786	-1.15666	0.216825	-0.582115	-0.852152	-0.277368	-0.654039	0.837402	0.195236	-0.0908338	0.553207
1.02713	-1.53595	0.141681	-0.199966	-0.676412	0.004289	-1.29785	-0.483022	-0.521	0.510452	0.73812	-1.08002	-0.965909	-0.722857	0.505625	0.197747	0.711099	-0.890033	-0.981473	-0.797493	-1.24514	0.192276	-0.658058	-0.908814	-0.361771	-0.670118	0.793656	0.165397	-0.171257	0.492574
1.02747	-1.65517	0.0489087	-0.286628	-0.828105	-0.0373822	-1.40398	-0.549021	-0.673981	0.432903	0.624056	-1.18918	-0.946069	-0.753084	0.4717	0.0893223	0.623693	-1.02462	-1.08332	-0.984492	-1.32818	0.156261	-0.707314	-1.00451	-0.449516	-0.675516	0.730988	0.131956	-0.265895	0.414276
1.0278	-1.70462	-0.0373695	-0.36219	-0.961029	-0.0550294	-1.42592	-0.56832	-0.780094	0.379286	0.533297	-1.25335	-0.880493	-0.735788	0.455076	-0.0324194	0.516937	-1.12237	-1.11821	-1.13629	-1.38482	0.122388	-0.696232	-1.09294	-0.489802	-0.637862	0.647639	0.0628484	-0.298064	0.342203
1.02814	-1.70479	-0.0822074	-0.416139	-1.04437	-0.0314869	-1.39172	-0.535134	-0.852567	0.341054	0.483141	-1.25699	-0.793925	-0.670469	0.404098	-0.142861	0.416941	-1.18911	-1.13459	-1.22706	-1.41315	0.10012	-0.634093	-1.14689	-0.484723	-0.557343	0.550086	-0.0227838	-0.239115	0.294223
1.02847	-1.6769	-0.0902034	-0.450621	-1.08959	-0.000549206	-1.35351	-0.47328	-0.882553	0.328028	0.457057	-1.22856	-0.703603	-0.579204	0.36656	-0.250433	0.345845	-1.22935	-1.13762	-1.24009	-1.41021	0.0842152	-0.545849	-1.17256	-0.460788	-0.470003	0.45644	-0.0891051	-0.140717	0.280026
1.02881	-1.63542	-0.0706498	-0.474841	-1.12836	0.0106062	-1.31109	-0.416771	-0.863623	0.389798	0.430557	-1.20527	-0.615596	-0.494796	0.391632	-0.348076	0.309502	-1.25535	-1.13234	-1.22691	-1.38124	0.0877761	-0.441881	-1.19247	-0.404411	-0.388565	0.387796	-0.105547	-0.0977843	0.3134
1.02915	-1.59893	-0.0469334	-0.49758	-1.17427	0.0252315	-1.25889	-0.384663	-0.839616	0.498207	0.407944	-1.19973	-0.527203	-0.436155	0.379879	-0.452106	0.296785	-1.2663	-1.11691	-1.23045	-1.35915	0.121409	-0.332428	-1.19894	-0.343069	-0.329126	0.355381	-0.0631563	-0.0803364	0.360332
1.02948	-1.56037	-0.0261929	-0.519153	-1.20585	0.0255098	-1.22771	-0.321601	-0.798762	0.594579	0.413508	-1.17953	-0.435227	-0.387328	0.388655	-0.55737	0.293687	-1.24455	-1.08226	-1.22646	-1.34481	0.163526	-0.245563	-1.18581	-0.308755	-0.323583	0.350403	0.000722249	-0.0293831	0.384154
1.02982	-1.51051	0.0172818	-0.531797	-1.22816	0.0168407	-1.20796	-0.223568	-0.726321	0.653012	0.445707	-1.13264	-0.359811	-0.303977	0.460401	-0.615987	0.289698	-1.22417	-1.06001	-1.20285	-1.33065	0.206484	-0.16144	-1.17493	-0.299351	-0.315752	0.364345	0.0491384	0.0462305	0.392705
1.03016	-1.45718	0.0694619	-0.531513	-1.23837	0.038466	-1.1753	-0.17233	-0.65471	0.706732	0.452676	-1.09135	-0.312591	-0.244708	0.485031	-0.664703	0.282237	-1.2284	-1.06528	-1.16957	-1.31975	0.261671	-0.0754163	-1.17715	-0.310594	-0.282293	0.384215	0.0862407	0.104863	0.426084
1.03049	-1.42315	0.129741	-0.523995	-1.21812	0.0469353	-1.1224	-0.170956	-0.628001	0.773783	0.424606	-1.07833	-0.281533	-0.2332	0.471871	-0.732257	0.280104	-1.24024	-1.06776	-1.14802	-1.30598	0.348297	-0.0322715	-1.17777	-0.324123	-0.272881	0.394848	0.133069	0.138018	0.48968
1.03083	-1.40685	0.223181	-0.505129	-1.19433	0.047944	-1.10419	-0.181721	-0.652583	0.827402	0.41449	-1.08864	-0.254406	-0.209386	0.455983	-0.798171	0.288316	-1.24977	-1.03089	-1.12788	-1.27989	0.434291	0.0194043	-1.14916	-0.311826	-0.276977	0.417362	0.199463	0.179276	0.538377
1.03117	-1.37664	0.327277	-0.481472	-1.18324	0.0883221	-1.12011	-0.166722	-0.681372	0.85717	0.493274	-1.09116	-0.244917	-0.164145	0.445122	-0.850103	0.308829	-1.25584	-0.988791	-1.10091	-1.23688	0.487887	0.0979222	-1.10434	-0.274623	-0.29071	0.450733	0.271174	0.20899	0.568224
1.0315	-1.34382	0.407654	-0.472726	-1.1737	0.10728	-1.11058	-0.144089	-0.671911	0.89394	0.561871	-1.05665	-0.266799	-0.114176	0.458978	-0.862026	0.365781	-1.25894	-1.00551	-1.06941	-1.1997	0.512703	0.142119	-1.06398	-0.246823	-0.321153	0.457829	0.316262	0.23244	0.568452
1.03184	-1.31368	0.456271	-0.4829	-1.15312	0.0877906	-1.07164	-0.109891	-0.604543	0.972495	0.578804	-1.00747	-0.26198	-0.0829418	0.477522	-0.818992	0.441603	-1.2525	-1.02022	-1.04044	-1.19571	0.546815	0.133989	-1.0446	-0.261561	-0.337777	0.437857	0.355161	0.272598	0.532603
1.03218	-1.28636	0.541914	-0.497072	-1.12042	0.0518444	-1.02678	-0.0555373	-0.506171	1.03866	0.586988	-0.978798	-0.238665	-0.0746152	0.460298	-0.786078	0.483885	-1.21866	-1.00351	-1.01297	-1.22661	0.583245	0.115201	-1.05576	-0.266672	-0.341013	0.404539	0.421885	0.290993	0.531279
1.03251	-1.29236	0.599472	-0.500516	-1.09634	-0.00562351	-1.00211	-0.0219113	-0.473428	1.04605	0.563712	-0.941264	-0.249562	-0.0771486	0.431037	-0.781525	0.478182	-1.16055	-0.977828	-0.982702	-1.22543	0.57835	0.131299	-1.07849	-0.268157	-0.359086	0.37046	0.422879	0.274248	0.538503
1.03285	-1.30273	0.526236	-0.521129	-1.12327	-0.0427603	-1.0043	-0.0307574	-0.491719	0.997222	0.519503	-0.904035	-0.300386	-0.0770266	0.406605	-0.773577	0.451406	-1.14123	-0.977212	-0.955753	-1.20702	0.535443	0.106706	-1.08521	-0.314764	-0.41307	0.331111	0.380895	0.236145	0.482195
1.03318	-1.28085	0.395307	-0.541907	-1.15392	-0.0287323	-1.04457	-0.0816588	-0.491579	0.955127	0.464422	-0.893444	-0.338169	-0.082912	0.379488	-0.738222	0.434968	-1.15205	-0.975167	-0.939047	-1.22333	0.48322	0.0522302	-1.08334	-0.414816	-0.490286	0.286366	0.374991	0.186414	0.384351
1.03352	-1.26426	0.301333	-0.533121	-1.14632	-0.0057855	-1.10294	-0.157626	-0.481424	0.903567	0.346953	-0.905617	-0.345213	-0.127434	0.327764	-0.709124	0.418296	-1.15464	-0.951816	-0.926082	-1.24063	0.444788	0.0206363	-1.08993	-0.490226	-0.564726	0.243179	0.377793	0.133647	0.301071
1.03386	-1.24676	0.258497	-0.521905	-1.14684	-0.05883	-1.11175	-0.235886	-0.485167	0.822696	0.231081	-0.911347	-0.39725	-0.212476	0.247965	-0.712061	0.377499	-1.14415	-0.949429	-0.895146	-1.21802	0.405696	-0.0144005	-1.09953	-0.503765	-0.623417	0.206875	0.346622	0.0761731	0.266789
1.03419	-1.23039	0.176093	-0.537464	-1.15378	-0.171336	-1.06522	-0.300203	-0.506128	0.750748	0.167153	-0.903228	-0.486223	-0.284811	0.166729	-0.722326	0.301699	-1.15117	-0.964651	-0.859943	-1.16183	0.355167	-0.0435679	-1.0803	-0.542511	-0.67432	0.166731	0.286002	-0.0015333	0.254301
1.03453	-1.2541	0.0902992	-0.575305	-1.14439	-0.2215	-0.996458	-0.344538	-0.517485	0.665093	0.100101	-0.901426	-0.55939	-0.335826	0.131252	-0.756021	0.215276	-1.15814	-0.97125	-0.8259	-1.1293	0.300191	-0.0632443	-1.05106	-0.607793	-0.71635	0.115824	0.260472	-0.0807986	0.195592
1.03487	-1.25614	0.0491692	-0.592857	-1.11139	-0.247482	-0.941795	-0.374139	-0.539052	0.558409	0.0533099	-0.89365	-0.580364	-0.370773	0.115139	-0.794766	0.178718	-1.10554	-0.951575	-0.77967	-1.10178	0.261967	-0.106278	-1.0411	-0.675973	-0.73814	0.0616283	0.245365	-0.136827	0.105843
1.0352	-1.20773	0.0481056	-0.583537	-1.10022	-0.272812	-0.895144	-0.394851	-0.568249	0.469323	0.0296245	-0.882255	-0.610618	-0.388425	0.081003	-0.784493	0.184654	-1.05822	-0.930895	-0.743115	-1.0778	0.239181	-0.151804	-1.05849	-0.738056	-0.767592	-2.61585e-05	0.226249	-0.158185	0.0788481
1.03554	-1.15494	0.0661985	-0.56544	-1.11443	-0.278586	-0.864367	-0.406053	-0.565073	0.429369	-0.00973622	-0.881833	-0.657452	-0.385763	0.0273782	-0.764884	0.162949	-1.05174	-0.916931	-0.724305	-1.08995	0.222046	-0.178952	-1.06714	-0.775221	-0.811371	-0.0593513	0.231618	-0.148919	0.08078
1.03588	-1.12609	0.0769392	-0.558583	-1.1222	-0.290072	-0.863029	-0.396844	-0.5284	0.411772	-0.0305071	-0.880127	-0.677849	-0.379104	0.0138523	-0.763559	0.14562	-1.06095	-0.897299	-0.709842	-1.0988	0.204102	-0.193133	-1.07073	-0.804887	-0.853067	-0.0975893	0.250839	-0.134505	0.0732007
1.03621	-1.11065	0.0735921	-0.546428	-1.1286	-0.289672	-0.852986	-0.367306	-0.476547	0.371495	-0.0356446	-0.859973	-0.686616	-0.38295	0.036118	-0.7703	0.14168	-1.04926	-0.874116	-0.683357	-1.10418	0.191817	-0.210496	-1.09647	-0.853188	-0.888821	-0.139213	0.27137	-0.140218	0.0565823
1.03655	-1.08584	0.107242	-0.532979	-1.13036	-0.25277	-0.829036	-0.33216	-0.431531	0.343011	-0.0526438	-0.819991	-0.691764	-0.362924	0.0482688	-0.765108	0.132532	-1.02209	-0.856423	-0.652101	-1.13627	0.189395	-0.23477	-1.1163	-0.87894	-0.912269	-0.176622	0.283805	-0.151158	0.0595046
1.03689	-1.07496	0.162627	-0.534043	-1.12398	-0.216217	-0.809489	-0.318511	-0.410319	0.336698	-0.0425574	-0.791959	-0.690411	-0.336162	0.0740563	-0.744081	0.14327	-1.00442	-0.847605	-0.627372	-1.17344	0.198704	-0.255637	-1.12677	-0.876594	-0.923849	-0.174598	0.263255	-0.150947	0.0856759
1.03722	-1.08585	0.203667	-0.524024	-1.12468	-0.193691	-0.79869	-0.31025	-0.409172	0.343622	-0.00253469	-0.770218	-0.681407	-0.329394	0.118775	-0.711197	0.162337	-0.997782	-0.832163	-0.594851	-1.21291	0.229157	-0.255075	-1.14283	-0.868029	-0.941799	-0.121016	0.229119	-0.132633	0.125211
1.03756	-1.10859	0.257465	-0.500863	-1.12652	-0.173142	-0.799185	-0.284359	-0.413295	0.37013	0.0468896	-0.73769	-0.660852	-0.305604	0.170627	-0.662012	0.173763	-0.992025	-0.811297	-0.56778	-1.26019	0.275906	-0.227158	-1.16747	-0.863349	-0.953958	-0.0292952	0.21783	-0.0997614	0.182106
1.03789	-1.13316	0.336339	-0.476484	-1.11467	-0.129649	-0.809082	-0.245832	-0.413849	0.426502	0.102936	-0.696225	-0.630484	-0.264264	0.224494	-0.594441	0.213708	-0.981518	-0.794894	-0.555033	-1.29841	0.331902	-0.18364	-1.20124	-0.859173	-0.945386	0.089375	0.233414	-0.0500701	0.276102
1.03823	-1.16988	0.426507	-0.447804	-1.08024	-0.0381855	-0.819143	-0.187748	-0.396651	0.525897	0.201325	-0.644635	-0.605419	-0.218562	0.305226	-0.500729	0.302219	-0.974602	-0.789454	-0.531099	-1.33081	0.402825	-0.162558	-1.24091	-0.838734	-0.926771	0.254946	0.289142	0.0214742	0.423941
1.03857	-1.21504	0.486011	-0.392266	-1.01615	0.109807	-0.820292	-0.109577	-0.348689	0.679009	0.383567	-0.586793	-0.579691	-0.164023	0.435968	-0.357386	0.441721	-0.954593	-0.769008	-0.480301	-1.35613	0.460224	-0.183599	-1.26707	-0.766927	-0.904068	0.463222	0.392965	0.116036	0.614336
1.0389	-1.21348	0.510595	-0.288502	-0.908714	0.284059	-0.805287	-0.0385442	-0.27215	0.845073	0.64466	-0.542761	-0.561583	-0.124572	0.591593	-0.156765	0.613983	-0.894804	-0.711583	-0.400724	-1.34002	0.462121	-0.248031	-1.24367	-0.636209	-0.867133	0.683681	0.514377	0.221958	0.785747
1.03924	-1.15253	0.498207	-0.159435	-0.754676	0.412375	-0.781978	-0.0190383	-0.180553	0.948373	0.889543	-0.538098	-0.600045	-0.141501	0.700412	0.0679316	0.76721	-0.791533	-0.641983	-0.315589	-1.26751	0.403772	-0.335476	-1.14229	-0.470343	-0.797882	0.864776	0.587366	0.296864	0.864233
1.03958	-1.0726	0.426706	-0.055779	-0.600716	0.434208	-0.777826	-0.0686972	-0.113574	0.932433	1.01316	-0.581382	-0.674187	-0.245606	0.708197	0.22752	0.849078	-0.68295	-0.59282	-0.258971	-1.16463	0.323528	-0.394874	-1.00136	-0.33239	-0.714823	0.946756	0.564552	0.274169	0.833395
1.03991	-1.04786	0.346284	-0.0128403	-0.497493	0.352552	-0.820301	-0.162253	-0.131536	0.849708	1.00969	-0.665211	-0.744224	-0.365828	0.641154	0.281188	0.852961	-0.620073	-0.590002	-0.260094	-1.09486	0.267905	-0.410281	-0.879406	-0.241716	-0.654402	0.935607	0.467046	0.203768	0.763134
1.04025	-1.09497	0.290946	-0.0179885	-0.453968	0.256057	-0.90976	-0.241942	-0.21296	0.761874	0.953847	-0.757197	-0.786266	-0.459317	0.576031	0.250296	0.824067	-0.621964	-0.63535	-0.332472	-1.07142	0.248808	-0.424836	-0.812302	-0.200828	-0.627228	0.90114	0.364638	0.139191	0.710357
1.04059	-1.20479	0.254284	-0.0571047	-0.479135	0.183191	-1.03284	-0.293749	-0.32596	0.695017	0.88606	-0.854459	-0.818054	-0.540601	0.551024	0.20299	0.789706	-0.670066	-0.718697	-0.464604	-1.08917	0.255743	-0.465879	-0.790326	-0.210952	-0.606225	0.879929	0.29181	0.090824	0.68625
1.04092	-1.35295	0.210922	-0.123198	-0.572829	0.117926	-1.17015	-0.343532	-0.447668	0.630997	0.799158	-0.970537	-0.851595	-0.618629	0.549154	0.147863	0.754462	-0.753068	-0.833614	-0.641279	-1.14608	0.269124	-0.529951	-0.810431	-0.27051	-0.57181	0.8679	0.239235	0.0329859	0.671253
1.04126	-1.51062	0.146047	-0.212512	-0.706188	0.0663381	-1.29534	-0.408431	-0.586371	0.555918	0.7108	-1.07742	-0.876857	-0.680079	0.526382	0.0761549	0.699223	-0.87684	-0.969628	-0.835931	-1.23079	0.268436	-0.577868	-0.874765	-0.35522	-0.536274	0.834414	0.199632	-0.0353015	0.634404
1.0416	-1.6388	0.0672043	-0.322231	-0.83763	0.0413124	-1.34955	-0.463545	-0.7281	0.481932	0.643709	-1.15521	-0.845995	-0.698113	0.469881	-0.0187669	0.606512	-1.01138	-1.05572	-1.00956	-1.31671	0.244753	-0.594233	-0.97923	-0.413044	-0.503211	0.763744	0.163958	-0.0683388	0.552596
1.04193	-1.70663	-0.0182775	-0.417632	-0.943635	0.0421975	-1.33894	-0.45583	-0.828758	0.428052	0.589317	-1.21445	-0.752781	-0.665458	0.428399	-0.129271	0.485616	-1.1155	-1.0685	-1.14079	-1.37109	0.219067	-0.566013	-1.07092	-0.419852	-0.476312	0.675214	0.115434	-0.0543534	0.467957
1.04227	-1.70845	-0.0742012	-0.448001	-1.02492	0.049998	-1.3302	-0.39317	-0.904826	0.390041	0.525366	-1.23969	-0.645402	-0.599692	0.429422	-0.246542	0.405164	-1.17272	-1.06474	-1.23626	-1.38032	0.22896	-0.477651	-1.11349	-0.386768	-0.449787	0.608277	0.0558191	-0.00906148	0.429268
1.0426	-1.67	-0.0643979	-0.456098	-1.05763	0.062569	-1.29967	-0.313462	-0.95373	0.360982	0.469431	-1.2281	-0.543051	-0.522187	0.465535	-0.363751	0.371288	-1.2177	-1.07777	-1.28763	-1.35689	0.260628	-0.365528	-1.11296	-0.340086	-0.388703	0.572505	-0.000431915	0.0460714	0.44941
1.04294	-1.62748	-0.0342556	-0.466773	-1.06872	0.0905237	-1.25291	-0.24132	-0.942207	0.413761	0.461865	-1.19655	-0.44093	-0.424836	0.509413	-0.459473	0.336159	-1.24938	-1.0856	-1.30108	-1.32855	0.288306	-0.267861	-1.09328	-0.27652	-0.29108	0.549189	-0.0320783	0.115364	0.507033
1.04328	-1.58718	0.0269761	-0.470885	-1.09826	0.131237	-1.21927	-0.151984	-0.874467	0.507284	0.481449	-1.17253	-0.334064	-0.318587	0.557388	-0.540434	0.340185	-1.2443	-1.05778	-1.29024	-1.31225	0.303246	-0.199285	-1.06258	-0.190028	-0.195577	0.521874	-0.0141626	0.181071	0.554561
1.04361	-1.55877	0.134717	-0.489836	-1.11463	0.149235	-1.18889	-0.0842997	-0.809199	0.55904	0.4992	-1.14508	-0.243462	-0.222963	0.591323	-0.624181	0.367078	-1.21555	-1.03254	-1.25507	-1.30593	0.341612	-0.136348	-1.02529	-0.0995513	-0.152856	0.536172	0.0278648	0.220384	0.567598
1.04395	-1.5451	0.196148	-0.511683	-1.11409	0.134454	-1.15198	-0.063402	-0.792795	0.621439	0.495358	-1.1004	-0.181804	-0.132461	0.597794	-0.698469	0.37828	-1.19625	-1.03353	-1.20918	-1.29676	0.420052	-0.0669075	-1.00746	-0.0642664	-0.132127	0.571434	0.0566214	0.251073	0.604385
1.04429	-1.51264	0.268028	-0.516467	-1.10654	0.152751	-1.11469	-0.0110058	-0.759786	0.673722	0.471604	-1.05702	-0.138547	-0.0692686	0.611959	-0.753535	0.415004	-1.19693	-1.04909	-1.17645	-1.2733	0.516916	0.00607771	-0.993871	-0.0328911	-0.0840662	0.578876	0.100733	0.294513	0.635203
1.04462	-1.47321	0.404433	-0.533354	-1.08711	0.203599	-1.09983	0.109733	-0.733779	0.693446	0.478359	-1.0176	-0.0827334	-0.034625	0.660765	-0.789379	0.451773	-1.178	-1.03713	-1.17447	-1.25525	0.572815	0.0755171	-0.965501	0.0456295	-0.0223588	0.578555	0.158791	0.35469	0.629001
1.04496	-1.44974	0.492659	-0.541159	-1.07434	0.241899	-1.09271	0.242743	-0.739424	0.746705	0.535055	-0.986216	-0.0308173	0.0322054	0.728175	-0.821842	0.445002	-1.16485	-1.01661	-1.1769	-1.24686	0.596752	0.152333	-0.942927	0.104321	0.0183008	0.586934	0.214704	0.411923	0.650874
1.0453	-1.42945	0.538107	-0.519419	-1.06755	0.232563	-1.07513	0.274502	-0.703446	0.819292	0.570414	-0.975496	0.0160117	0.119091	0.750559	-0.887783	0.412569	-1.16868	-1.00596	-1.16141	-1.2003	0.628845	0.237081	-0.912486	0.137839	0.0282234	0.606936	0.268739	0.479623	0.680112
1.04563	-1.40833	0.596695	-0.505204	-1.03167	0.265246	-1.04633	0.306069	-0.659551	0.901683	0.610218	-0.975137	0.0987887	0.187184	0.758702	-0.956298	0.429459	-1.14626	-0.981957	-1.13609	-1.152	0.683551	0.29783	-0.866023	0.192803	0.0391367	0.631508	0.31356	0.552476	0.683312
1.04597	-1.38907	0.681798	-0.512028	-0.997923	0.362477	-1.00769	0.398761	-0.648483	1.03846	0.676897	-0.968533	0.194653	0.223761	0.793586	-0.929996	0.513062	-1.12969	-0.942087	-1.10981	-1.14234	0.754361	0.347535	-0.826281	0.31275	0.0568656	0.665483	0.358482	0.593808	0.676776
1.04631	-1.37186	0.655951	-0.526414	-0.98226	0.442752	-0.963276	0.481832	-0.64235	1.20355	0.725869	-0.947242	0.269849	0.281169	0.841946	-0.91065	0.579818	-1.11042	-0.899467	-1.10439	-1.15121	0.819966	0.417503	-0.787394	0.387248	0.090513	0.705927	0.42974	0.64737	0.692866
1.04664	-1.34885	0.559838	-0.516711	-0.951597	0.508947	-0.915193	0.488495	-0.594411	1.30587	0.758987	-0.925088	0.317267	0.364139	0.885234	-0.940754	0.63654	-1.03638	-0.869094	-1.12704	-1.12393	0.858625	0.523305	-0.747684	0.421198	0.159738	0.740488	0.504614	0.73434	0.734413
1.04698	-1.32994	0.605978	-0.481563	-0.871448	0.565914	-0.864337	0.476309	-0.519059	1.27485	0.797463	-0.903062	0.368973	0.412608	0.916878	-0.944232	0.708377	-0.990018	-0.855173	-1.09458	-1.05932	0.882448	0.608242	-0.713361	0.537385	0.255694	0.790086	0.586016	0.81188	0.776651
1.04731	-1.33565	0.691468	-0.4169	-0.794431	0.602899	-0.812443	0.551146	-0.482909	1.28498	0.856938	-0.873522	0.392913	0.423752	0.94194	-0.927268	0.793198	-0.980761	-0.859238	-1.02196	-1.01178	0.914388	0.639319	-0.65192	0.607863	0.330391	0.844216	0.694424	0.82162	0.838272
1.04765	-1.3336	0.720756	-0.327225	-0.795643	0.614178	-0.770234	0.643005	-0.467272	1.34414	0.915426	-0.843312	0.351352	0.429507	0.949842	-0.905692	0.841355	-0.949912	-0.87656	-0.985634	-0.970446	0.969167	0.641842	-0.58441	0.590491	0.335241	0.867642	0.740485	0.821662	0.916839
1.04799	-1.304	0.713946	-0.302491	-0.80451	0.618889	-0.769469	0.668813	-0.445921	1.31795	0.960871	-0.792112	0.363426	0.454146	0.950564	-0.884733	0.853799	-0.916595	-0.887611	-0.943539	-0.948295	1.03252	0.659363	-0.566399	0.5569	0.299428	0.906373	0.747969	0.903448	0.980991
1.04832	-1.2611	0.788572	-0.336235	-0.809145	0.628626	-0.7849	0.614402	-0.403666	1.23891	0.978391	-0.718394	0.42817	0.456757	0.963887	-0.868882	0.86216	-0.907771	-0.880773	-0.916413	-0.967541	1.07115	0.709802	-0.594109	0.532267	0.271117	0.935048	0.799774	0.96346	1.00422
1.04866	-1.24403	0.868149	-0.348417	-0.835482	0.61642	-0.782985	0.582448	-0.322229	1.18941	0.916274	-0.693922	0.471264	0.471916	0.98585	-0.799376	0.843588	-0.93396	-0.851462	-0.932699	-0.973531	1.06155	0.776357	-0.612907	0.530335	0.275745	0.9034	0.812369	0.979528	1.033
1.049	-1.25161	0.849063	-0.341256	-0.862964	0.630597	-0.794509	0.573298	-0.244746	1.21096	0.854661	-0.707729	0.482305	0.54074	1.04687	-0.664831	0.834358	-0.97356	-0.7985	-0.917029	-0.944066	1.03437	0.818563	-0.584277	0.558458	0.284113	0.90376	0.780601	0.992509	1.11616
1.04933	-1.26188	0.856993	-0.322935	-0.871335	0.67411	-0.792584	0.569811	-0.229839	1.22656	0.88155	-0.719369	0.467615	0.587708	1.13361	-0.632777	0.869405	-0.975194	-0.772368	-0.865982	-0.91175	1.03459	0.859313	-0.566561	0.601821	0.294464	0.936282	0.756038	0.99867	1.19171
1.04967	-1.27237	0.88612	-0.282798	-0.861758	0.636766	-0.754879	0.620853	-0.26549	1.24247	0.916055	-0.725499	0.463099	0.602214	1.1151	-0.674848	0.89588	-0.919569	-0.794969	-0.809398	-0.944192	1.08212	0.916051	-0.596151	0.61789	0.305049	0.957379	0.760769	1.01282	1.21716
1.05001	-1.2479	0.896279	-0.195779	-0.85634	0.597223	-0.723968	0.673293	-0.265105	1.31674	0.940379	-0.748299	0.529392	0.612364	1.05514	-0.698692	0.913697	-0.858039	-0.801536	-0.759978	-0.96508	1.1343	0.911075	-0.652049	0.605658	0.293326	0.996572	0.785655	1.02452	1.21838
1.05034	-1.19272	0.910976	-0.154446	-0.824114	0.635948	-0.73432	0.688876	-0.208951	1.47822	0.98406	-0.770804	0.609049	0.627736	1.05205	-0.698847	0.923452	-0.804539	-0.787554	-0.758286	-0.920728	1.15633	0.905376	-0.662444	0.633773	0.293116	1.04634	0.810609	0.976102	1.27824
1.05068	-1.19033	0.847211	-0.199519	-0.776579	0.723113	-0.777281	0.699098	-0.220049	1.61189	1.06916	-0.737524	0.634047	0.60513	1.07784	-0.667388	0.887216	-0.781838	-0.771558	-0.807245	-0.91066	1.16312	0.935596	-0.650488	0.654124	0.331727	1.072	0.827651	0.947964	1.3417
1.05102	-1.19838	0.765285	-0.206841	-0.77996	0.794004	-0.804906	0.694036	-0.252322	1.60306	1.12979	-0.706104	0.601248	0.541783	1.09266	-0.603464	0.859033	-0.822533	-0.767727	-0.847993	-0.928226	1.21507	0.891711	-0.651077	0.624184	0.394426	1.04856	0.855832	0.998433	1.34631
1.05135	-1.19009	0.877159	-0.217977	-0.760312	0.809561	-0.818177	0.663115	-0.250021	1.45516	1.12057	-0.713235	0.58341	0.501278	1.08486	-0.530796	0.868572	-0.844663	-0.796134	-0.841977	-0.952163	1.23775	0.844278	-0.660702	0.580597	0.459219	1.05477	0.89315	1.08247	1.30844
1.05169	-1.20848	0.931228	-0.262541	-0.698904	0.775469	-0.814839	0.619876	-0.237936	1.35576	1.07394	-0.725363	0.576018	0.47255	1.08076	-0.513501	0.864878	-0.838268	-0.833688	-0.79451	-0.994967	1.20941	0.858633	-0.668663	0.579059	0.4946	1.1029	0.903854	1.15099	1.29183
1.05202	-1.20586	0.830098	-0.278188	-0.668422	0.730001	-0.798593	0.613932	-0.228294	1.38488	1.04617	-0.678364	0.520687	0.455204	1.11313	-0.573924	0.816769	-0.874752	-0.826023	-0.745606	-1.02598	1.22178	0.891899	-0.675261	0.584701	0.480454	1.09198	0.894797	1.16687	1.33826
1.05236	-1.19193	0.750726	-0.284261	-0.686046	0.678025	-0.842924	0.66341	-0.258744	1.4545	1.04251	-0.619653	0.526338	0.477932	1.15842	-0.666678	0.761753	-0.906891	-0.766413	-0.709973	-1.02569	1.22137	0.907614	-0.691494	0.514408	0.464889	1.0528	0.881128	1.12452	1.43383
1.0527	-1.23589	0.736556	-0.287468	-0.730784	0.619868	-0.8953	0.730425	-0.34777	1.47972	1.02104	-0.637717	0.578019	0.535909	1.13997	-0.718347	0.764587	-0.896384	-0.714595	-0.695404	-1.00029	1.19057	0.893022	-0.728271	0.454277	0.449638	1.02347	0.872359	1.08266	1.49631
1.05303	-1.30579	0.755317	-0.273579	-0.773525	0.63212	-0.859637	0.7342	-0.342654	1.4664	0.996866	-0.675901	0.573825	0.566222	1.0335	-0.731624	0.778097	-0.858046	-0.726523	-0.698395	-0.962315	1.19236	0.863557	-0.754541	0.443737	0.402213	1.01033	0.889904	1.06725	1.49366
1.05337	-1.33131	0.748888	-0.288508	-0.808907	0.682204	-0.820993	0.715449	-0.279193	1.46547	0.96739	-0.690661	0.531933	0.527468	0.969731	-0.749628	0.778126	-0.852887	-0.722674	-0.682533	-0.942947	1.24875	0.841172	-0.737014	0.445294	0.331108	1.01323	0.907563	1.06739	1.4399
1.05371	-1.29548	0.683519	-0.305741	-0.821036	0.698166	-0.83772	0.735345	-0.297731	1.45421	0.931137	-0.688541	0.504122	0.522533	1.05385	-0.758712	0.779877	-0.889969	-0.681199	-0.65564	-0.969793	1.34435	0.801113	-0.731654	0.405356	0.277962	1.02674	0.888074	1.06722	1.33255
1.05404	-1.33595	0.609068	-0.280511	-0.809563	0.692317	-0.893486	0.743091	-0.325166	1.4646	0.961102	-0.718619	0.499828	0.518262	1.05259	-0.796104	0.807993	-0.927335	-0.633622	-0.649475	-1.01723	1.4179	0.7275	-0.750674	0.376228	0.268558	1.0512	0.884306	1.02067	1.27862
1.05438	-1.40303	0.60051	-0.295766	-0.822202	0.663194	-0.903919	0.724578	-0.331407	1.4945	1.01679	-0.769315	0.440686	0.455772	0.961564	-0.878455	0.846962	-0.909789	-0.615352	-0.673163	-1.0345	1.36107	0.717111	-0.784214	0.404346	0.265186	1.10489	0.919635	0.937334	1.34016
1.05472	-1.38778	0.668782	-0.33646	-0.89196	0.630863	-0.882569	0.693352	-0.329958	1.4107	1.02425	-0.813651	0.374155	0.418813	0.896896	-0.914975	0.853614	-0.906782	-0.66342	-0.690579	-1.00279	1.27505	0.744039	-0.846773	0.393148	0.253877	1.16772	0.96067	0.953716	1.3575
1.05505	-1.33786	0.747754	-0.340925	-0.980194	0.648137	-0.866142	0.666203	-0.319765	1.31799	1.00175	-0.84833	0.359431	0.412959	0.856224	-0.910799	0.797746	-0.96357	-0.754989	-0.690428	-0.98338	1.28437	0.738939	-0.887975	0.343034	0.244327	1.20813	0.929763	1.02662	1.33181
1.05539	-1.31736	0.775444	-0.311623	-0.974961	0.655336	-0.848563	0.663821	-0.283593	1.32813	0.968438	-0.84661	0.372524	0.409543	0.88861	-0.906631	0.795142	-0.998649	-0.789997	-0.7207	-0.981368	1.29012	0.728452	-0.861733	0.307145	0.248043	1.22304	0.88337	1.05227	1.32137
1.05573	-1.33353	0.760671	-0.299683	-0.927743	0.608306	-0.84763	0.658686	-0.248127	1.37931	0.931452	-0.821246	0.419748	0.403274	0.977694	-0.912761	0.897484	-1.00484	-0.795539	-0.74939	-0.981274	1.27002	0.745275	-0.795141	0.324554	0.210405	1.19338	0.870222	1.00189	1.32923
1.05606	-1.32378	0.743937	-0.324901	-0.915035	0.536594	-0.865538	0.590066	-0.299568	1.47944	0.895791	-0.828277	0.477473	0.388749	0.985964	-0.930992	0.953812	-0.991895	-0.79825	-0.766463	-0.989177	1.24714	0.773179	-0.784921	0.364189	0.141471	1.11871	0.829095	0.930496	1.33656
1.0564	-1.31696	0.722016	-0.33096	-0.93894	0.463018	-0.871788	0.530751	-0.373095	1.56903	0.921715	-0.821323	0.489471	0.383659	1.00199	-0.950256	0.922804	-0.95846	-0.777815	-0.804249	-0.999269	1.23111	0.746706	-0.830428	0.388297	0.135942	1.04251	0.789087	0.892926	1.34048
1.05673	-1.3534	0.652775	-0.324243	-0.921382	0.391739	-0.85705	0.519129	-0.387999	1.51058	0.963262	-0.793368	0.493747	0.420806	1.06351	-0.949642	0.836307	-0.959986	-0.807835	-0.797782	-0.989657	1.22514	0.742799	-0.81514	0.388117	0.155923	1.01179	0.780862	0.903329	1.35603
1.05707	-1.43095	0.619617	-0.319227	-0.876599	0.323385	-0.837916	0.534412	-0.336223	1.38299	0.883948	-0.795185	0.481371	0.467378	1.07017	-0.927943	0.765224	-1.00328	-0.852947	-0.756985	-0.950827	1.22496	0.787493	-0.78586	0.375465	0.172731	1.04358	0.789835	0.959438	1.35739
1.05741	-1.49102	0.668387	-0.304981	-0.881263	0.297406	-0.840545	0.596269	-0.28369	1.292	0.850541	-0.832971	0.413856	0.489295	1.08796	-0.908291	0.809577	-1.03298	-0.809504	-0.760338	-0.974499	1.21828	0.78829	-0.791208	0.363607	0.19513	1.10686	0.804366	1.00113	1.33095
1.05774	-1.48241	0.752494	-0.267552	-0.855559	0.321681	-0.865191	0.636062	-0.244544	1.27643	0.903546	-0.874569	0.389889	0.470277	1.07428	-0.920553	0.909781	-1.01279	-0.796888	-0.778656	-1.03814	1.18374	0.71715	-0.821945	0.357971	0.19372	1.12339	0.806615	0.950701	1.28025
1.05808	-1.41282	0.770543	-0.237524	-0.809185	0.378416	-0.917754	0.600726	-0.170585	1.26964	0.913179	-0.890202	0.422603	0.398208	0.934775	-0.945131	0.90167	-0.980764	-0.838021	-0.786896	-1.03399	1.11403	0.622395	-0.825927	0.349537	0.161396	1.08796	0.769529	0.847574	1.1822
1.05842	-1.41096	0.776405	-0.258779	-0.81226	0.46393	-0.983403	0.653423	-0.0482574	1.2678	0.900482	-0.908448	0.451879	0.336591	0.918734	-0.952334	0.835603	-0.995385	-0.864891	-0.787119	-1.03948	1.04665	0.58264	-0.814182	0.311809	0.125548	1.05309	0.679429	0.80263	1.0803
1.05875	-1.46966	0.831413	-0.285352	-0.85151	0.51146	-0.990983	0.723307	-0.00603492	1.29024	0.900822	-0.931172	0.452154	0.338407	0.994632	-0.948916	0.811815	-1.03602	-0.874071	-0.802252	-1.10278	1.08812	0.580872	-0.831722	0.251203	0.124066	0.977658	0.591536	0.852824	1.0278
1.05909	-1.49773	0.73922	-0.298708	-0.883667	0.500064	-0.963908	0.673767	-0.148416	1.26341	0.907114	-0.944775	0.425896	0.303498	0.971227	-1.00581	0.858748	-1.04716	-0.893409	-0.837442	-1.18189	1.15874	0.572625	-0.857618	0.274129	0.106691	0.895842	0.560901	0.787997	0.971556
1.05943	-1.51965	0.719807	-0.322527	-0.886948	0.548476	-0.944597	0.562212	-0.283646	1.23602	0.85367	-0.951628	0.390116	0.252437	0.934714	-1.07419	0.836449	-1.02097	-0.930755	-0.880204	-1.1756	1.12717	0.534983	-0.885096	0.314963	0.0511488	0.876531	0.5246	0.643432	0.939079
1.05976	-1.54162	0.905664	-0.386587	-0.893881	0.603845	-0.90392	0.501743	-0.343303	1.24509	0.751613	-0.914744	0.357602	0.242621	0.909413	-1.07127	0.745345	-1.04051	-0.940881	-0.908657	-1.14745	1.09938	0.504268	-0.918051	0.29813	0.0654498	0.885844	0.504397	0.574196	0.943007
1.0601	-1.54527	0.845762	-0.443797	-0.917481	0.59676	-0.91082	0.508253	-0.344666	1.18287	0.687856	-0.83916	0.311538	0.25225	0.861741	-1.00254	0.697589	-1.03633	-0.95511	-0.915686	-1.18137	1.02001	0.434353	-0.945398	0.320808	0.0876458	0.866652	0.53237	0.629756	0.885967
1.06044	-1.55957	0.641738	-0.514864	-0.934153	0.508893	-0.892287	0.419173	-0.196449	1.09033	0.874586	-0.880264	0.218813	0.270345	0.730042	-0.935097	0.746541	-0.962213	-0.993817	-0.820562	-1.26187	1.14738	0.441127	-0.770538	0.299995	0.104666	0.784849	0.50288	0.880273	0.89725
1.06077	-1.58805	0.598203	-0.486394	-0.882284	0.474671	-0.940506	0.41373	-0.265253	1.0819	0.866526	-0.846189	0.248925	0.369231	0.665216	-0.982049	0.791514	-0.912291	-0.923812	-0.732664	-1.23434	1.15378	0.438075	-0.822358	0.331139	0.103702	0.817413	0.518096	0.779617	1.00257
1.06111	-1.60137	0.604816	-0.4856	-0.849055	0.470245	-0.82799	0.48684	-0.209616	1.09159	0.921149	-0.810483	0.288027	0.357075	0.67104	-0.952321	0.724788	-0.860739	-0.874817	-0.70527	-1.24016	1.13484	0.409713	-0.751706	0.383127	0.0601629	0.87357	0.559496	0.726511	1.1044
1.06144	-1.54093	0.582166	-0.508253	-0.792397	0.482371	-0.783186	0.559084	-0.196737	1.16283	0.997489	-0.769805	0.287002	0.271103	0.666466	-0.960439	0.747303	-0.842744	-0.868866	-0.686482	-1.21301	1.12734	0.370106	-0.715192	0.396816	0.0574698	0.902072	0.618118	0.753955	1.16489
1.06178	-1.49444	0.562123	-0.52324	-0.720354	0.507316	-0.795011	0.590117	-0.170225	1.26942	1.03224	-0.75665	0.248903	0.216084	0.629897	-0.988035	0.798749	-0.851607	-0.867299	-0.654067	-1.15476	1.13818	0.36498	-0.756972	0.374682	0.114649	0.939018	0.708545	0.863479	1.20636
1.06212	-1.51341	0.648448	-0.531947	-0.647196	0.544151	-0.764908	0.514548	-0.139682	1.31044	1.02868	-0.764093	0.228667	0.268953	0.577336	-0.940322	0.796677	-0.863353	-0.849497	-0.625435	-1.15312	1.13764	0.351183	-0.794383	0.394331	0.159831	0.929322	0.797626	0.963358	1.22426
1.06245	-1.53848	0.70584	-0.522083	-0.587711	0.582024	-0.739046	0.328028	-0.188451	1.29762	0.99449	-0.755042	0.228073	0.303252	0.538526	-0.836868	0.748844	-0.855639	-0.832986	-0.619694	-1.21356	1.11699	0.304748	-0.820244	0.437816	0.110684	0.894176	0.807803	0.991741	1.227
1.06279	-1.56181	0.706754	-0.46735	-0.575876	0.59102	-0.827706	0.305173	-0.277251	1.27762	0.958345	-0.734073	0.2134	0.287648	0.551381	-0.779242	0.713181	-0.830298	-0.856613	-0.580542	-1.28332	1.10646	0.254551	-0.891086	0.420538	0.0560305	0.934171	0.768893	0.949459	1.22237
1.06313	-1.57019	0.729857	-0.398431	-0.581155	0.585316	-0.882242	0.38863	-0.314121	1.27809	0.958521	-0.713287	0.227848	0.291489	0.577167	-0.745992	0.744369	-0.814037	-0.873558	-0.517903	-1.31595	1.14867	0.216421	-0.957154	0.379226	0.0161223	0.970137	0.755156	0.895	1.17567
1.06346	-1.53513	0.698053	-0.33292	-0.546181	0.595721	-0.885116	0.389061	-0.241331	1.24333	0.989405	-0.698383	0.268054	0.27905	0.5546	-0.694006	0.845007	-0.816211	-0.833176	-0.468574	-1.3673	1.20741	0.204954	-0.985298	0.362917	-0.0156066	0.992358	0.814927	0.860263	1.13477
1.0638	-1.45717	0.633756	-0.27948	-0.47509	0.60752	-0.910214	0.43618	-0.16495	1.22689	1.05034	-0.687793	0.296179	0.269937	0.56375	-0.608685	0.903	-0.782884	-0.823456	-0.409371	-1.4207	1.21958	0.223792	-0.975408	0.389523	0.0426797	1.06007	0.872194	0.842853	1.16099
1.06414	-1.38004	0.610549	-0.283469	-0.393332	0.615551	-0.932053	0.509083	-0.128838	1.3037	1.12726	-0.656771	0.304945	0.304981	0.614821	-0.530968	0.924253	-0.690112	-0.817863	-0.364456	-1.42441	1.27079	0.244723	-0.937638	0.432825	0.112052	1.12758	0.890914	0.827303	1.20299
1.06447	-1.34212	0.601989	-0.279679	-0.327285	0.635027	-0.901544	0.529488	-0.11353	1.38909	1.1589	-0.603033	0.309045	0.346357	0.662042	-0.477286	0.975177	-0.58379	-0.764464	-0.346966	-1.40576	1.30659	0.272333	-0.887046	0.497809	0.0982213	1.19627	0.897049	0.78008	1.23577
1.06481	-1.29858	0.59033	-0.181591	-0.287956	0.691636	-0.806547	0.521753	-0.106796	1.42689	1.1467	-0.577172	0.320806	0.378432	0.697216	-0.423424	1.02432	-0.575738	-0.704296	-0.300061	-1.3882	1.25397	0.324574	-0.849934	0.575839	0.064466	1.29385	0.946558	0.707552	1.24554
1.06515	-1.25982	0.609536	-0.0669183	-0.283828	0.726852	-0.715364	0.501355	-0.0890117	1.42595	1.10446	-0.564947	0.330651	0.400158	0.734293	-0.323401	1.07705	-0.628632	-0.694196	-0.277295	-1.37554	1.27999	0.376556	-0.861321	0.594791	0.0665582	1.38282	1.02265	0.692392	1.19608
1.06548	-1.25159	0.736377	0.013682	-0.323796	0.722346	-0.680159	0.484127	-0.0506716	1.45223	1.00499	-0.568914	0.363662	0.401332	0.77006	-0.267546	1.14587	-0.682431	-0.742814	-0.302951	-1.36612	1.36624	0.403993	-0.872019	0.544292	0.0988765	1.42278	1.07343	0.702236	1.11158
1.06582	-1.24339	0.832044	0.0445901	-0.40412	0.759687	-0.715396	0.497747	-0.00786807	1.46822	0.914662	-0.637663	0.414294	0.406264	0.768076	-0.312791	1.20096	-0.741496	-0.781348	-0.293468	-1.36462	1.40462	0.409524	-0.871318	0.454485	0.0977517	1.41909	1.07629	0.669921	1.03696
1.06615	-1.26471	0.817969	0.0258587	-0.486699	0.766103	-0.78644	0.521918	-0.0221731	1.41595	0.894502	-0.702764	0.42173	0.420449	0.784061	-0.365813	1.19182	-0.805849	-0.799202	-0.321371	-1.34837	1.37963	0.435781	-0.938099	0.375536	0.0754297	1.44065	1.03234	0.580962	0.995949
1.06649	-1.3053	0.830466	0.000672873	-0.527048	0.696025	-0.840574	0.544259	-0.103425	1.29973	0.907508	-0.713142	0.421798	0.401376	0.86331	-0.367977	1.11616	-0.844931	-0.81101	-0.418544	-1.27354	1.34251	0.471984	-0.995767	0.369797	0.0724536	1.40247	0.95238	0.515686	0.951013
1.06683	-1.26504	0.787647	-0.0068354	-0.517371	0.614267	-0.851091	0.5751	-0.155265	1.22791	0.858462	-0.690988	0.428402	0.396001	0.960092	-0.367111	1.05799	-0.825151	-0.835399	-0.501757	-1.19294	1.32321	0.504959	-0.995645	0.393345	0.115569	1.27306	0.857759	0.507569	0.895706
1.06716	-1.2216	0.652329	-0.0313608	-0.586906	0.569818	-0.8347	0.567648	-0.181548	1.22682	0.775293	-0.660737	0.39988	0.420605	0.997137	-0.476992	1.03551	-0.860747	-0.908043	-0.560243	-1.15232	1.28286	0.554566	-0.989005	0.324816	0.15719	1.20501	0.789707	0.502972	0.870495
1.0675	-1.24052	0.534818	-0.0764336	-0.698575	0.550142	-0.814379	0.501555	-0.212421	1.19905	0.804968	-0.670824	0.371592	0.432913	0.97658	-0.604153	1.02324	-0.940378	-0.972276	-0.604277	-1.13632	1.22585	0.589715	-0.96823	0.304812	0.179567	1.17191	0.748308	0.509105	0.820458
1.06784	-1.29162	0.475284	-0.129904	-0.698341	0.526063	-0.828396	0.420619	-0.245886	1.19045	0.855283	-0.746762	0.394741	0.50248	0.97063	-0.701222	0.999104	-0.945666	-0.942286	-0.650334	-1.11732	1.17678	0.597486	-0.955199	0.373485	0.203004	1.12138	0.69657	0.547624	0.795031
1.06817	-1.37536	0.485534	-0.173985	-0.71064	0.580484	-0.882648	0.426717	-0.229749	1.22752	0.89045	-0.773191	0.460295	0.571342	0.882992	-0.817821	1.03183	-0.949832	-0.942594	-0.734704	-1.10101	1.15268	0.611243	-0.985743	0.420701	0.20906	1.04981	0.690072	0.612323	0.896086
1.06851	-1.43517	0.555751	-0.170559	-0.794341	0.659196	-0.842568	0.50586	-0.214933	1.27078	0.95027	-0.747039	0.414828	0.524538	0.825271	-0.963832	1.04191	-0.964677	-0.942802	-0.800429	-1.1	1.13877	0.665957	-0.985102	0.426212	0.226904	0.926602	0.704975	0.636531	0.989148
1.06885	-1.39318	0.618239	-0.140306	-0.893416	0.643673	-0.804074	0.570527	-0.288583	1.25178	0.91731	-0.741218	0.33619	0.532545	0.9932	-1.05218	0.903292	-0.954128	-0.859542	-0.78896	-1.05717	1.11837	0.748894	-0.947466	0.438291	0.294192	0.789677	0.673505	0.638372	1.00154
1.06918	-1.30132	0.658715	-0.144606	-0.91543	0.55892	-0.910981	0.594828	-0.304604	1.16934	0.799484	-0.749046	0.379223	0.562699	1.08897	-1.0372	0.853557	-0.953556	-0.830807	-0.805882	-1.0144	1.08617	0.810073	-0.916143	0.501016	0.364343	0.723491	0.703505	0.662706	0.960008
1.06952	-1.2444	0.71079	-0.162593	-0.886597	0.461163	-0.955191	0.586578	-0.294701	1.05987	0.71243	-0.779473	0.43364	0.510572	1.0422	-1.0942	0.852144	-1.00432	-0.839763	-0.871617	-1.04213	1.07258	0.84618	-0.878153	0.575287	0.378532	0.74529	0.734803	0.667637	0.93819
1.06986	-1.26362	0.781188	-0.165352	-0.865528	0.398381	-0.876771	0.568411	-0.402829	0.914137	0.712314	-0.810697	0.446655	0.527792	0.993359	-1.14937	0.731654	-1.10112	-0.826855	-0.931343	-1.0958	1.05861	0.852817	-0.859959	0.602616	0.343985	0.775533	0.652999	0.683149	0.930213
1.07019	-1.27184	0.836046	-0.146092	-0.83087	0.397587	-0.761961	0.564131	-0.603143	0.879078	0.737629	-0.749284	0.444284	0.566847	0.996827	-1.10767	0.64314	-1.15441	-0.838838	-0.916384	-1.12576	1.02472	0.825207	-0.86506	0.548978	0.37781	0.744865	0.5767	0.760713	0.921253
1.07053	-1.232	0.800539	-0.132429	-0.797081	0.47363	-0.735886	0.561389	-0.642505	1.02427	0.730544	-0.689643	0.487518	0.542535	0.975868	-1.11495	0.625023	-1.13941	-0.879302	-0.890092	-1.11521	1.04748	0.783978	-0.818194	0.447506	0.472114	0.748582	0.55017	0.888135	0.960317
1.07086	-1.1662	0.593979	-0.125366	-0.788769	0.565887	-0.78707	0.55132	-0.452371	1.11377	0.736939	-0.722024	0.554175	0.531768	0.909222	-1.14942	0.646097	-1.0799	-0.919311	-0.906289	-1.1024	1.09654	0.745666	-0.73739	0.388407	0.531094	0.772121	0.561018	0.923266	0.960263
1.0712	-1.11359	0.424991	-0.142619	-0.799959	0.554619	-0.837812	0.552317	-0.435314	1.07479	0.757569	-0.792649	0.568711	0.547799	0.965346	-1.15084	0.72019	-1.01306	-0.920083	-0.917805	-1.10057	1.07615	0.718814	-0.697645	0.380372	0.463888	0.763528	0.610488	0.85215	0.89709
1.07154	-1.08787	0.408415	-0.240697	-0.789633	0.516562	-0.832207	0.556458	-0.52717	0.982663	0.766106	-0.830563	0.478495	0.574183	1.02622	-1.13226	0.836469	-0.983158	-0.902444	-0.919258	-1.08985	0.935995	0.710059	-0.764235	0.334291	0.379866	0.744217	0.666555	0.867494	0.902528
1.07187	-1.10111	0.376137	-0.30545	-0.769083	0.504155	-0.849058	0.569293	-0.54362	0.957678	0.739054	-0.817212	0.433634	0.588278	0.976096	-1.12158	0.906829	-0.99438	-0.872283	-0.909739	-1.04379	0.847055	0.724548	-0.860159	0.393406	0.343794	0.716587	0.682439	0.855261	0.947775
1.07221	-1.15739	0.370466	-0.268568	-0.791597	0.478867	-0.897808	0.618851	-0.46453	0.943829	0.72117	-0.784327	0.468672	0.532424	0.903941	-1.08781	0.819381	-1.00399	-0.808434	-0.874058	-1.01295	0.872747	0.754798	-0.919573	0.507415	0.312056	0.712989	0.636828	0.776701	0.98169
1.07255	-1.1918	0.456908	-0.224928	-0.825545	0.434786	-0.892152	0.701709	-0.374497	0.944627	0.712659	-0.749308	0.44991	0.459631	0.930874	-0.980579	0.782379	-0.995883	-0.762293	-0.822478	-1.03081	0.840058	0.770274	-0.940031	0.429921	0.288111	0.788154	0.610482	0.762631	0.988258
1.07288	-1.2316	0.592003	-0.208727	-0.84654	0.412924	-0.861262	0.728534	-0.321246	1.03703	0.679206	-0.723691	0.385767	0.486328	1.01669	-0.92867	0.851549	-0.956926	-0.75501	-0.791947	-1.06873	0.831513	0.723327	-0.91351	0.336989	0.270791	0.819786	0.627182	0.81103	0.945873
1.07322	-1.36651	0.572419	-0.238832	-0.842496	0.435664	-0.843223	0.638138	-0.276613	1.0826	0.737476	-0.713401	0.338699	0.466345	0.99925	-0.940787	0.855057	-0.89783	-0.776727	-0.799351	-1.02875	0.910885	0.653778	-0.876549	0.342751	0.244697	0.757884	0.634092	0.831131	0.906637
1.07356	-1.46924	0.494046	-0.320699	-0.783172	0.378704	-0.846465	0.610029	-0.234867	1.05449	0.86194	-0.723559	0.357161	0.391005	0.937727	-0.933755	0.832272	-0.908205	-0.856198	-0.774738	-0.957365	1.01067	0.646598	-0.884265	0.402072	0.189666	0.682753	0.649909	0.753123	0.9359
1.07389	-1.49772	0.571457	-0.372593	-0.739105	0.249041	-0.850901	0.551864	-0.270909	1.02717	0.910845	-0.737416	0.409705	0.379061	0.907399	-0.965522	0.837952	-0.91868	-0.91961	-0.742637	-0.980637	1.03071	0.588061	-0.928453	0.442014	0.110699	0.628141	0.672031	0.691117	0.960135
1.07423	-1.50084	0.562571	-0.376695	-0.780024	0.14308	-0.844797	0.356073	-0.449949	0.974111	0.864793	-0.757588	0.446703	0.419882	0.916815	-1.01179	0.858124	-0.850264	-0.898134	-0.754676	-1.05233	0.98846	0.483649	-0.947361	0.450319	0.0420088	0.605328	0.678231	0.677975	1.00092
1.07457	-1.46162	0.480682	-0.374338	-0.830788	0.110387	-0.844994	0.308355	-0.635539	0.960278	0.778454	-0.845344	0.451366	0.459909	0.884462	-1.02464	0.788502	-0.84137	-0.887098	-0.765196	-1.1385	0.977084	0.443182	-0.910426	0.43565	0.0309814	0.610661	0.68407	0.684236	1.08758
1.0749	-1.45677	0.465744	-0.369708	-0.870939	0.122258	-0.893269	0.370393	-0.707283	1.03417	0.707144	-0.897394	0.470227	0.446107	0.774405	-1.051	0.651631	-0.864006	-0.883976	-0.750204	-1.21332	0.990929	0.454325	-0.901631	0.360417	0.0241659	0.613296	0.684026	0.702558	1.09397
1.07524	-1.53661	0.444603	-0.381311	-0.897802	0.121282	-0.914896	0.409487	-0.632271	1.06731	0.646966	-0.859209	0.488096	0.364746	0.609461	-1.0801	0.549453	-0.852492	-0.870324	-0.719743	-1.22143	0.994635	0.454469	-0.930442	0.266739	-0.00847095	0.60563	0.674555	0.704538	1.02457
1.07557	-1.55052	0.362771	-0.420038	-0.875072	0.0824225	-0.885237	0.456625	-0.490665	1.05378	0.647972	-0.880034	0.462903	0.296517	0.454878	-1.09786	0.540132	-0.83717	-0.891287	-0.702225	-1.18206	0.994074	0.390691	-0.961948	0.218287	0.0155487	0.60749	0.695692	0.686978	0.95616
1.07591	-1.50047	0.274547	-0.456927	-0.803552	0.0503056	-0.932646	0.431923	-0.399536	1.0383	0.708207	-0.936533	0.375496	0.30222	0.337259	-1.12984	0.531735	-0.793724	-0.920828	-0.703751	-1.15083	1.06208	0.267905	-0.968964	0.222676	0.0255531	0.636742	0.687792	0.685369	0.931214
1.07625	-1.44726	0.334349	-0.500571	-0.723696	0.0743095	-0.981221	0.345612	-0.405989	1.03519	0.713795	-0.962999	0.308953	0.334689	0.284814	-1.13149	0.474826	-0.731743	-0.927096	-0.709654	-1.17818	1.10605	0.185286	-0.970004	0.232102	-0.00599544	0.659839	0.634481	0.65337	0.9474
1.07658	-1.39626	0.429049	-0.539225	-0.688589	0.160314	-0.970455	0.351836	-0.426801	1.09412	0.709083	-0.946946	0.296337	0.348821	0.350108	-1.11366	0.484298	-0.714428	-0.915195	-0.69941	-1.25816	1.06263	0.186434	-0.983676	0.22958	0.011883	0.662585	0.659612	0.619564	0.971088
1.07692	-1.39765	0.464669	-0.507092	-0.681152	0.229054	-0.957263	0.398292	-0.441204	1.16456	0.746751	-0.91824	0.278201	0.334742	0.463968	-1.15427	0.460678	-0.704715	-0.918016	-0.704226	-1.33026	1.04313	0.168784	-1.00554	0.259362	0.0417544	0.69288	0.716615	0.696202	0.964638
1.07726	-1.44906	0.493044	-0.455459	-0.65002	0.258713	-0.941787	0.446748	-0.379773	1.10779	0.807714	-0.86766	0.312793	0.320627	0.568872	-1.15308	0.394587	-0.66743	-0.925492	-0.707949	-1.32443	1.05772	0.162806	-1.05113	0.345121	0.0451373	0.739403	0.781192	0.734893	0.97843
1.07759	-1.46603	0.483577	-0.406568	-0.556798	0.305079	-0.911052	0.517957	-0.137184	1.09438	0.907238	-0.760002	0.417688	0.347843	0.676722	-1.09584	0.460299	-0.610136	-0.895403	-0.656686	-1.30173	1.09459	0.184934	-1.0799	0.444099	0.0385857	0.810299	0.92021	0.70568	1.04937
1.07793	-1.44303	0.481634	-0.308092	-0.465681	0.39032	-0.864078	0.54697	0.0488843	1.21051	1.04198	-0.662356	0.527511	0.414104	0.742438	-1.06638	0.55664	-0.57835	-0.863679	-0.601342	-1.29375	1.16517	0.181244	-1.02855	0.464517	0.0777898	0.954687	1.02656	0.735054	1.14999
1.07827	-1.41155	0.591576	-0.23749	-0.398327	0.472219	-0.814729	0.546446	0.0794813	1.34753	1.17562	-0.61673	0.573848	0.475274	0.727814	-0.971057	0.643946	-0.584152	-0.828305	-0.54434	-1.26927	1.2316	0.22371	-0.984864	0.370123	0.131811	1.1268	1.05395	0.764509	1.17332
1.0786	-1.39136	0.727067	-0.189459	-0.329776	0.514109	-0.763597	0.566341	0.11136	1.38075	1.2662	-0.608814	0.558262	0.514985	0.665489	-0.832899	0.799683	-0.603597	-0.769688	-0.451396	-1.22955	1.28407	0.292158	-0.979965	0.301484	0.140073	1.28664	1.07233	0.756113	1.15702
1.07894	-1.32725	0.816921	-0.0743891	-0.265836	0.61983	-0.713684	0.534609	0.276874	1.39719	1.28981	-0.584487	0.534323	0.540798	0.746896	-0.746405	0.946004	-0.612798	-0.75297	-0.362354	-1.16616	1.35679	0.280573	-0.977488	0.400825	0.175374	1.42357	1.12835	0.718865	1.19676
1.07928	-1.2613	0.836261	0.0107471	-0.256518	0.761983	-0.711976	0.44992	0.456648	1.55162	1.26931	-0.529949	0.541015	0.563657	0.883596	-0.627279	1.07964	-0.611831	-0.775353	-0.312994	-1.08674	1.48472	0.313573	-0.973548	0.430219	0.195275	1.51474	1.17765	0.650815	1.17544
1.07961	-1.28065	0.749391	0.037293	-0.322453	0.839443	-0.735444	0.382139	0.432818	1.64909	1.29215	-0.460287	0.571731	0.560071	0.85476	-0.480008	1.24322	-0.62023	-0.794473	-0.312986	-1.06112	1.62868	0.426215	-0.961058	0.436105	0.138986	1.56298	1.14512	0.576426	1.084
1.07995	-1.32075	0.642341	0.0645912	-0.371687	0.832747	-0.750753	0.403889	0.319091	1.68511	1.29795	-0.394402	0.583313	0.539139	0.85868	-0.396028	1.31527	-0.663769	-0.812664	-0.347794	-1.03402	1.70054	0.522612	-0.934947	0.560252	0.109012	1.58154	1.07898	0.539576	1.01603
1.08029	-1.36166	0.631813	0.109447	-0.406513	0.823581	-0.81572	0.489511	0.165043	1.73492	1.19292	-0.40185	0.530115	0.524523	0.916317	-0.458749	1.23497	-0.71086	-0.821899	-0.421756	-0.940211	1.67675	0.518457	-0.917379	0.614149	0.122558	1.55062	1.01137	0.574216	1.05155
1.08062	-1.39434	0.702961	0.151251	-0.469895	0.873647	-0.853563	0.586245	0.00787029	1.66508	1.07329	-0.514512	0.487422	0.51779	0.931687	-0.582161	1.07406	-0.748616	-0.832555	-0.530999	-0.897158	1.59165	0.495183	-0.949219	0.589177	0.142851	1.49867	0.937331	0.618917	1.08804
1.08096	-1.33428	0.806825	0.167587	-0.557564	0.91411	-0.804976	0.685568	0.0312822	1.504	0.97443	-0.64284	0.519627	0.514651	0.963225	-0.674271	1.03799	-0.840728	-0.891486	-0.640869	-0.920007	1.51046	0.56706	-0.998338	0.577326	0.157528	1.45114	0.836277	0.609083	1.03879
1.08129	-1.2413	0.859145	0.168798	-0.600057	0.867475	-0.788034	0.72048	0.118597	1.37109	0.921522	-0.718527	0.544453	0.524824	1.05119	-0.807723	1.07261	-0.923094	-0.941754	-0.767556	-0.949201	1.46581	0.637034	-0.92959	0.59402	0.242705	1.3325	0.754908	0.567447	1.01189
1.08163	-1.21756	0.769691	0.148279	-0.596385	0.763061	-0.779414	0.688142	0.108903	1.32101	0.989341	-0.720559	0.563985	0.58119	1.16558	-0.962448	1.05585	-0.94059	-0.944322	-0.885238	-0.920765	1.40453	0.685537	-0.863733	0.54265	0.388694	1.21411	0.743684	0.534499	1.00719
1.08197	-1.2734	0.704534	0.0803962	-0.661536	0.745185	-0.76298	0.693157	0.0918985	1.22087	1.08807	-0.686429	0.606506	0.64981	1.22132	-1.0971	1.03127	-0.939186	-0.954151	-0.908157	-0.843822	1.31612	0.722785	-0.898154	0.466724	0.444968	1.14943	0.778298	0.534456	1.01095
1.0823	-1.32062	0.769628	-0.0467698	-0.781432	0.761843	-0.814733	0.707724	0.119981	1.07256	1.11726	-0.68839	0.670566	0.674708	1.34029	-1.21029	1.0085	-0.952243	-0.999097	-0.916303	-0.799668	1.32378	0.717856	-0.938476	0.58238	0.467793	1.0229	0.774744	0.567775	1.04871
1.08264	-1.27691	0.840619	-0.072637	-0.876388	0.771571	-0.893613	0.72657	0.12011	1.0981	1.08725	-0.723135	0.731683	0.632633	1.51581	-1.27888	0.985734	-0.974928	-1.00898	-0.960689	-0.869639	1.34646	0.741133	-0.934945	0.638188	0.524648	0.934617	0.728772	0.663476	1.03493
1.08298	-1.15706	0.889036	0.0236873	-0.871033	0.810077	-0.920416	0.7776	-0.0412646	1.11886	1.09876	-0.718827	0.761457	0.597315	1.50334	-1.32198	0.971028	-0.976155	-0.898851	-1.00772	-0.899453	1.28354	0.807348	-0.904014	0.561031	0.600606	0.941762	0.751083	0.781978	1.00117
1.08331	-1.10951	0.848876	0.0247453	-0.783211	0.872514	-0.848599	0.737748	-0.120745	1.06726	1.10354	-0.695728	0.761943	0.622838	1.41826	-1.38671	0.946857	-0.950211	-0.864094	-1.05644	-0.853014	1.15536	0.821566	-0.897813	0.568636	0.63631	0.927018	0.80812	0.827717	1.07107
1.08365	-1.1439	0.670358	0.00293814	-0.714374	0.914982	-0.739105	0.637288	-0.0759912	1.08225	0.960309	-0.673441	0.826766	0.691044	1.32888	-1.42182	0.924628	-0.916784	-0.903682	-1.11382	-0.855437	1.06238	0.843748	-0.906953	0.586108	0.634354	0.90391	0.811184	0.819951	1.08954
1.08399	-1.1277	0.643306	0.00128415	-0.760775	0.919816	-0.662381	0.61567	-0.124563	1.08343	0.886982	-0.640723	0.895378	0.732491	1.18781	-1.43468	0.952965	-0.903044	-0.887628	-1.16821	-0.851225	1.03992	0.890106	-0.90737	0.563841	0.634672	0.875034	0.715556	0.797006	1.00637
1.08432	-1.10186	0.754308	-0.0319912	-0.85562	0.983188	-0.642809	0.655969	-0.164274	1.00535	0.943347	-0.558188	0.863493	0.714565	1.15422	-1.47848	1.04717	-0.904989	-0.932891	-1.15965	-0.833386	1.04058	0.912017	-0.870855	0.547749	0.610379	0.819823	0.633846	0.781711	0.912596
1.08466	-1.10583	0.735202	-0.022945	-0.898166	1.01584	-0.636418	0.703901	-0.149878	0.89738	0.987671	-0.46569	0.863684	0.668141	1.25248	-1.53471	1.11165	-0.92176	-1.01051	-1.11796	-0.843857	1.03075	0.958609	-0.768536	0.580284	0.593266	0.818465	0.614728	0.754735	0.857146
1.085	-1.12636	0.541804	0.0176443	-0.842718	0.896892	-0.684993	0.719373	-0.12673	0.996602	0.931418	-0.450256	0.856365	0.713431	1.35796	-1.54582	1.04277	-0.940644	-1.03367	-1.10559	-0.848516	1.01755	1.01061	-0.693312	0.557469	0.601	0.842817	0.626688	0.759713	0.883238
1.08533	-1.10256	0.404319	0.00792943	-0.775679	0.750524	-0.804439	0.726747	-0.083778	1.20891	0.892341	-0.552809	0.770341	0.746899	1.37826	-1.49392	0.977515	-0.913572	-1.0474	-1.10968	-0.841733	1.04279	1.02189	-0.717916	0.429977	0.557974	0.805557	0.650091	0.823041	0.986258
1.08567	-1.07939	0.487272	-0.0572126	-0.782055	0.665429	-0.831423	0.786568	-0.12428	1.30525	0.981639	-0.658993	0.757885	0.673881	1.37811	-1.4894	0.957672	-0.871629	-1.00604	-1.09623	-0.835401	1.12998	1.07378	-0.704012	0.44469	0.627524	0.762625	0.668314	0.845852	1.06029
1.086	-1.11956	0.472218	-0.114958	-0.858702	0.678436	-0.74162	0.907705	-0.306095	1.29545	1.00439	-0.672091	0.817914	0.718833	1.43622	-1.58208	0.971139	-0.850484	-0.882403	-1.0709	-0.817991	1.21024	1.15854	-0.660886	0.52726	0.81875	0.78279	0.665018	0.933492	1.12779
1.08634	-1.15874	0.322753	-0.0961182	-0.892881	0.79199	-0.606157	1.00034	-0.41488	1.27741	1.00928	-0.657318	0.869579	0.806465	1.46434	-1.70945	1.09189	-0.822499	-0.77133	-1.0945	-0.806407	1.18176	1.2014	-0.635494	0.544685	0.755765	0.865807	0.6434	1.10209	1.2325
1.08668	-1.15483	0.265614	-0.00206314	-0.918036	0.907433	-0.51101	1.02919	-0.368658	1.30245	1.0446	-0.696938	0.880198	0.803846	1.45507	-1.73375	1.2464	-0.795602	-0.739039	-1.10407	-0.790003	1.03717	1.16913	-0.593647	0.577383	0.650094	0.906407	0.678469	1.09002	1.32835
1.08701	-1.14721	0.556027	0.0963784	-0.961548	0.924288	-0.50659	1.00389	-0.252275	1.30044	0.958156	-0.773022	0.882175	0.778992	1.44804	-1.72916	1.29974	-0.788528	-0.770027	-1.07491	-0.70123	0.949687	1.10341	-0.550634	0.621916	0.679606	0.913131	0.77526	0.979589	1.29081
1.08735	-1.24103	0.826293	0.156737	-0.968456	0.809861	-0.600295	0.964315	-0.237885	1.31211	0.95181	-0.778642	0.925117	0.839537	1.45867	-1.74661	1.18275	-0.803023	-0.782345	-1.08122	-0.599509	1.03305	1.08494	-0.517897	0.644979	0.687498	0.942739	0.786341	0.91247	1.18217
1.08769	-1.30785	0.853291	0.221461	-0.918065	0.630689	-0.74138	0.981078	-0.217964	1.33972	1.09064	-0.794681	1.02488	0.970265	1.42117	-1.71495	1.02837	-0.793627	-0.774652	-1.10774	-0.533412	1.16505	1.17574	-0.47461	0.638447	0.683951	1.01545	0.714727	0.910251	1.24612
1.08802	-1.29091	0.86071	0.254155	-0.891301	0.43719	-0.768469	1.03019	-0.141123	1.30965	1.11246	-0.80488	1.071	1.02957	1.29679	-1.61931	0.993001	-0.77827	-0.773934	-1.11306	-0.474666	1.23363	1.25658	-0.393332	0.633498	0.681416	1.07829	0.654091	0.948765	1.25662
1.08836	-1.31804	0.798737	0.231382	-0.973231	0.261594	-0.730637	1.02073	-0.136913	1.34675	0.981563	-0.712978	1.03817	1.09553	1.15497	-1.58175	1.11637	-0.824894	-0.794598	-1.06573	-0.449646	1.24074	1.26478	-0.314607	0.61471	0.669995	1.0766	0.70096	0.990101	1.15365
1.0887	-1.36357	0.744305	0.189864	-0.957555	0.194093	-0.834269	0.974712	-0.160119	1.44747	0.871125	-0.7017	1.02281	1.21162	1.15196	-1.74382	1.17039	-0.906842	-0.80868	-0.972624	-0.45986	1.28648	1.26506	-0.325303	0.546816	0.725396	1.00329	0.766505	0.979596	1.14485
1.08903	-1.38421	0.853142	0.188042	-0.847059	0.223479	-0.934342	0.951939	-0.113154	1.4459	0.971686	-0.735906	1.11047	1.3163	1.22703	-1.86857	1.03254	-0.983301	-0.822354	-0.895934	-0.45295	1.34047	1.18002	-0.39665	0.550291	0.829411	0.948936	0.825171	0.847958	1.26121
1.08937	-1.3754	0.796045	0.159242	-0.803625	0.259319	-0.95694	0.985534	0.0394409	1.31804	1.06308	-0.674429	1.18477	1.36432	1.16872	-1.84944	0.827891	-1.01846	-0.859209	-0.903056	-0.352894	1.37097	1.10617	-0.45265	0.654488	0.891168	0.965698	0.91718	0.747771	1.38891
1.08971	-1.3674	0.558345	0.00353429	-0.821674	0.245117	-0.960973	1.00584	0.117893	1.23304	1.06469	-0.698051	1.09888	1.33531	1.0837	-1.76715	0.838201	-0.989043	-0.902153	-0.977773	-0.273874	1.38488	1.22973	-0.455882	0.776077	0.865439	1.02156	0.874286	0.860556	1.4021
1.09004	-1.38988	0.414135	-0.0436302	-0.846861	0.219313	-1.02545	1.03095	0.0623135	1.35271	1.06085	-0.791819	1.03523	1.25474	1.03204	-1.73506	1.0202	-0.933766	-0.903393	-1.03782	-0.350444	1.38401	1.28109	-0.508588	0.814712	0.778237	1.03806	0.748402	0.967036	1.36313
1.09038	-1.42797	0.49205	0.0153073	-0.863514	0.256575	-1.07915	1.1166	-0.0204926	1.49039	1.07415	-0.818514	1.01293	1.22488	0.99917	-1.75731	1.13211	-0.905053	-0.845399	-1.01593	-0.347751	1.39341	1.26959	-0.545197	0.818257	0.702762	1.02499	0.737258	0.983161	1.35335
1.09071	-1.39506	0.78048	0.0264935	-0.946972	0.369836	-1.02735	1.23693	0.0341222	1.48103	0.997664	-0.733424	0.978304	1.21218	1.02078	-1.77965	1.16506	-0.905769	-0.80345	-0.956234	-0.190404	1.43937	1.35892	-0.483538	0.83465	0.701404	1.03427	0.845164	0.96284	1.39565
1.09105	-1.33852	1.0953	0.0941578	-0.994106	0.442671	-0.925194	1.20078	0.21645	1.3252	0.824934	-0.572851	0.997098	1.12571	1.07824	-1.76843	1.10347	-0.863332	-0.783539	-0.938693	-0.00220785	1.49358	1.32821	-0.436902	0.74063	0.652289	1.02282	1.04894	0.962377	1.41439
1.09139	-1.32657	1.10582	0.192586	-0.932936	0.427528	-0.863915	0.996732	0.38686	1.24495	0.856993	-0.441616	1.04037	0.971114	1.13368	-1.68996	1.02004	-0.758588	-0.791747	-0.997044	0.0112101	1.51878	1.24883	-0.397226	0.614132	0.520231	0.999223	1.23286	0.912694	1.39986
1.09172	-1.29575	0.951365	0.230606	-0.880907	0.455862	-0.87003	0.945968	0.39899	1.28395	0.921823	-0.467279	1.04366	0.886177	1.18696	-1.60736	1.16266	-0.7038	-0.882513	-1.07182	-0.0434388	1.46414	1.27619	-0.350501	0.567297	0.497778	0.986443	1.1326	0.818929	1.35902
1.09206	-1.24168	0.903301	0.224313	-0.855752	0.528933	-0.866093	0.930262	0.360331	1.37015	0.926029	-0.543085	1.0059	0.935708	1.26464	-1.69487	1.29714	-0.716526	-0.98665	-1.06952	-0.0151203	1.29857	1.29784	-0.366325	0.598705	0.481036	0.965372	0.946145	0.863935	1.29312
1.0924	-1.20345	0.976315	0.228922	-0.854274	0.613717	-0.862997	0.849405	0.37003	1.41701	1.17293	-0.563076	1.03985	0.980203	1.34296	-1.82567	1.22783	-0.781025	-1.00481	-1.01342	0.0453587	1.21961	1.28435	-0.409877	0.699601	0.419241	0.93788	0.909413	0.925586	1.28033
1.09273	-1.21372	0.834871	0.24233	-0.873637	0.710525	-0.885535	0.822525	0.331807	1.50255	1.29838	-0.537708	1.09287	1.02575	1.32068	-1.83357	1.19613	-0.875968	-0.90369	-1.03102	0.034269	1.33483	1.24626	-0.475751	0.84279	0.447127	0.933548	0.952305	0.902131	1.29271
1.09307	-1.23839	0.539435	0.178455	-0.818444	0.817292	-0.91668	0.820449	0.189286	1.58891	1.14457	-0.526689	0.973797	1.07587	1.15179	-1.70036	1.27293	-0.945923	-0.873762	-1.04502	-0.0573889	1.44442	1.18838	-0.603142	0.958703	0.527317	0.993894	0.972684	0.85281	1.19921
1.09341	-1.25089	0.611764	0.119133	-0.755071	0.831367	-0.860976	0.787734	0.00174836	1.48628	1.05254	-0.547769	0.982205	1.05031	0.948025	-1.58159	1.35395	-0.949908	-0.971753	-1.02634	-0.139017	1.39916	1.2035	-0.626118	0.892896	0.591251	1.06815	0.950709	0.750869	1.12642
1.09374	-1.26016	0.809923	0.13668	-0.831592	0.671667	-0.765294	0.739015	-0.0823053	1.43084	1.05052	-0.558431	1.1241	0.950834	0.948071	-1.54646	1.30046	-0.892823	-1.06887	-1.03755	-0.22937	1.28771	1.23487	-0.542256	0.761655	0.641583	1.08461	0.973713	0.699299	1.14278
1.09408	-1.26657	0.911439	0.184783	-0.881711	0.565588	-0.766493	0.772461	-0.128488	1.51879	1.10804	-0.529787	1.1035	0.856716	1.06777	-1.54735	1.21488	-0.866072	-1.09356	-1.10198	-0.276188	1.34905	1.10786	-0.527745	0.817765	0.775397	1.00479	1.01166	0.833509	1.16939
1.09442	-1.23083	0.922335	0.168794	-0.863353	0.506506	-0.754749	0.846225	-0.130405	1.57409	1.21288	-0.478981	1.06476	0.867246	1.13845	-1.57509	1.14076	-0.846526	-1.0199	-1.16388	-0.20027	1.41787	1.1796	-0.596611	0.847337	0.940785	0.916158	0.991519	0.928413	1.11801
1.09475	-1.1192	0.843458	0.123835	-0.841428	0.400721	-0.690352	0.860103	0.00788141	1.44229	1.31294	-0.450355	1.05744	1.00173	1.10093	-1.6036	1.05456	-0.781849	-0.89589	-1.16193	-0.163619	1.39634	1.42207	-0.657172	0.772374	1.01395	0.94128	0.89474	0.95058	1.08521
1.09509	-1.02611	0.781305	0.152611	-0.789691	0.45989	-0.654503	0.845138	0.20942	1.339	1.30681	-0.476627	1.03737	1.15454	1.16118	-1.60121	1.05744	-0.799747	-0.877477	-1.1562	-0.222684	1.35601	1.41059	-0.627517	0.698177	0.988623	1.10338	0.849231	1.00801	1.17871
1.09542	-0.985827	0.811094	0.165287	-0.732145	0.627469	-0.754385	0.902156	0.305751	1.51028	1.15781	-0.487617	1.10791	1.1811	1.26933	-1.55951	1.19192	-0.905536	-0.886834	-1.14781	-0.291007	1.37518	1.22067	-0.566406	0.740485	0.890998	1.15872	0.889095	1.06092	1.21572
1.09576	-0.989674	0.732784	0.173679	-0.737394	0.732125	-0.883248	1.01289	0.197728	1.58912	1.0563	-0.438708	1.15784	1.06637	1.24728	-1.48162	1.39028	-1.00774	-0.830845	-1.11457	-0.248484	1.42744	1.10484	-0.531248	0.79497	0.749778	1.10928	0.951929	0.988406	1.16917
1.0961	-1.09085	0.556832	0.226567	-0.868388	0.7601	-0.905852	0.912034	0.05737	1.47675	0.989929	-0.44791	1.08901	0.964336	1.18761	-1.44819	1.4683	-1.03406	-0.872007	-1.09329	-0.167258	1.42557	1.20486	-0.559274	0.778943	0.590776	1.11034	0.96885	0.803106	1.10974
1.09643	-1.14775	0.453374	0.203404	-0.964504	0.799398	-0.870597	0.741874	0.100916	1.34718	0.907114	-0.470473	1.07644	1.00901	1.15802	-1.611	1.31781	-1.00981	-0.962692	-1.0916	-0.131432	1.32994	1.25995	-0.64956	0.859524	0.586372	1.10948	0.959327	0.790761	1.04582
1.09677	-1.06457	0.586881	0.161163	-0.939771	0.914403	-0.793037	0.690989	0.346239	1.44435	0.950976	-0.461339	1.14087	1.12855	1.18797	-1.74631	1.06611	-0.971474	-1.0223	-1.10066	-0.041282	1.26515	1.23961	-0.663167	0.864078	0.74511	1.16574	0.949608	0.90657	1.00932
1.09711	-1.04191	0.858426	0.181414	-0.949353	1.0573	-0.71141	0.710631	0.4562	1.53501	1.00363	-0.486682	1.13371	1.16113	1.29008	-1.70608	1.10327	-0.915342	-1.06922	-1.12034	0.0209901	1.34264	1.23614	-0.575678	0.707024	0.770251	1.28636	0.898975	0.956562	1.00721
1.09744	-1.05339	1.07565	0.169149	-0.972079	1.07813	-0.721296	0.78878	0.3559	1.43892	1.00767	-0.53028	0.876523	1.06303	1.32528	-1.69134	1.18262	-0.927285	-1.01919	-1.22605	-0.0107099	1.45263	1.23365	-0.588045	0.650124	0.655709	1.24681	0.945458	0.834337	0.989873
1.09778	-1.03947	1.10704	0.173859	-0.999137	1.02038	-0.862234	0.833491	0.217523	1.35695	1.12157	-0.543092	0.697574	0.979484	1.22235	-1.7134	1.06897	-1.00291	-0.946709	-1.34758	-0.0514443	1.46249	1.27972	-0.682945	0.693333	0.529139	1.14921	1.08627	0.714167	0.942199
1.09812	-1.05973	0.944276	0.193241	-1.06377	1.08402	-0.998542	0.735097	0.284088	1.31465	1.14474	-0.49548	0.764758	0.921656	1.1108	-1.76963	0.978098	-1.03	-1.0536	-1.29118	-0.0525778	1.39241	1.36542	-0.756468	0.699432	0.501015	1.13979	1.07372	0.673622	0.907481
1.09845	-1.11652	0.772523	0.0828004	-0.976504	1.00049	-0.911149	0.747883	0.302153	1.33177	1.02343	-0.444023	0.875546	0.864829	1.05604	-1.89126	0.934556	-1.03664	-1.1199	-1.16603	-0.0492884	1.41919	1.37063	-0.730208	0.574534	0.495436	1.17499	1.093	0.609953	0.959362
1.09879	-1.16863	0.846894	-0.00461346	-0.796966	0.76673	-0.816456	0.843591	0.192297	1.4613	0.970998	-0.437668	0.927111	0.814451	1.11348	-1.97502	0.898176	-1.02778	-1.04136	-1.10118	-0.125496	1.4234	1.388	-0.668778	0.601483	0.479669	1.17883	1.19262	0.626411	1.09969
1.09913	-1.16842	0.902462	0.0225798	-0.794707	0.68537	-0.822471	0.779243	0.217628	1.57681	0.959109	-0.48746	0.906388	0.846503	1.30862	-1.94791	0.871538	-0.976339	-0.939551	-1.14399	-0.205799	1.33659	1.39629	-0.605452	0.708845	0.491759	1.12865	1.1369	0.736836	1.17343
1.09946	-1.12376	0.771628	0.0640858	-0.864851	0.757321	-0.816338	0.838614	0.224365	1.64262	0.891489	-0.540491	0.887111	0.915551	1.41805	-1.83519	0.944029	-0.917109	-0.911842	-1.20481	-0.188135	1.3019	1.22838	-0.534433	0.566606	0.518185	1.09097	1.05734	0.817234	1.03623
1.0998	-1.07589	0.563606	0.101166	-0.894373	0.728813	-0.750831	0.976474	0.143994	1.68832	0.780148	-0.543268	0.939265	0.890328	1.35854	-1.73509	1.03524	-0.854295	-0.903312	-1.2163	-0.0584461	1.33683	1.04381	-0.564336	0.45931	0.511431	1.0603	1.0831	0.746083	0.949603
1.10013	-1.08366	0.496339	0.128413	-0.868872	0.489849	-0.721723	0.94239	0.0772148	1.56049	0.977067	-0.497096	1.0104	0.871763	1.25823	-1.66621	0.98815	-0.809207	-0.827092	-1.19151	0.0180092	1.35846	0.990624	-0.645392	0.515468	0.47745	1.02378	1.18689	0.631437	0.95516
1.10047	-1.1752	0.63081	0.150178	-0.844405	0.560644	-0.807628	0.842579	0.00566162	1.34799	1.22898	-0.479818	0.993532	0.951592	1.22286	-1.59119	0.994387	-0.888318	-0.767714	-1.20105	-0.0305536	1.30159	1.07593	-0.653556	0.648399	0.573627	0.980345	1.21238	0.601475	0.941546
1.10081	-1.25476	0.854073	0.204105	-0.870168	0.762643	-0.860468	0.861112	-0.00303018	1.23383	1.13467	-0.460505	0.875915	1.09336	1.25831	-1.55618	1.15257	-0.999004	-0.75691	-1.21154	-0.131439	1.31345	1.18554	-0.646986	0.773863	0.711226	0.911421	1.13481	0.444086	0.974778
1.10114	-1.21209	0.983204	0.233536	-0.953059	0.725865	-0.872018	0.997783	0.0926218	1.14418	1.13829	-0.409272	0.853204	1.0943	1.29781	-1.58795	1.3502	-1.02318	-0.796188	-1.17471	-0.107546	1.34132	1.20673	-0.639462	0.802603	0.76624	0.879025	1.07566	0.389837	1.01812
1.10148	-1.1203	1.04784	0.181685	-1.02951	0.602542	-0.892191	0.942963	0.0881902	1.13607	1.31397	-0.413033	1.00553	1.0116	1.27855	-1.66401	1.30036	-1.02082	-0.897374	-1.13823	-0.0507954	1.26887	1.13784	-0.596835	0.714221	0.823973	0.949213	1.19912	0.639929	1.02939
1.10182	-1.11077	1.08913	0.155372	-1.00158	0.55608	-0.902003	0.829858	6.48647e-05	1.26008	1.45573	-0.450112	1.02816	0.978054	1.22839	-1.71793	1.09878	-1.02155	-0.955946	-1.17024	-0.0683596	1.25862	1.17153	-0.497343	0.6106	0.790512	1.04152	1.32225	0.823769	1.07919
1.10215	-1.21949	0.9816	0.134067	-0.867462	0.591067	-0.894005	0.829779	0.0133182	1.3889	1.42921	-0.493188	1.0062	0.964509	1.22838	-1.67412	0.950194	-1.00704	-0.906012	-1.25019	-0.0143435	1.39973	1.21555	-0.400009	0.50366	0.627006	1.12217	1.27164	0.867906	1.10585
1.10249	-1.2846	0.928505	0.0804654	-0.768879	0.549454	-0.894141	0.844189	0.27705	1.47181	1.34193	-0.565865	1.0539	0.955588	1.30643	-1.58006	0.822439	-0.938046	-0.81605	-1.24702	-0.0656127	1.58972	1.1469	-0.367075	0.457605	0.479484	1.1681	1.23816	0.837869	1.05644
1.10283	-1.28004	0.994465	0.0700009	-0.820331	0.526478	-0.958513	0.802844	0.486912	1.52139	1.29088	-0.588367	1.05762	0.9349	1.26731	-1.63851	0.872749	-0.91195	-0.806589	-1.22576	-0.263031	1.56415	1.11619	-0.422325	0.614798	0.40996	1.1248	1.32984	0.766018	0.99375
1.10316	-1.29898	0.902611	0.0848283	-0.976909	0.583506	-0.975907	0.758633	0.503191	1.58147	1.23797	-0.554753	0.981198	0.892168	1.12348	-1.69993	1.07905	-0.990409	-0.907806	-1.22484	-0.261804	1.50935	1.12618	-0.523781	0.776256	0.406744	1.06194	1.47101	0.701927	1.00498
1.1035	-1.42318	0.783573	0.0650964	-1.06028	0.63366	-0.921617	0.805136	0.619909	1.59729	1.24227	-0.552491	0.907145	0.881781	1.20384	-1.70807	1.10023	-1.10935	-1.01107	-1.17947	-0.0536219	1.5832	1.14337	-0.595852	0.798714	0.434493	1.05239	1.44411	0.686906	1.0739
1.10384	-1.37931	0.709827	-0.00956538	-1.06702	0.597648	-0.914593	0.750736	0.616123	1.53373	1.30474	-0.559412	0.958137	0.895056	1.23551	-1.79048	1.10681	-1.13341	-0.981512	-1.12078	0.140058	1.62255	1.18568	-0.580484	0.739963	0.552138	1.08028	1.36265	0.711488	1.09573
1.10417	-1.19965	0.565574	0.0319275	-1.06048	0.509606	-0.946319	0.659242	0.40705	1.41752	1.3354	-0.527119	1.01978	0.863583	1.13311	-1.76524	1.27254	-1.09732	-0.948692	-1.14702	0.100282	1.5875	1.19439	-0.526614	0.674006	0.723155	1.06627	1.36397	0.646272	1.1131
1.10451	-1.25256	0.434405	0.144405	-1.0983	0.474462	-1.00823	0.74712	0.247198	1.26345	1.31787	-0.465595	1.00348	0.866139	1.1772	-1.60516	1.51101	-1.13254	-1.09443	-1.28711	0.0912191	1.47793	1.19011	-0.487227	0.667423	0.823029	1.03912	1.44532	0.600632	1.13263
1.10484	-1.32294	0.387316	0.0803566	-1.16918	0.503667	-1.07603	0.797388	0.244444	1.19581	1.26473	-0.534023	0.934528	0.898892	1.26025	-1.45983	1.53464	-1.1586	-1.06646	-1.28032	0.133237	1.30402	1.25268	-0.467772	0.715456	0.785093	1.11179	1.47357	0.754358	1.12332
1.10518	-1.28891	0.445595	0.0260361	-1.23677	0.547724	-1.01167	0.667454	0.396759	1.32593	1.20496	-0.658041	0.929455	0.897127	1.3361	-1.39737	1.38235	-1.12539	-0.925449	-1.16214	0.0570891	1.18115	1.23084	-0.412974	0.635478	0.657489	1.16797	1.39552	0.799319	1.13719
1.10552	-1.2445	0.636229	0.0516844	-1.25252	0.555681	-0.890024	0.429087	0.594568	1.4379	1.19536	-0.681527	0.951093	0.930702	1.39485	-1.46049	1.32263	-1.06874	-0.938226	-1.13049	0.0889315	1.14957	1.14931	-0.319625	0.456646	0.537589	1.15619	1.28246	0.713998	1.15263
1.10585	-1.24553	0.728042	0.0591131	-1.167	0.556059	-0.866889	0.376082	0.634681	1.52495	1.21916	-0.669948	0.911934	0.950096	1.15803	-1.60182	1.32392	-1.08256	-0.998721	-1.16848	0.220091	1.17488	1.15835	-0.226911	0.357235	0.47721	1.12498	1.29407	0.660514	1.13349
1.10619	-1.2473	0.55258	0.0483456	-1.10197	0.537184	-0.899336	0.484696	0.648196	1.655	1.23127	-0.683904	0.87218	0.896189	0.880842	-1.60993	1.23345	-1.15305	-0.998136	-1.18036	0.294978	1.24699	1.13813	-0.165174	0.426102	0.441211	1.06917	1.43412	0.604785	1.13156
1.10653	-1.19194	0.454224	0.0157298	-1.14241	0.463619	-0.923227	0.599769	0.766485	1.63495	1.23173	-0.714456	0.893508	0.888708	0.942188	-1.55533	0.992517	-1.20032	-0.931152	-1.13983	0.312832	1.32744	1.13313	-0.127072	0.53051	0.390389	1.07791	1.60143	0.602134	1.10244
1.10686	-1.14954	0.534715	-0.0394352	-1.17377	0.332319	-0.943123	0.656942	0.610425	1.54447	1.23053	-0.687287	0.975005	0.890694	1.09161	-1.54297	0.8551	-1.16102	-0.91938	-1.17937	0.301616	1.37538	1.24495	-0.0985819	0.504444	0.358372	1.22258	1.72805	0.674407	1.01739
1.1072	-1.14505	0.700237	-0.0623311	-1.21684	0.320248	-1.0437	0.552286	0.342829	1.50851	1.22928	-0.63533	1.02508	0.823731	1.16508	-1.4533	0.854855	-1.07735	-0.946359	-1.25787	0.304496	1.41866	1.36015	-0.0878442	0.371216	0.39868	1.36526	1.69876	0.682406	0.978563
1.10754	-1.15391	0.83643	-0.0624894	-1.20875	0.458513	-1.09546	0.334046	0.297919	1.45115	1.21688	-0.623799	0.948166	0.744087	1.1251	-1.34983	0.941693	-1.03085	-0.980945	-1.26903	0.377438	1.52326	1.37599	-0.160725	0.389098	0.474675	1.39787	1.54314	0.590344	0.953425
1.10787	-1.15125	0.955015	-0.0481644	-0.978216	0.513078	-1.04882	0.240207	0.434006	1.4875	1.16722	-0.690092	0.776311	0.794539	1.0037	-1.34424	1.14157	-1.08071	-1.06338	-1.18325	0.469384	1.65955	1.26496	-0.313944	0.585788	0.457857	1.32847	1.55482	0.5051	0.874779
1.10821	-1.16169	1.04761	0.0340216	-0.825362	0.598083	-1.05676	0.21605	0.576788	1.67884	1.09218	-0.809244	0.677878	0.927176	0.959517	-1.44507	1.21035	-1.15773	-1.13909	-1.12063	0.477315	1.61939	1.08711	-0.421867	0.60842	0.481053	1.28198	1.6367	0.575828	0.745113
1.10855	-1.20364	1.02579	0.0969117	-0.86753	0.714083	-1.05741	0.267036	0.6286	1.86377	1.03886	-0.892213	0.678011	0.86938	1.04517	-1.53822	1.07081	-1.19435	-1.14949	-1.12742	0.343527	1.47322	1.01393	-0.408775	0.541766	0.586626	1.31252	1.66804	0.575622	0.740718
1.10888	-1.26693	1.00144	0.0981185	-0.914508	0.669682	-1.00462	0.485574	0.66677	1.86551	0.9567	-0.85737	0.716059	0.83195	1.13176	-1.52414	1.02153	-1.18234	-1.09173	-1.14403	0.301241	1.33939	1.09058	-0.355369	0.487456	0.659691	1.39415	1.75582	0.455426	0.865687
1.10922	-1.32423	0.915829	0.12175	-1.02774	0.499607	-0.95592	0.572511	0.744915	1.7184	0.942539	-0.822657	0.719509	0.922641	1.17645	-1.39983	1.03813	-1.12315	-1.02009	-1.18229	0.407197	1.20222	1.13047	-0.429472	0.416437	0.698388	1.43094	1.83688	0.434866	0.903291
1.10955	-1.31881	0.594063	0.152006	-1.13593	0.372286	-0.972763	0.534799	0.865918	1.66148	1.15543	-0.727442	0.765076	0.98757	1.18968	-1.31721	1.04386	-1.0799	-1.04103	-1.23377	0.445349	1.1045	1.13225	-0.52839	0.427094	0.726988	1.42035	1.85506	0.501025	0.828826
1.10989	-1.22653	0.437629	0.1342	-1.11322	0.415561	-1.03036	0.609825	0.976687	1.81817	1.23765	-0.479073	0.782045	1.03115	1.1984	-1.35238	1.02306	-1.11096	-1.20256	-1.26876	0.335992	1.10481	1.13078	-0.588902	0.446342	0.76031	1.41172	1.84929	0.579867	0.738576
1.11023	-1.2405	0.503989	0.0365918	-1.16582	0.432356	-1.04717	0.646575	0.939136	1.94264	1.11193	-0.447932	0.658152	1.03964	1.15745	-1.44751	0.88279	-1.11184	-1.28938	-1.29126	0.262549	1.20255	1.12275	-0.633537	0.333582	0.76645	1.43475	1.85747	0.616371	0.724415
1.11056	-1.31931	0.514548	-0.0533432	-1.21765	0.396559	-1.01898	0.564526	0.850716	1.72303	1.03511	-0.519033	0.637127	0.970288	1.10279	-1.48045	0.782723	-1.10238	-1.24812	-1.29373	0.418082	1.25225	1.13492	-0.664215	0.281593	0.710274	1.42326	1.84967	0.62632	0.712865
1.1109	-1.26599	0.466675	-0.0272096	-1.11031	0.381792	-0.982908	0.451138	0.903834	1.50526	1.14126	-0.428797	0.654777	0.849125	1.10746	-1.47846	0.94925	-1.1594	-1.19768	-1.27569	0.458271	1.2541	1.10925	-0.663129	0.296265	0.606493	1.41331	1.8001	0.623155	0.713631
1.11124	-1.15594	0.40174	0.129545	-1.00793	0.342161	-0.977785	0.504296	0.918793	1.52494	1.23237	-0.434676	0.56946	0.787578	1.1005	-1.505	1.11217	-1.22384	-1.26633	-1.2598	0.38518	1.31329	1.00416	-0.641725	0.264439	0.562728	1.46876	1.84209	0.587591	0.74518
1.11157	-1.10267	0.370853	0.196819	-0.965667	0.358167	-0.999245	0.554871	0.8359	1.72145	1.13968	-0.544856	0.610594	0.855708	1.05768	-1.47065	1.05895	-1.1638	-1.31532	-1.23653	0.412148	1.38015	1.04464	-0.683196	0.204546	0.595651	1.43708	1.89434	0.470459	0.687472
1.11191	-1.15094	0.435322	0.18297	-0.981848	0.448188	-0.993884	0.453669	0.772949	1.77652	1.19412	-0.622245	0.665877	0.922156	1.00915	-1.43728	0.847939	-1.02951	-1.26956	-1.21302	0.519221	1.38925	1.14661	-0.735681	0.213164	0.601935	1.41356	1.8319	0.373152	0.568783
1.11225	-1.18893	0.50099	0.187268	-1.05786	0.412779	-0.944359	0.408738	0.907729	1.75486	1.36293	-0.588607	0.614324	0.931299	0.971302	-1.47892	0.850729	-1.14095	-1.33512	-1.2285	0.605814	1.33483	1.09457	-0.718782	0.270889	0.420705	1.53471	1.78165	0.384627	0.454811
1.11258	-1.21852	0.527494	0.115498	-1.06647	0.199635	-0.927733	0.39753	1.06495	1.77212	1.45553	-0.515498	0.643521	0.880941	0.841787	-1.52913	0.948997	-1.33522	-1.35228	-1.28297	0.618106	1.32396	0.951307	-0.654686	0.174283	0.245381	1.61554	1.81859	0.425903	0.341418
1.11292	-1.27877	0.666539	0.0278846	-1.01065	-0.0296973	-0.968113	0.360357	1.09119	1.7026	1.44647	-0.513855	0.64378	0.788117	0.631218	-1.50815	0.926777	-1.4329	-1.23721	-1.3119	0.62089	1.37887	0.87018	-0.675665	0.145386	0.210227	1.60794	1.90282	0.371359	0.319039
1.11326	-1.3286	0.743204	-0.00179828	-1.07497	-0.0347902	-1.03515	0.316729	1.13391	1.60962	1.40637	-0.616824	0.516913	0.724708	0.579638	-1.39781	0.856373	-1.48667	-1.17975	-1.22671	0.581009	1.45001	0.906935	-0.757099	0.260081	0.206399	1.56539	1.87964	0.233334	0.376751
1.11359	-1.28381	0.6342	-0.0309669	-1.21816	-0.0200981	-1.0697	0.246741	1.11643	1.6016	1.41968	-0.644602	0.365958	0.686398	0.689202	-1.26351	0.784098	-1.48025	-1.24919	-1.16702	0.49714	1.46577	0.934178	-0.702837	0.236713	0.306288	1.53929	1.8073	0.177797	0.358792
1.11393	-1.16652	0.470844	-0.094291	-1.31226	-0.0896309	-1.04014	0.155421	1.036	1.7133	1.52014	-0.589955	0.365928	0.593178	0.754977	-1.18126	0.722062	-1.42385	-1.32546	-1.21106	0.457243	1.4066	0.927075	-0.688194	0.117094	0.424121	1.50274	1.81262	0.19697	0.30466
1.11426	-1.1154	0.380391	-0.14582	-1.26916	-0.129986	-0.997687	0.0719233	1.05482	1.81645	1.55403	-0.614383	0.489072	0.554431	0.562102	-1.18256	0.665042	-1.36922	-1.23953	-1.29597	0.470409	1.34252	0.906039	-0.768154	0.0452387	0.367863	1.43317	1.95513	0.219358	0.278835
1.1146	-1.1265	0.401602	-0.100416	-1.19662	-0.136263	-1.03078	-0.0388235	1.05134	1.86164	1.47486	-0.655713	0.52987	0.560736	0.414273	-1.24056	0.588991	-1.34545	-1.17381	-1.36178	0.552427	1.38975	0.883019	-0.806779	0.0764358	0.307996	1.35311	2.11451	0.177472	0.27962
1.11494	-1.13676	0.468694	-0.013157	-1.16984	-0.168483	-1.07087	-0.113155	1.03665	1.90628	1.40177	-0.619916	0.450937	0.495219	0.472327	-1.24889	0.511258	-1.33588	-1.20438	-1.33684	0.705712	1.53002	0.887654	-0.784565	0.0388567	0.26142	1.31846	2.15958	0.0708504	0.24581
1.11527	-1.11813	0.426234	0.0299211	-1.19337	-0.270341	-1.09241	-0.106801	1.15046	1.96679	1.47832	-0.495772	0.359765	0.444354	0.586207	-1.19949	0.469147	-1.31666	-1.26656	-1.21355	0.776785	1.63189	0.897786	-0.749188	-0.0605855	0.145582	1.33029	2.06885	0.00161745	0.142233
1.11561	-1.17619	0.322027	-0.0087539	-1.23758	-0.378354	-1.12127	-0.214144	1.26596	1.98091	1.56815	-0.42724	0.356508	0.483493	0.534008	-1.16058	0.418456	-1.31527	-1.30112	-1.15229	0.77234	1.588	0.872627	-0.75155	-0.0984067	0.0658007	1.36626	2.03739	0.0330682	0.0192719
1.11595	-1.21894	0.274383	-0.0447571	-1.236	-0.441077	-1.13868	-0.367875	1.30616	1.91323	1.50372	-0.473929	0.343948	0.595796	0.411735	-1.14703	0.338837	-1.31094	-1.28955	-1.13143	0.781378	1.54949	0.866363	-0.761631	-0.0822688	0.027466	1.49195	2.09472	0.00206242	0.0431226
1.11628	-1.12608	0.194983	-0.0599418	-1.17774	-0.444036	-1.12058	-0.427293	1.27877	1.92965	1.53789	-0.588251	0.346869	0.655762	0.409495	-1.15769	0.256761	-1.2832	-1.25911	-1.08188	0.758616	1.57961	0.864573	-0.752156	-0.0878329	-0.0140222	1.64156	2.16455	-0.0292294	0.101519
1.11662	-1.07213	0.152622	-0.0832615	-1.16237	-0.412876	-1.06098	-0.430621	1.20942	1.99775	1.62675	-0.649189	0.396229	0.651185	0.382608	-1.16716	0.232662	-1.25876	-1.26052	-1.05323	0.710504	1.64782	0.824373	-0.72001	-0.133167	-0.0519605	1.7252	2.2674	0.0297234	0.0334386
1.11696	-1.08595	0.202604	-0.101705	-1.17111	-0.441862	-0.980939	-0.4163	1.20617	2.03042	1.6573	-0.631942	0.387278	0.623325	0.280236	-1.11477	0.244095	-1.23233	-1.25892	-1.05371	0.665032	1.72831	0.774589	-0.683503	-0.110097	-0.070644	1.82454	2.31894	0.059059	-0.101529
1.11729	-1.09823	0.200668	-0.128974	-1.19036	-0.523936	-0.950065	-0.417175	1.2993	2.07771	1.74552	-0.589934	0.350645	0.58766	0.161992	-1.02563	0.261633	-1.22105	-1.24472	-1.07202	0.628047	1.77228	0.723944	-0.662265	-0.0989637	-0.0604863	1.93572	2.2754	0.0125626	-0.182385
1.11763	-1.07212	0.120763	-0.171808	-1.27701	-0.509294	-0.979996	-0.466158	1.31444	2.08089	1.75634	-0.604065	0.326754	0.581786	0.118246	-0.967523	0.315414	-1.27962	-1.28543	-1.1041	0.643622	1.75925	0.686709	-0.667397	-0.171874	-0.0305598	2.00624	2.27307	-0.0574298	-0.184004
1.11797	-1.0416	0.0327849	-0.195902	-1.33816	-0.467999	-0.989231	-0.52528	1.29587	2.04092	1.63885	-0.610657	0.279348	0.603772	0.105821	-0.991889	0.339605	-1.31752	-1.32825	-1.11323	0.700374	1.7347	0.70428	-0.696539	-0.262163	-0.0163118	2.01041	2.2972	-0.0493376	-0.221313
1.1183	-1.03151	0.0356861	-0.209376	-1.31854	-0.499768	-1.00191	-0.555652	1.30689	2.10067	1.61234	-0.577187	0.235522	0.596038	0.0611414	-1.00916	0.295954	-1.29833	-1.31389	-1.08341	0.704264	1.70514	0.718778	-0.719008	-0.293539	-0.0339428	1.99259	2.31725	-0.0221565	-0.264156
1.11864	-1.01531	0.0641089	-0.231684	-1.27012	-0.610982	-1.03199	-0.557238	1.29854	2.18493	1.63281	-0.556336	0.225162	0.575397	-0.0123028	-0.992669	0.251835	-1.29287	-1.2457	-1.04544	0.678698	1.67073	0.68225	-0.715964	-0.25834	-0.0721867	1.99408	2.38016	-0.0242751	-0.286934
1.11897	-0.988224	0.0526494	-0.264866	-1.23273	-0.661241	-1.04015	-0.577479	1.31953	2.17515	1.62428	-0.552964	0.236028	0.565061	-0.0791726	-1.01447	0.234649	-1.29024	-1.19485	-1.0581	0.675845	1.63995	0.625019	-0.695128	-0.228092	-0.145762	1.99468	2.39229	-0.0333017	-0.32478
1.11931	-0.966163	0.0143874	-0.288025	-1.20821	-0.630456	-1.01757	-0.616146	1.35714	2.03251	1.58394	-0.570912	0.194662	0.551073	-0.131951	-1.00863	0.231557	-1.28618	-1.17406	-1.09088	0.705749	1.58917	0.569122	-0.672833	-0.27023	-0.224362	1.96459	2.31197	-0.0641074	-0.364651
1.11965	-0.971164	0.00625357	-0.302932	-1.1818	-0.618421	-0.975741	-0.639268	1.31361	1.91651	1.49862	-0.612638	0.123035	0.487056	-0.193068	-0.958347	0.208065	-1.30044	-1.15013	-1.06523	0.690984	1.51215	0.513706	-0.654776	-0.350939	-0.251288	1.89487	2.21654	-0.110984	-0.393957
1.11998	-0.966618	-0.00957497	-0.332715	-1.1632	-0.614997	-0.941135	-0.673326	1.23773	1.8836	1.4004	-0.624371	0.107133	0.405523	-0.21644	-0.924398	0.158903	-1.31659	-1.15213	-1.0281	0.625681	1.44207	0.449388	-0.639015	-0.378648	-0.243597	1.80314	2.12027	-0.145946	-0.415111
1.12032	-0.941172	-0.10245	-0.347505	-1.12717	-0.626111	-0.953825	-0.694933	1.16413	1.84249	1.33859	-0.61604	0.0880358	0.374063	-0.205909	-0.942227	0.102111	-1.32392	-1.16591	-1.01451	0.565702	1.40879	0.404211	-0.640463	-0.388363	-0.242127	1.68563	2.01995	-0.176513	-0.438172
1.12066	-0.922677	-0.138653	-0.352718	-1.06191	-0.661165	-0.981002	-0.673865	1.07173	1.72369	1.27308	-0.625793	0.0424862	0.314703	-0.221896	-0.988655	0.060436	-1.31855	-1.15787	-1.01869	0.477038	1.39989	0.369628	-0.634233	-0.409191	-0.272643	1.56232	1.92689	-0.209011	-0.45782
1.12099	-0.928896	-0.120977	-0.380851	-1.04123	-0.67113	-0.971277	-0.664706	0.938452	1.62045	1.21884	-0.626157	0.00121916	0.250024	-0.289817	-1.00217	0.0329265	-1.28468	-1.14147	-1.00743	0.393493	1.37956	0.318638	-0.602874	-0.433271	-0.311058	1.46418	1.88077	-0.236107	-0.470388
1.12133	-0.943298	-0.132893	-0.410208	-1.0621	-0.675979	-0.951322	-0.697741	0.824189	1.61297	1.21536	-0.618005	-0.00134998	0.233675	-0.366026	-0.931923	0.00772885	-1.23184	-1.12939	-0.974322	0.365112	1.35477	0.294499	-0.607636	-0.431845	-0.325639	1.38191	1.87112	-0.238419	-0.497882
1.12167	-0.939385	-0.158861	-0.41894	-1.08023	-0.704182	-0.936049	-0.750302	0.788222	1.54848	1.2483	-0.614415	-0.00410343	0.199579	-0.406135	-0.850868	-0.0257968	-1.18161	-1.11566	-0.940015	0.350535	1.34364	0.301295	-0.641738	-0.434249	-0.309477	1.31361	1.87181	-0.236878	-0.516783
1.122	-0.914963	-0.162505	-0.406159	-1.07088	-0.733856	-0.92705	-0.76299	0.778808	1.46876	1.30535	-0.61431	-0.0316216	0.183351	-0.444218	-0.822969	-0.0693751	-1.14828	-1.08006	-0.932908	0.3365	1.35485	0.314472	-0.667686	-0.450503	-0.2904	1.2737	1.89264	-0.249078	-0.514435
1.12234	-0.88972	-0.133698	-0.393021	-1.05062	-0.760965	-0.921864	-0.757336	0.802692	1.45409	1.38198	-0.614636	-0.0328656	0.219902	-0.468895	-0.804369	-0.117853	-1.13359	-1.05497	-0.93206	0.329672	1.38037	0.326831	-0.669125	-0.424633	-0.26718	1.28879	1.91388	-0.255174	-0.52393
1.12268	-0.877546	-0.102744	-0.401237	-1.03555	-0.785402	-0.916155	-0.762837	0.852362	1.47562	1.47708	-0.607206	0.000979847	0.262647	-0.46528	-0.783565	-0.157288	-1.13113	-1.0506	-0.917214	0.333971	1.42406	0.338328	-0.669466	-0.394221	-0.236908	1.36095	1.92381	-0.258497	-0.534621
1.12301	-0.872155	-0.0929194	-0.424422	-1.02446	-0.802449	-0.907745	-0.777075	0.862899	1.52802	1.58141	-0.584786	0.0456721	0.317524	-0.452396	-0.764902	-0.169914	-1.13336	-1.03959	-0.89379	0.352554	1.49191	0.361461	-0.67995	-0.381467	-0.207726	1.48259	1.94346	-0.258624	-0.543401
1.12335	-0.862324	-0.0918961	-0.425087	-1.01378	-0.809572	-0.897297	-0.777102	0.884172	1.61099	1.69482	-0.565853	0.0764625	0.394399	-0.436303	-0.750165	-0.163082	-1.14082	-1.03835	-0.877692	0.385619	1.585	0.418401	-0.684343	-0.355233	-0.176639	1.65152	1.98864	-0.242037	-0.566062
1.12368	-0.844966	-0.067602	-0.415724	-1.00687	-0.812033	-0.88674	-0.763143	0.95784	1.71818	1.83017	-0.549545	0.127281	0.482151	-0.424353	-0.738007	-0.14469	-1.15107	-1.05001	-0.872614	0.43214	1.69142	0.480802	-0.674219	-0.313588	-0.136996	1.84644	2.07396	-0.211898	-0.57603
1.12402	-0.826694	-0.0515198	-0.405024	-1.00814	-0.817982	-0.873144	-0.754682	1.06566	1.87018	2.01217	-0.520622	0.208658	0.572854	-0.427471	-0.720302	-0.115047	-1.15926	-1.05921	-0.872006	0.50665	1.78632	0.521969	-0.655576	-0.264539	-0.0897259	2.05473	2.20358	-0.168201	-0.573401
1.12436	-0.814476	-0.0525218	-0.378542	-1.00602	-0.824629	-0.854256	-0.753275	1.19827	2.03957	2.18542	-0.493041	0.294584	0.647798	-0.424673	-0.691581	-0.0764298	-1.17347	-1.07035	-0.878217	0.590335	1.84933	0.544486	-0.640885	-0.217659	-0.0571245	2.2822	2.35499	-0.109624	-0.584045
1.12469	-0.809621	-0.0466508	-0.350821	-1.00557	-0.829787	-0.84979	-0.760099	1.33539	2.17317	2.26457	-0.47769	0.345527	0.68977	-0.408581	-0.680414	-0.0374984	-1.19687	-1.08997	-0.893266	0.645438	1.89335	0.561397	-0.631592	-0.193277	-0.0521444	2.48934	2.49142	-0.0656737	-0.603849
1.12503	-0.806844	-0.0446899	-0.330381	-1.01748	-0.83311	-0.861069	-0.77498	1.43588	2.26344	2.29476	-0.475494	0.362231	0.705453	-0.393673	-0.690091	-0.012534	-1.22109	-1.11473	-0.912636	0.672787	1.92804	0.579902	-0.626351	-0.192737	-0.0738814	2.64428	2.55923	-0.0397612	-0.621535
1.12537	-0.800853	-0.0528593	-0.313053	-1.02986	-0.836987	-0.873197	-0.786149	1.50484	2.31682	2.29765	-0.476135	0.36557	0.70491	-0.383788	-0.701632	0.00759432	-1.2315	-1.12554	-0.922408	0.683345	1.94598	0.594432	-0.625048	-0.20582	-0.0964438	2.73597	2.58584	-0.0189529	-0.631267
1.1257	-0.794179	-0.062148	-0.295504	-1.03773	-0.841013	-0.878803	-0.794041	1.54437	2.35002	2.26363	-0.478733	0.350268	0.696683	-0.376984	-0.706706	0.0223457	-1.23384	-1.12948	-0.93152	0.685419	1.95297	0.596512	-0.627626	-0.228731	-0.119224	2.81209	2.59876	-0.0101446	-0.643896
1.12604	-0.794998	-0.0568953	-0.280514	-1.04763	-0.844575	-0.883384	-0.804482	1.54946	2.34661	2.17657	-0.489511	0.326461	0.665993	-0.370469	-0.715645	0.0241781	-1.24325	-1.14557	-0.95567	0.652854	1.96013	0.591921	-0.63503	-0.25631	-0.149931	2.88377	2.60767	-0.015535	-0.66141
1.12638	-0.809209	-0.0507676	-0.27443	-1.07174	-0.852199	-0.892962	-0.809984	1.51624	2.3185	2.07285	-0.512602	0.310381	0.627206	-0.375592	-0.737744	0.0229064	-1.25291	-1.16337	-0.97802	0.601784	1.96657	0.591241	-0.646314	-0.282325	-0.166497	2.90645	2.59337	-0.0284058	-0.674722
1.12671	-0.829062	-0.0661931	-0.274549	-1.09561	-0.861005	-0.899055	-0.815805	1.45824	2.28687	2.00275	-0.529891	0.298498	0.607461	-0.381842	-0.749483	0.0308016	-1.25827	-1.1701	-0.992459	0.569839	1.97369	0.587585	-0.658255	-0.303271	-0.170981	2.8989	2.55939	-0.0332271	-0.676029
1.12705	-0.842976	-0.0683716	-0.277744	-1.10056	-0.864808	-0.899231	-0.826354	1.40767	2.24123	1.94275	-0.525797	0.295435	0.596956	-0.369868	-0.752361	0.0488402	-1.26066	-1.16326	-1.00182	0.544819	1.97247	0.570619	-0.669268	-0.318522	-0.175404	2.88282	2.53769	-0.0390892	-0.667668
1.12739	-0.858021	-0.0559367	-0.282316	-1.09766	-0.859192	-0.899515	-0.818012	1.36738	2.19227	1.90157	-0.524909	0.306968	0.590967	-0.362038	-0.763068	0.0421351	-1.25861	-1.15451	-1.00137	0.518462	1.95109	0.541559	-0.679331	-0.327615	-0.171513	2.86728	2.51455	-0.0589542	-0.660226
1.12772	-0.871978	-0.0495373	-0.288978	-1.09879	-0.848652	-0.908385	-0.798264	1.33593	2.16338	1.89385	-0.532162	0.320291	0.58796	-0.361012	-0.779552	0.0220224	-1.262	-1.15855	-1.006	0.492269	1.91369	0.528662	-0.688036	-0.326926	-0.164545	2.84252	2.48403	-0.0732722	-0.663332
1.12806	-0.879997	-0.0499643	-0.294778	-1.10819	-0.838834	-0.92152	-0.786105	1.31164	2.15699	1.87281	-0.541363	0.3308	0.572809	-0.355891	-0.791464	0.0194523	-1.27692	-1.17615	-1.02569	0.465797	1.88022	0.533587	-0.694857	-0.316386	-0.164698	2.80573	2.44496	-0.0821257	-0.668655
1.12839	-0.892714	-0.0513352	-0.295829	-1.11808	-0.82902	-0.933689	-0.783054	1.29053	2.17181	1.85533	-0.552826	0.341988	0.562421	-0.350422	-0.792853	0.0194224	-1.29132	-1.18484	-1.04124	0.450941	1.8627	0.536816	-0.702383	-0.304087	-0.172759	2.76609	2.38478	-0.0875956	-0.667922
1.12873	-0.908095	-0.0475655	-0.288912	-1.10881	-0.815824	-0.947263	-0.772875	1.26072	2.1945	1.86298	-0.561375	0.360951	0.5683	-0.329875	-0.790427	0.0243975	-1.29825	-1.18583	-1.04578	0.449561	1.84283	0.5336	-0.713952	-0.30459	-0.171953	2.75252	2.33248	-0.0709489	-0.667988
1.12907	-0.917638	-0.0381884	-0.274236	-1.09053	-0.800483	-0.946704	-0.755593	1.22757	2.20222	1.85657	-0.568757	0.364493	0.560118	-0.296082	-0.792292	0.0384312	-1.30095	-1.18776	-1.04696	0.435938	1.81954	0.530124	-0.717025	-0.323024	-0.163343	2.75693	2.31796	-0.051036	-0.662074
1.1294	-0.919309	-0.0396573	-0.263421	-1.1093	-0.791347	-0.932756	-0.759063	1.21655	2.185	1.81168	-0.589039	0.334652	0.528832	-0.297213	-0.80749	0.0421763	-1.31007	-1.19065	-1.05838	0.403452	1.79556	0.534337	-0.71187	-0.351083	-0.17947	2.74981	2.30642	-0.0505747	-0.647117
1.12974	-0.932079	-0.0492717	-0.279415	-1.13413	-0.792027	-0.934738	-0.772312	1.18704	2.15339	1.72972	-0.61987	0.283028	0.48153	-0.316013	-0.839155	0.0423409	-1.32691	-1.19022	-1.06863	0.359407	1.75484	0.543745	-0.720542	-0.368761	-0.207634	2.69887	2.2657	-0.0690669	-0.632396
1.13008	-0.955793	-0.0371114	-0.304818	-1.13979	-0.79588	-0.954296	-0.776485	1.10599	2.13583	1.63993	-0.646942	0.237558	0.43303	-0.324319	-0.868014	0.0443163	-1.33751	-1.18514	-1.06973	0.31632	1.71415	0.545372	-0.734716	-0.369914	-0.230835	2.59962	2.19359	-0.0926558	-0.621006
1.13041	-0.958113	-0.0370561	-0.326911	-1.14205	-0.789877	-0.968469	-0.769221	1.0049	2.11659	1.56091	-0.652068	0.211276	0.393625	-0.323695	-0.879079	0.0355933	-1.32666	-1.18393	-1.06961	0.276209	1.68455	0.530885	-0.745831	-0.362582	-0.247887	2.46594	2.1334	-0.11254	-0.618009
1.13075	-0.951757	-0.0700854	-0.361636	-1.14412	-0.768515	-0.954588	-0.773315	0.894864	2.05605	1.49242	-0.628079	0.190351	0.36112	-0.308265	-0.877781	0.0139113	-1.31069	-1.19279	-1.06581	0.239563	1.64483	0.509918	-0.755356	-0.363349	-0.264285	2.3131	2.07939	-0.128471	-0.622727
1.13109	-0.947137	-0.103629	-0.394861	-1.13337	-0.739168	-0.958461	-0.787284	0.796525	1.93603	1.42357	-0.599301	0.155689	0.327687	-0.297323	-0.891021	-0.00162819	-1.29077	-1.18802	-1.05715	0.209496	1.59539	0.506662	-0.759446	-0.379173	-0.272495	2.14513	2.02061	-0.13337	-0.603347
1.13142	-0.938203	-0.0845316	-0.421687	-1.1005	-0.721219	-0.970296	-0.786943	0.733783	1.83797	1.36794	-0.599811	0.115222	0.306371	-0.317245	-0.90108	0.00389167	-1.25618	-1.14893	-1.04134	0.185243	1.54408	0.51586	-0.754306	-0.381725	-0.261411	1.97392	1.96447	-0.125732	-0.555732
1.13176	-0.929266	-0.057533	-0.45007	-1.06785	-0.731927	-0.954437	-0.763771	0.683743	1.81381	1.34084	-0.619255	0.0902762	0.30598	-0.315141	-0.880117	-0.0218457	-1.21704	-1.12152	-1.00421	0.172869	1.49595	0.505966	-0.742277	-0.347627	-0.24184	1.82415	1.92913	-0.113107	-0.514763
1.1321	-0.916471	-0.0844977	-0.457896	-1.0471	-0.745126	-0.952825	-0.747749	0.653665	1.83383	1.3465	-0.634233	0.0783267	0.320765	-0.307581	-0.868582	-0.0728329	-1.18454	-1.11487	-0.96383	0.182181	1.45223	0.479666	-0.731681	-0.321809	-0.22334	1.72296	1.91963	-0.106424	-0.521834
1.13243	-0.896877	-0.0925179	-0.449337	-1.03532	-0.740663	-0.954559	-0.756585	0.659371	1.80745	1.37883	-0.633649	0.0708158	0.332085	-0.33973	-0.868829	-0.109734	-1.16585	-1.10898	-0.947266	0.214639	1.43341	0.461733	-0.725703	-0.3035	-0.206957	1.66915	1.92693	-0.12029	-0.541502
1.13277	-0.883489	-0.0742629	-0.443612	-1.02222	-0.7453	-0.936689	-0.756047	0.671517	1.76212	1.43679	-0.628184	0.0686478	0.345538	-0.376692	-0.857504	-0.139109	-1.16214	-1.08896	-0.956094	0.255381	1.45734	0.468918	-0.720082	-0.279094	-0.187367	1.65424	1.93625	-0.146885	-0.537918
1.13311	-0.87899	-0.0652262	-0.441418	-1.00394	-0.751389	-0.915765	-0.740336	0.69684	1.75661	1.51634	-0.611675	0.0873166	0.373441	-0.40105	-0.822423	-0.146078	-1.1669	-1.0695	-0.957487	0.292423	1.50934	0.484846	-0.705831	-0.263841	-0.175978	1.69455	1.9499	-0.147817	-0.539732
1.13344	-0.876286	-0.0854812	-0.443687	-0.993621	-0.754795	-0.907254	-0.726244	0.748699	1.7929	1.60873	-0.589722	0.123072	0.414871	-0.418655	-0.802255	-0.126066	-1.16979	-1.06677	-0.94002	0.330239	1.57839	0.50998	-0.690837	-0.258895	-0.16981	1.77629	1.98831	-0.139209	-0.549394
1.13378	-0.864111	-0.0964525	-0.443662	-1.00921	-0.769213	-0.909102	-0.732041	0.816055	1.86357	1.727	-0.583306	0.163788	0.456321	-0.440902	-0.807027	-0.108145	-1.16262	-1.07811	-0.92645	0.37318	1.65355	0.540579	-0.682452	-0.26019	-0.147776	1.87955	2.07173	-0.137865	-0.559356
1.13411	-0.852177	-0.0755266	-0.425194	-1.02314	-0.787579	-0.906611	-0.742873	0.904598	1.94966	1.85976	-0.580415	0.197982	0.4888	-0.444736	-0.798964	-0.0910705	-1.16685	-1.08044	-0.920907	0.420249	1.71904	0.553899	-0.679212	-0.264715	-0.122993	2.00013	2.17947	-0.135597	-0.567927
1.13445	-0.846433	-0.0465536	-0.404096	-1.02601	-0.804937	-0.907703	-0.753734	1.00669	2.02601	1.9616	-0.571314	0.220056	0.514997	-0.429834	-0.780506	-0.0699823	-1.18653	-1.07729	-0.922189	0.463483	1.76017	0.551638	-0.675923	-0.263612	-0.11552	2.11786	2.28694	-0.128805	-0.58162
1.13479	-0.839871	-0.0488135	-0.393742	-1.0351	-0.822123	-0.913319	-0.774112	1.08756	2.06949	1.98796	-0.560004	0.225935	0.530145	-0.431152	-0.766018	-0.0521526	-1.2039	-1.09233	-0.929326	0.474714	1.77707	0.543645	-0.673456	-0.262972	-0.134789	2.21005	2.37546	-0.124329	-0.603593
1.13512	-0.835458	-0.0686976	-0.390081	-1.05607	-0.832124	-0.91415	-0.798395	1.1155	2.07554	1.95143	-0.55815	0.213047	0.531105	-0.437899	-0.765	-0.0447003	-1.21447	-1.11271	-0.939886	0.454394	1.7838	0.53591	-0.67693	-0.27797	-0.16137	2.25885	2.40824	-0.131003	-0.629484
1.13546	-0.837425	-0.0603722	-0.390347	-1.07119	-0.835786	-0.914419	-0.817121	1.10046	2.0564	1.91193	-0.564267	0.191725	0.521541	-0.441417	-0.772262	-0.0463164	-1.21875	-1.1237	-0.947089	0.431953	1.79388	0.535494	-0.68155	-0.293871	-0.170536	2.27087	2.37816	-0.131148	-0.646539
1.1358	-0.844556	-0.0631405	-0.392528	-1.06172	-0.84052	-0.912072	-0.822469	1.08699	2.03354	1.90577	-0.567015	0.182012	0.52342	-0.446056	-0.780415	-0.0499618	-1.21956	-1.12143	-0.945231	0.4235	1.81137	0.54267	-0.680052	-0.293468	-0.1516	2.26772	2.32267	-0.120548	-0.648524
1.13613	-0.842284	-0.0843264	-0.393688	-1.04998	-0.847686	-0.902285	-0.811551	1.08411	2.02436	1.93909	-0.559912	0.202407	0.543665	-0.441772	-0.779351	-0.0606727	-1.21965	-1.11518	-0.93908	0.43377	1.83737	0.555044	-0.669884	-0.271897	-0.129431	2.28438	2.2918	-0.107699	-0.636003
1.13647	-0.832907	-0.0927882	-0.392889	-1.04528	-0.85129	-0.894279	-0.794785	1.10019	2.04658	2.00952	-0.541931	0.246881	0.580856	-0.431039	-0.751919	-0.0704785	-1.21638	-1.10974	-0.933354	0.463253	1.87708	0.576951	-0.662243	-0.249048	-0.104037	2.35235	2.30775	-0.0941896	-0.611358
1.13681	-0.825637	-0.0756229	-0.384164	-1.04215	-0.844179	-0.888415	-0.783445	1.14537	2.11406	2.12526	-0.516374	0.306325	0.644418	-0.41947	-0.709176	-0.0640812	-1.20797	-1.10462	-0.927774	0.510878	1.92074	0.599625	-0.654385	-0.222216	-0.070245	2.47717	2.36391	-0.0682241	-0.587996
1.13714	-0.809314	-0.0454337	-0.36032	-1.03662	-0.827568	-0.882379	-0.776881	1.22872	2.20217	2.24373	-0.490825	0.366974	0.711092	-0.387804	-0.676367	-0.0383836	-1.20541	-1.10164	-0.91853	0.566015	1.9514	0.610764	-0.638406	-0.18526	-0.0510754	2.63851	2.46441	-0.0247417	-0.580704
1.13748	-0.790289	-0.0224521	-0.325116	-1.03436	-0.807469	-0.884043	-0.773981	1.33466	2.28806	2.31639	-0.472761	0.405279	0.751638	-0.354816	-0.669015	-0.00489913	-1.20851	-1.10359	-0.913982	0.613531	1.96947	0.621389	-0.619309	-0.160611	-0.0482312	2.79902	2.56956	0.0122957	-0.592672
1.13782	-0.782174	-0.0195627	-0.295275	-1.03989	-0.793447	-0.886564	-0.775466	1.43053	2.37228	2.32405	-0.466111	0.416427	0.756982	-0.348065	-0.677346	0.024034	-1.21381	-1.11074	-0.92362	0.628687	1.97689	0.632965	-0.609593	-0.158944	-0.0574091	2.92588	2.62399	0.0350481	-0.612393
1.13815	-0.785328	-0.026612	-0.283202	-1.04894	-0.798231	-0.883046	-0.784276	1.48603	2.43948	2.27697	-0.470771	0.406529	0.733361	-0.351174	-0.687269	0.0537094	-1.22458	-1.1206	-0.948234	0.618829	1.96929	0.634857	-0.614097	-0.180342	-0.0849165	3.0013	2.62059	0.0451812	-0.627655
1.13849	-0.7966	-0.0341179	-0.267669	-1.05982	-0.810735	-0.886082	-0.791114	1.49546	2.46488	2.18642	-0.488198	0.391269	0.689969	-0.356486	-0.700934	0.0820892	-1.23625	-1.1384	-0.978913	0.593385	1.95838	0.624498	-0.618895	-0.215411	-0.120736	3.07434	2.58558	0.047246	-0.639143
1.13882	-0.813819	-0.0537868	-0.25664	-1.07501	-0.817747	-0.901691	-0.791721	1.46234	2.43023	2.03924	-0.518813	0.371252	0.631163	-0.362449	-0.718676	0.101756	-1.24914	-1.16425	-1.00831	0.532156	1.94769	0.616667	-0.628189	-0.255073	-0.150547	3.13326	2.55133	0.0387379	-0.652546
1.13916	-0.836154	-0.0736649	-0.269415	-1.09526	-0.818688	-0.924658	-0.795767	1.36797	2.36094	1.86709	-0.55728	0.343811	0.569787	-0.362775	-0.742971	0.103162	-1.27009	-1.17875	-1.03519	0.441658	1.92956	0.621199	-0.650338	-0.290961	-0.168721	3.12905	2.50202	0.0230163	-0.66793
1.1395	-0.861739	-0.0780165	-0.293915	-1.11375	-0.817942	-0.940018	-0.796728	1.24531	2.27782	1.71239	-0.592232	0.321557	0.520082	-0.353764	-0.782232	0.0944865	-1.28799	-1.1845	-1.06709	0.344283	1.91231	0.62123	-0.681348	-0.313398	-0.175237	3.07982	2.44282	0.022815	-0.672346
1.13983	-0.891204	-0.0731103	-0.313207	-1.12742	-0.816705	-0.954214	-0.79012	1.13093	2.1717	1.59868	-0.612989	0.307972	0.49215	-0.332461	-0.827131	0.0818972	-1.2954	-1.18951	-1.10166	0.263569	1.87864	0.606202	-0.707699	-0.323352	-0.172693	3.00598	2.38137	0.0275545	-0.663345
1.14017	-0.928901	-0.0896395	-0.322549	-1.14024	-0.806822	-0.976436	-0.78425	0.983356	2.05888	1.52573	-0.620641	0.298396	0.468551	-0.298326	-0.863226	0.0446154	-1.29994	-1.19164	-1.11771	0.174626	1.81077	0.588566	-0.721033	-0.315057	-0.165424	2.90969	2.27755	0.0190257	-0.641578
1.14051	-0.960201	-0.130337	-0.343398	-1.13491	-0.780096	-0.998247	-0.768885	0.818416	1.95092	1.47821	-0.633416	0.286639	0.438354	-0.261559	-0.885722	0.0107914	-1.28963	-1.18634	-1.1218	0.0777095	1.72414	0.604945	-0.727197	-0.271859	-0.147686	2.75749	2.14857	0.000810854	-0.604312
1.14084	-0.970507	-0.140708	-0.379662	-1.11752	-0.739633	-1.00896	-0.738146	0.678161	1.84137	1.44138	-0.649402	0.292162	0.420617	-0.232199	-0.913844	0.0098685	-1.27074	-1.17601	-1.11751	0.0355288	1.65125	0.631855	-0.728804	-0.226378	-0.118446	2.59058	2.02658	0.00246147	-0.56266
1.14118	-0.96669	-0.102483	-0.420477	-1.11592	-0.696046	-1.00374	-0.702295	0.578495	1.78371	1.42767	-0.644908	0.309818	0.417506	-0.209349	-0.935808	0.024735	-1.26723	-1.17011	-1.09565	0.0232712	1.60149	0.651007	-0.724993	-0.189179	-0.0860587	2.46596	1.91014	0.02938	-0.525368
1.14152	-0.974758	-0.0271531	-0.450913	-1.09078	-0.635757	-0.985135	-0.670961	0.49661	1.77222	1.42472	-0.637161	0.312639	0.426916	-0.182393	-0.911173	0.0268997	-1.24732	-1.16637	-1.06375	0.00543495	1.54578	0.693867	-0.711688	-0.131041	-0.0487889	2.39087	1.80817	0.0501408	-0.489458
1.14185	-0.989912	0.0504704	-0.476256	-1.05109	-0.589963	-0.964858	-0.641394	0.416476	1.74641	1.39915	-0.639815	0.341063	0.441219	-0.155549	-0.879399	0.0175849	-1.2097	-1.15662	-1.03879	-0.0198709	1.50876	0.767058	-0.691932	-0.065429	-0.0185254	2.35149	1.73507	0.0510693	-0.453756
1.14219	-0.982855	0.0857804	-0.499903	-1.04085	-0.595188	-0.939227	-0.61115	0.352234	1.75424	1.36542	-0.650513	0.376995	0.424865	-0.146072	-0.865195	0.0243189	-1.18195	-1.13828	-1.02936	-0.0325291	1.4893	0.84553	-0.664816	-0.00803918	-0.00788658	2.3118	1.6983	0.0541977	-0.418901
1.14253	-0.982793	0.113138	-0.515022	-1.04897	-0.596736	-0.897111	-0.605335	0.3428	1.7757	1.34539	-0.660984	0.3739	0.388588	-0.150353	-0.860084	0.041211	-1.16784	-1.12977	-1.0187	-0.01829	1.46027	0.895514	-0.635747	0.0386461	0.00194145	2.25011	1.69168	0.0822598	-0.392659
1.14286	-0.992695	0.178721	-0.516677	-1.06275	-0.591874	-0.853693	-0.615384	0.3636	1.76622	1.35474	-0.655867	0.371418	0.369737	-0.150129	-0.85517	0.0568404	-1.16791	-1.12123	-1.01047	0.0159375	1.46495	0.935158	-0.63581	0.0840767	0.0145893	2.24951	1.7112	0.0987914	-0.396178
1.1432	-0.996853	0.208991	-0.519325	-1.07575	-0.600281	-0.839898	-0.62026	0.366024	1.78925	1.39129	-0.632217	0.383161	0.364831	-0.135212	-0.862214	0.0684429	-1.1794	-1.10461	-1.00679	0.0399082	1.48014	0.978809	-0.630651	0.120508	0.0327116	2.3019	1.75563	0.100965	-0.406459
1.14353	-1.01017	0.21671	-0.533592	-1.08369	-0.604176	-0.852878	-0.619531	0.369859	1.82613	1.40946	-0.613587	0.399253	0.359512	-0.130507	-0.886926	0.0859624	-1.19308	-1.10771	-0.984263	0.0543937	1.46446	1.02525	-0.589801	0.143299	0.0736301	2.34268	1.81566	0.111517	-0.391985
1.14387	-1.02829	0.25433	-0.531068	-1.08109	-0.580729	-0.831567	-0.608135	0.36501	1.84476	1.37316	-0.595657	0.41051	0.352029	-0.120567	-0.903736	0.0963222	-1.20495	-1.12339	-0.964763	0.0802862	1.48105	1.06692	-0.564855	0.170824	0.102382	2.38395	1.83305	0.148589	-0.361148
1.14421	-1.04247	0.321688	-0.508812	-1.06889	-0.541669	-0.829913	-0.593229	0.350686	1.88717	1.30981	-0.58836	0.399987	0.361588	-0.0938429	-0.895804	0.0849053	-1.20534	-1.14067	-0.958898	0.127947	1.51599	1.10397	-0.560495	0.191308	0.102362	2.40016	1.76804	0.204709	-0.33816
1.14454	-1.05604	0.375314	-0.487799	-1.05794	-0.533061	-0.875183	-0.59278	0.38316	1.94915	1.28033	-0.62326	0.378211	0.378832	-0.0870579	-0.876687	0.065924	-1.18019	-1.16064	-0.934016	0.162153	1.52175	1.14306	-0.55779	0.210222	0.114221	2.36563	1.68047	0.248016	-0.337899
1.14488	-1.05263	0.400836	-0.493622	-1.06679	-0.52138	-0.887357	-0.576698	0.429514	1.99948	1.30287	-0.639797	0.390007	0.380096	-0.0983659	-0.887406	0.0382335	-1.16996	-1.15369	-0.906299	0.166871	1.49726	1.19141	-0.546049	0.264476	0.119755	2.31472	1.63753	0.241423	-0.350366
1.14522	-1.02283	0.435807	-0.504516	-1.08501	-0.48891	-0.863268	-0.539971	0.448522	2.00697	1.32026	-0.613679	0.411653	0.350502	-0.11446	-0.91076	0.013316	-1.17857	-1.12314	-0.888306	0.178956	1.47248	1.23414	-0.539332	0.301164	0.119024	2.29613	1.65033	0.217323	-0.349658
1.14555	-0.985335	0.443748	-0.503749	-1.08142	-0.466007	-0.842834	-0.520451	0.45011	1.99598	1.33759	-0.590563	0.424972	0.33415	-0.132291	-0.92313	0.0225456	-1.16331	-1.11221	-0.872288	0.213007	1.46138	1.26844	-0.540713	0.302251	0.146901	2.33928	1.6586	0.221067	-0.337197
1.14589	-0.97705	0.459802	-0.507358	-1.08735	-0.468596	-0.863849	-0.531843	0.438905	2.01265	1.3603	-0.577229	0.44162	0.360087	-0.139067	-0.916923	0.0366453	-1.15386	-1.12167	-0.871338	0.275311	1.45192	1.32185	-0.535439	0.320108	0.189541	2.43587	1.64134	0.265102	-0.338518
1.14623	-0.990525	0.571285	-0.491555	-1.09695	-0.47885	-0.8869	-0.553256	0.454846	2.08857	1.37948	-0.563399	0.451187	0.409232	-0.121311	-0.875136	0.0443672	-1.16814	-1.13138	-0.88912	0.365694	1.48607	1.3947	-0.521029	0.374874	0.223124	2.52656	1.63525	0.286361	-0.326539
1.14656	-0.975404	0.638922	-0.441555	-1.08028	-0.474592	-0.888928	-0.549386	0.541991	2.2017	1.43775	-0.542908	0.464593	0.435729	-0.0804883	-0.830933	0.0704026	-1.19359	-1.12793	-0.911463	0.454828	1.55815	1.45045	-0.5023	0.421422	0.235547	2.5983	1.70324	0.291746	-0.311569
1.1469	-0.92987	0.643368	-0.376202	-1.07134	-0.494084	-0.883558	-0.514789	0.591533	2.32304	1.49834	-0.534881	0.497511	0.444397	-0.061734	-0.834441	0.104418	-1.20661	-1.13595	-0.910872	0.507575	1.60203	1.44675	-0.484611	0.404985	0.237955	2.68957	1.81091	0.327216	-0.323821
1.14724	-0.898261	0.677876	-0.345886	-1.06925	-0.534815	-0.899536	-0.464287	0.606381	2.42872	1.48322	-0.541449	0.508842	0.464901	-0.0591578	-0.850304	0.131924	-1.2018	-1.14928	-0.900988	0.49945	1.61362	1.44186	-0.466877	0.388259	0.2311	2.77171	1.89039	0.3244	-0.321003
1.14757	-0.917519	0.699523	-0.346408	-1.06491	-0.557679	-0.944699	-0.415601	0.66444	2.49798	1.44463	-0.547285	0.499152	0.4532	-0.0314334	-0.862783	0.148068	-1.19298	-1.15316	-0.913685	0.441149	1.61012	1.45238	-0.45233	0.402349	0.22568	2.81089	1.89095	0.305428	-0.303781
1.14791	-0.906903	0.681575	-0.340744	-1.10408	-0.530856	-0.995069	-0.371514	0.655103	2.49716	1.38199	-0.535284	0.50103	0.41735	-0.0054847	-0.880368	0.165791	-1.20645	-1.17414	-0.949423	0.36676	1.60286	1.44249	-0.45114	0.427866	0.27301	2.79041	1.85411	0.329345	-0.29395
1.14824	-0.89602	0.633039	-0.369734	-1.14744	-0.493827	-0.99779	-0.355839	0.569451	2.40979	1.2791	-0.524829	0.528849	0.395242	-0.0404845	-0.908087	0.188146	-1.24141	-1.18941	-0.993142	0.30366	1.57726	1.41994	-0.479403	0.422803	0.317358	2.73132	1.83553	0.347028	-0.265496
1.14858	-0.958262	0.581193	-0.413101	-1.13791	-0.480492	-0.982131	-0.372336	0.494628	2.30384	1.22967	-0.531433	0.535479	0.379055	-0.131769	-0.940572	0.216607	-1.26357	-1.1688	-1.03536	0.236397	1.53933	1.41737	-0.544366	0.407415	0.295151	2.66267	1.84985	0.362961	-0.233751
1.14892	-1.00908	0.558441	-0.417212	-1.10182	-0.434087	-0.994739	-0.361617	0.460504	2.2777	1.24375	-0.522681	0.495948	0.377524	-0.0983917	-0.969441	0.266689	-1.21876	-1.13407	-1.08351	0.199928	1.51364	1.44574	-0.621932	0.414433	0.263008	2.59702	1.80532	0.382954	-0.216156
1.14925	-1.00343	0.563115	-0.407926	-1.10303	-0.375019	-1.0104	-0.319528	0.378725	2.32165	1.24677	-0.517706	0.487599	0.393247	-0.012174	-0.992971	0.320809	-1.16761	-1.11313	-1.0967	0.194104	1.50987	1.42984	-0.651493	0.413969	0.248666	2.50051	1.73318	0.342746	-0.183236
1.14959	-0.95581	0.548931	-0.396194	-1.15034	-0.352513	-1.00753	-0.268417	0.207189	2.24473	1.16186	-0.53052	0.492627	0.395746	-0.00913697	-0.989301	0.353034	-1.17006	-1.10201	-1.06825	0.104322	1.51255	1.39643	-0.653895	0.38671	0.24415	2.38801	1.69641	0.327441	-0.149804
1.14993	-0.920373	0.60997	-0.383097	-1.16102	-0.381248	-0.989995	-0.228705	0.101404	2.17416	1.11153	-0.535479	0.477459	0.371133	-0.00578002	-0.974607	0.359754	-1.18933	-1.06443	-1.06797	-0.0166574	1.50774	1.3945	-0.661315	0.360873	0.220516	2.29039	1.64334	0.359882	-0.143916
1.15026	-0.932556	0.726428	-0.376012	-1.13727	-0.393061	-0.981839	-0.221433	0.0251255	2.19589	1.15895	-0.552653	0.465523	0.350053	0.0413786	-1.01963	0.335246	-1.15844	-1.04827	-1.05595	-0.0912749	1.50438	1.37951	-0.661191	0.394769	0.196758	2.19813	1.60608	0.294636	-0.158219
1.1506	-0.965736	0.676335	-0.357421	-1.12428	-0.331306	-0.97501	-0.256564	-0.0465547	2.12618	1.15972	-0.586875	0.476175	0.389888	0.117096	-1.10955	0.294452	-1.1045	-1.06579	-1.01796	-0.131078	1.45638	1.36606	-0.676967	0.384754	0.195147	2.11462	1.58929	0.238414	-0.107015
1.15094	-0.953687	0.64955	-0.331955	-1.15592	-0.229278	-0.965964	-0.310486	-0.0025642	2.01201	1.13362	-0.610022	0.502456	0.410891	0.168157	-1.16503	0.278908	-1.1276	-1.06556	-1.00283	-0.115119	1.37911	1.38154	-0.695109	0.311292	0.207598	2.03084	1.5185	0.257077	-0.0102454
1.15127	-0.988796	0.716306	-0.340147	-1.16029	-0.246763	-0.96181	-0.277735	0.104262	1.94649	1.10808	-0.605361	0.514474	0.386523	0.184736	-1.11483	0.304504	-1.11759	-1.04255	-0.96998	-0.0873643	1.38552	1.41213	-0.668715	0.28204	0.192668	1.92659	1.4844	0.273889	0.010746
1.15161	-1.05627	0.704922	-0.373599	-1.12648	-0.328453	-0.951499	-0.226881	0.132329	1.95617	1.06239	-0.614951	0.489614	0.384162	0.227774	-1.06795	0.335642	-1.06636	-1.01159	-0.928932	-0.133571	1.40533	1.37355	-0.66189	0.238232	0.138403	1.86355	1.51717	0.272042	0.0268388
1.15195	-1.0185	0.701974	-0.397864	-1.10952	-0.300919	-0.951741	-0.286179	-0.00974761	2.00395	1.032	-0.675369	0.455688	0.375733	0.343417	-1.06213	0.312435	-1.0589	-0.995178	-0.927536	-0.165411	1.38676	1.30251	-0.665968	0.19775	0.0774122	1.85143	1.52288	0.273319	0.0554579
1.15228	-0.95063	0.756216	-0.383551	-1.11442	-0.267517	-0.987657	-0.268467	-0.106847	2.02896	1.00111	-0.670988	0.457505	0.349685	0.320588	-1.04593	0.272793	-1.04308	-1.00933	-0.927609	-0.109898	1.35579	1.33453	-0.620984	0.227945	0.0755031	1.83074	1.46677	0.293117	0.0479394
1.15262	-0.92971	0.801255	-0.360512	-1.11103	-0.271404	-1.03207	-0.196466	-0.0911777	2.01059	0.947061	-0.631949	0.470459	0.325619	0.174055	-1.01666	0.266684	-1.07547	-1.0471	-0.926028	0.00380937	1.29272	1.39044	-0.576365	0.244384	0.130309	1.82344	1.41389	0.28321	0.025389
1.15295	-0.959742	0.708453	-0.379459	-1.08621	-0.282425	-1.03269	-0.200106	-0.0607283	2.02079	0.959067	-0.650162	0.451407	0.298408	0.0880548	-0.991839	0.300067	-1.19762	-1.08852	-0.931723	0.0219428	1.20381	1.3979	-0.563203	0.237342	0.182399	1.83238	1.43012	0.250744	-0.0185736
1.15329	-0.97273	0.535567	-0.456105	-1.0881	-0.279006	-0.983571	-0.247012	-0.033453	2.02578	1.02541	-0.692724	0.406847	0.266406	0.0506543	-0.969571	0.309336	-1.24785	-1.11522	-0.908989	0.00036804	1.13253	1.36702	-0.57254	0.248693	0.174501	1.83955	1.42056	0.226039	-0.0715045
1.15363	-0.962828	0.410142	-0.512155	-1.10449	-0.315771	-0.982751	-0.29667	-0.000231214	1.96165	1.07426	-0.691701	0.425568	0.230053	0.0397191	-0.914421	0.305859	-1.23016	-1.12068	-0.871247	0.048268	1.11743	1.37123	-0.573311	0.279249	0.119924	1.84878	1.35375	0.200986	-0.0522397
1.15396	-0.970261	0.338138	-0.516052	-1.1055	-0.399954	-0.98659	-0.324796	0.0458913	1.86804	1.077	-0.625646	0.427392	0.186509	0.0567371	-0.916415	0.305996	-1.22422	-1.11534	-0.861344	0.0885632	1.11836	1.39127	-0.546441	0.324224	0.0712905	1.87974	1.27269	0.260405	-0.0373804
1.1543	-1.02147	0.304215	-0.496479	-1.09024	-0.431541	-0.963505	-0.330808	0.0925868	1.84609	1.05983	-0.559352	0.356922	0.163015	0.108726	-1.00404	0.242244	-1.25875	-1.12141	-0.904388	0.129144	1.08722	1.38835	-0.511887	0.359273	0.0700958	1.92962	1.2461	0.385263	-0.0878055
1.15464	-1.06313	0.313823	-0.512629	-1.07761	-0.457143	-0.994054	-0.374274	0.116609	1.88735	1.02531	-0.561649	0.316961	0.167596	0.126203	-1.03748	0.176767	-1.26353	-1.13147	-0.908384	0.190714	1.05828	1.40764	-0.522167	0.344452	0.052784	1.94971	1.28322	0.380665	-0.119455
1.15497	-1.06521	0.391685	-0.560107	-1.0893	-0.511087	-1.02311	-0.45815	0.106479	1.8239	0.929405	-0.613813	0.299394	0.160035	0.0660948	-1.01943	0.167763	-1.22203	-1.13206	-0.862979	0.235227	1.04564	1.4042	-0.546269	0.304896	0.00793868	1.94048	1.31542	0.363869	-0.0934732
1.15531	-1.07544	0.474438	-0.599503	-1.12919	-0.55334	-1.01453	-0.51448	0.0725904	1.74084	0.886458	-0.627238	0.252552	0.124416	-0.024831	-0.992507	0.163504	-1.20682	-1.12808	-0.874041	0.24418	1.04411	1.35169	-0.540669	0.282543	0.00296713	1.92689	1.22974	0.395996	-0.0496499
1.15565	-1.07241	0.515959	-0.598317	-1.14481	-0.576558	-1.01327	-0.556398	0.0441768	1.71878	0.892409	-0.639607	0.162063	0.0721233	-0.0979913	-0.980564	0.116047	-1.2316	-1.17941	-0.91673	0.231944	1.0459	1.32316	-0.499469	0.302471	-0.000210416	1.93683	1.13283	0.368425	-0.0659924
1.15598	-1.06364	0.523221	-0.610506	-1.14461	-0.608873	-1.04552	-0.602559	0.0442248	1.72209	0.795813	-0.675251	0.141884	0.0277733	-0.1444	-1.01859	0.0271044	-1.2851	-1.27246	-0.948137	0.2383	1.01935	1.33071	-0.489583	0.333597	-0.0330862	1.95566	1.10664	0.323345	-0.104931
1.15632	-1.10443	0.480928	-0.657612	-1.1802	-0.678314	-1.07087	-0.647188	0.0790675	1.73018	0.720119	-0.711193	0.184154	-0.00864254	-0.197838	-1.06474	-0.0502222	-1.34397	-1.32295	-0.956027	0.292102	0.98116	1.35136	-0.509554	0.314844	-0.0867677	1.96724	1.10886	0.309194	-0.1206
1.15666	-1.17154	0.407071	-0.695461	-1.21766	-0.740861	-1.03426	-0.66626	0.143893	1.73349	0.71564	-0.727197	0.182301	-0.0372674	-0.286231	-1.04244	-0.0718274	-1.37373	-1.29565	-0.96742	0.363585	0.986838	1.35068	-0.504455	0.218773	-0.136047	1.9735	1.11177	0.325789	-0.109212
1.15699	-1.21107	0.350172	-0.722968	-1.2397	-0.778301	-1.01444	-0.676942	0.224572	1.72296	0.714149	-0.731978	0.18339	-0.0564404	-0.375537	-1.00884	-0.0846052	-1.39195	-1.26279	-0.980352	0.399366	0.976867	1.30575	-0.511041	0.168943	-0.157737	1.99597	1.11858	0.338582	-0.123627
1.15733	-1.19053	0.329021	-0.737204	-1.25892	-0.799634	-1.02172	-0.70832	0.295009	1.66754	0.71834	-0.740395	0.163714	-0.0775166	-0.406616	-1.00687	-0.166594	-1.42533	-1.30023	-0.977498	0.431191	0.945923	1.25821	-0.531082	0.169018	-0.148135	2.04198	1.13814	0.33549	-0.153037
1.15766	-1.17282	0.321501	-0.727778	-1.29646	-0.810274	-1.01575	-0.744821	0.305462	1.63399	0.709574	-0.738911	0.0796004	-0.0912431	-0.419885	-1.03075	-0.244743	-1.43545	-1.33219	-0.973999	0.443835	0.936676	1.2589	-0.539812	0.149486	-0.14492	2.0918	1.12274	0.322763	-0.164791
1.158	-1.17809	0.290145	-0.706047	-1.31947	-0.819672	-1.00675	-0.789154	0.275411	1.67729	0.66747	-0.735791	0.0201741	-0.0972628	-0.435331	-1.03809	-0.294644	-1.4432	-1.33761	-0.980725	0.405608	0.898345	1.22144	-0.54609	0.129776	-0.177961	2.1088	1.0734	0.300469	-0.200173
1.15834	-1.18294	0.2346	-0.695914	-1.30029	-0.832508	-1.01193	-0.834563	0.256875	1.67493	0.64429	-0.745892	0.00903223	-0.142158	-0.445155	-1.0327	-0.327725	-1.46213	-1.33308	-0.992379	0.369715	0.832118	1.13977	-0.567554	0.100697	-0.229322	2.09708	1.03484	0.261906	-0.245661
1.15867	-1.18126	0.199621	-0.705447	-1.28532	-0.84772	-1.03238	-0.844598	0.246603	1.64202	0.663911	-0.77105	0.0242534	-0.184509	-0.455895	-1.03361	-0.312975	-1.44326	-1.33192	-0.996145	0.367053	0.802696	1.09986	-0.599107	0.0684439	-0.226085	2.11912	1.04426	0.226721	-0.271692
1.15901	-1.17741	0.226464	-0.689907	-1.27694	-0.854008	-1.0344	-0.817607	0.279273	1.66017	0.722393	-0.765499	0.0374783	-0.17396	-0.458293	-1.02298	-0.25524	-1.42278	-1.33487	-0.993305	0.406605	0.845513	1.14792	-0.599466	0.0829121	-0.193137	2.1926	1.12977	0.232919	-0.301143
1.15935	-1.16287	0.32156	-0.655561	-1.25829	-0.831473	-1.02971	-0.779467	0.383367	1.78304	0.818276	-0.716631	0.0822019	-0.12922	-0.441354	-1.00315	-0.189771	-1.42794	-1.32963	-0.991731	0.504021	0.9393	1.23849	-0.584609	0.139961	-0.174624	2.30861	1.27119	0.259651	-0.341902
1.15968	-1.11843	0.419446	-0.626601	-1.23773	-0.767899	-1.0379	-0.772683	0.528862	1.93661	0.921978	-0.698454	0.165969	-0.076755	-0.409686	-0.979382	-0.158352	-1.42725	-1.31397	-1.00457	0.594624	1.04029	1.30373	-0.58502	0.200844	-0.163853	2.42928	1.39976	0.27512	-0.381151
1.16002	-1.06713	0.457835	-0.58127	-1.22366	-0.701867	-1.04702	-0.74046	0.640038	2.05096	1.00542	-0.689419	0.216931	-0.0248954	-0.360162	-0.943656	-0.150691	-1.40431	-1.31061	-1.00175	0.628054	1.13969	1.36265	-0.59723	0.233958	-0.152457	2.5037	1.49624	0.289745	-0.384834
1.16036	-1.03172	0.432177	-0.530323	-1.21675	-0.663779	-1.02388	-0.678261	0.671478	2.11823	1.03961	-0.659858	0.230883	0.0323649	-0.29979	-0.905669	-0.121782	-1.36799	-1.3085	-0.97314	0.626504	1.21186	1.41286	-0.602154	0.248036	-0.131324	2.54261	1.56335	0.284772	-0.337722
1.16069	-1.00053	0.406755	-0.493368	-1.21086	-0.647872	-0.97128	-0.681841	0.664373	2.14131	1.057	-0.627899	0.230979	0.0818586	-0.25873	-0.87524	-0.0373256	-1.34512	-1.26028	-0.955804	0.617916	1.24504	1.44857	-0.59101	0.26146	-0.0952624	2.56797	1.59222	0.267392	-0.281776
1.16103	-0.966653	0.428045	-0.46159	-1.19111	-0.64631	-0.936691	-0.697574	0.660354	2.1399	1.08811	-0.590137	0.240812	0.107883	-0.231307	-0.847519	0.0339374	-1.32155	-1.20498	-0.945853	0.639643	1.27882	1.4973	-0.568962	0.284388	-0.0502235	2.58725	1.58459	0.296865	-0.286562
1.16137	-0.933458	0.478654	-0.421196	-1.16353	-0.650967	-0.923347	-0.678303	0.677582	2.1424	1.12199	-0.544654	0.269871	0.104834	-0.199782	-0.817418	0.0587169	-1.29135	-1.17182	-0.923504	0.723727	1.3045	1.53256	-0.537608	0.291118	-0.00363679	2.61539	1.56569	0.382863	-0.283638
1.1617	-0.911956	0.532085	-0.369013	-1.15432	-0.650512	-0.910531	-0.643043	0.702477	2.17063	1.15114	-0.502883	0.314337	0.0932644	-0.161559	-0.787189	0.0907836	-1.26872	-1.15612	-0.885448	0.836661	1.31785	1.54532	-0.515382	0.295751	0.0310996	2.66133	1.57619	0.481447	-0.238962
1.16204	-0.888175	0.565663	-0.320539	-1.16106	-0.61587	-0.879632	-0.631016	0.708072	2.22991	1.18264	-0.477697	0.359085	0.101607	-0.148598	-0.76026	0.131057	-1.24872	-1.15565	-0.880645	0.917627	1.34668	1.57379	-0.524865	0.346288	0.0264301	2.72363	1.61517	0.532791	-0.19524
1.16237	-0.876398	0.568785	-0.32126	-1.16256	-0.578027	-0.862852	-0.633819	0.715184	2.30431	1.22435	-0.468371	0.371827	0.142151	-0.148463	-0.726605	0.157709	-1.23377	-1.1514	-0.899458	0.920316	1.38148	1.59925	-0.543074	0.408616	0.0104099	2.77853	1.64991	0.549801	-0.189902
1.16271	-0.909185	0.564382	-0.358111	-1.14328	-0.582615	-0.888305	-0.614104	0.764752	2.37122	1.24916	-0.459042	0.357536	0.173832	-0.108846	-0.704898	0.163358	-1.2294	-1.12982	-0.894978	0.89142	1.39405	1.60872	-0.546629	0.43015	0.0266129	2.81745	1.64606	0.565938	-0.209381
1.16305	-0.943033	0.592189	-0.367422	-1.12882	-0.569178	-0.94858	-0.575445	0.768285	2.41517	1.23954	-0.428926	0.349422	0.182184	-0.0473272	-0.721925	0.208998	-1.22241	-1.13141	-0.881711	0.872833	1.36833	1.61638	-0.532764	0.393174	0.026385	2.85243	1.63323	0.602207	-0.21232
1.16338	-0.947217	0.669608	-0.368162	-1.10811	-0.532952	-0.974109	-0.536151	0.688597	2.4292	1.20106	-0.423021	0.360487	0.186137	0.00553666	-0.748825	0.270968	-1.21965	-1.16213	-0.891249	0.868735	1.36695	1.64429	-0.532144	0.37583	0.0133169	2.89024	1.6274	0.63479	-0.196955
1.16372	-0.923079	0.732386	-0.363287	-1.07477	-0.50214	-0.954734	-0.507768	0.586261	2.42448	1.16882	-0.476246	0.368531	0.207587	0.0315819	-0.762652	0.28387	-1.23176	-1.19376	-0.931814	0.843722	1.41165	1.67059	-0.548405	0.358276	0.012966	2.90028	1.62323	0.646553	-0.170077
1.16406	-0.892157	0.758959	-0.33776	-1.09036	-0.468197	-0.925663	-0.47651	0.576529	2.40983	1.126	-0.504774	0.356849	0.227749	0.0389245	-0.756402	0.314131	-1.24243	-1.1946	-0.954226	0.765158	1.46133	1.65424	-0.566371	0.293717	-0.00344325	2.84596	1.61701	0.626416	-0.145002
1.16439	-0.894568	0.748611	-0.318871	-1.10664	-0.44935	-0.913655	-0.44622	0.604086	2.38605	1.06306	-0.515602	0.364887	0.228612	0.0352136	-0.733038	0.353376	-1.24325	-1.17385	-0.967498	0.64059	1.45339	1.61801	-0.58275	0.252062	-0.0186651	2.7656	1.59998	0.562613	-0.143577
1.16473	-0.947919	0.664333	-0.327315	-1.08625	-0.450686	-0.954503	-0.437029	0.557923	2.34457	1.06329	-0.535775	0.366848	0.252516	0.0339478	-0.673995	0.355883	-1.23619	-1.15	-0.999106	0.545089	1.3991	1.57756	-0.608007	0.246963	-0.0133656	2.68478	1.57477	0.515949	-0.157778
1.16507	-0.991058	0.569077	-0.354852	-1.10059	-0.426675	-1.03461	-0.463076	0.49368	2.31323	1.10119	-0.530451	0.338587	0.292305	0.0724589	-0.604772	0.35583	-1.22403	-1.1157	-1.03509	0.516118	1.35174	1.5282	-0.645879	0.252673	-0.00919504	2.61252	1.57105	0.509292	-0.170553
1.1654	-1.0088	0.545401	-0.359212	-1.09856	-0.393488	-1.05844	-0.487427	0.43138	2.31148	1.12325	-0.548445	0.326351	0.309803	0.161294	-0.625981	0.383605	-1.22192	-1.10659	-1.05134	0.522817	1.33307	1.45933	-0.67826	0.249536	-0.00720073	2.56574	1.5525	0.454877	-0.179075
1.16574	-1.0181	0.592956	-0.339054	-1.06148	-0.377509	-1.01857	-0.484872	0.375614	2.31075	1.14101	-0.600973	0.349611	0.27932	0.248871	-0.676969	0.421578	-1.23088	-1.12205	-1.03878	0.47347	1.32693	1.40635	-0.69508	0.250021	0.00916732	2.52034	1.47416	0.425536	-0.178409
1.16608	-1.02882	0.636979	-0.315008	-1.06837	-0.37549	-0.96282	-0.475729	0.349508	2.27447	1.15146	-0.616553	0.368567	0.259875	0.234199	-0.695438	0.406565	-1.23496	-1.10551	-1.01469	0.377535	1.32028	1.38501	-0.701144	0.271108	0.0460453	2.44442	1.35291	0.470268	-0.168822
1.16641	-1.03486	0.63318	-0.304244	-1.11868	-0.375366	-0.944088	-0.49251	0.322609	2.20284	1.13379	-0.624414	0.314352	0.274476	0.162015	-0.71854	0.400166	-1.27891	-1.10566	-1.02324	0.281621	1.32771	1.34436	-0.713666	0.308576	0.0151768	2.33307	1.28925	0.511653	-0.15579
1.16675	-1.03927	0.622407	-0.326186	-1.16556	-0.391234	-0.950165	-0.516528	0.273009	2.14146	1.0786	-0.650339	0.253441	0.266558	0.0951435	-0.812863	0.426757	-1.32201	-1.11966	-1.05977	0.215502	1.31882	1.28544	-0.740096	0.320126	-0.0680615	2.19336	1.30795	0.478418	-0.127677
1.16708	-1.0524	0.680791	-0.37038	-1.17009	-0.438578	-0.960138	-0.500021	0.217299	2.11208	1.07192	-0.679054	0.211318	0.231536	0.054962	-0.953539	0.4159	-1.27515	-1.09726	-1.07383	0.174311	1.27797	1.23809	-0.757969	0.300062	-0.0923391	2.07353	1.31855	0.395868	-0.0926922
1.16742	-1.04795	0.710971	-0.396327	-1.18963	-0.458202	-0.96984	-0.48404	0.159648	2.07495	1.10137	-0.691669	0.158859	0.199045	0.102047	-1.04336	0.366695	-1.23846	-1.11614	-1.06229	0.128056	1.22759	1.22918	-0.74335	0.276086	-0.0756611	2.04039	1.30975	0.345508	-0.0734166
1.16776	-1.02559	0.572182	-0.386775	-1.21595	-0.445461	-0.983441	-0.476992	0.129671	1.98319	1.0879	-0.702645	0.151343	0.192449	0.170939	-1.05599	0.32467	-1.25588	-1.16654	-1.03758	0.0658523	1.17863	1.24526	-0.738404	0.236508	-0.0466467	2.04226	1.27249	0.30492	-0.055235
1.16809	-1.0219	0.527587	-0.385814	-1.21083	-0.439741	-1.00505	-0.462314	0.163921	1.93435	1.12443	-0.728305	0.163364	0.168926	0.135973	-1.02395	0.322639	-1.29347	-1.18999	-1.01607	0.07986	1.1669	1.25851	-0.731936	0.171876	-0.0276742	2.03911	1.20785	0.294272	-0.0469559
1.16843	-1.08322	0.548857	-0.447717	-1.22346	-0.4658	-1.0305	-0.462433	0.227188	1.95757	1.19033	-0.736754	0.147247	0.130013	0.0887192	-0.995256	0.284562	-1.31937	-1.22486	-1.02039	0.143485	1.21909	1.25424	-0.697029	0.100992	-0.0540644	2.03826	1.21917	0.336703	-0.0674903
1.16877	-1.14608	0.459972	-0.496649	-1.23826	-0.581144	-1.03361	-0.500785	0.238292	2.00615	1.20441	-0.724489	0.169872	0.113504	0.0411128	-0.968726	0.199192	-1.33006	-1.26895	-1.04242	0.16429	1.2382	1.25284	-0.679331	0.0803014	-0.0826837	2.03665	1.29612	0.350092	-0.0988157
1.1691	-1.14186	0.384552	-0.518681	-1.23769	-0.748409	-1.031	-0.560945	0.177941	2.0324	1.20202	-0.698608	0.205439	0.132197	-0.055762	-0.939511	0.110458	-1.33642	-1.29513	-1.06262	0.140483	1.19901	1.26147	-0.694398	0.0650708	-0.0949924	2.02256	1.35444	0.313946	-0.0900955
1.16944	-1.1778	0.34246	-0.550669	-1.27701	-0.763981	-1.05051	-0.575869	0.210437	2.05208	1.20385	-0.660517	0.200215	0.133655	-0.172482	-0.929205	0.0409959	-1.3555	-1.30022	-1.08147	0.123513	1.14185	1.26932	-0.731039	0.00539257	-0.180746	2.00074	1.38042	0.26281	-0.0455345
1.16978	-1.22965	0.294738	-0.587192	-1.31004	-0.743262	-1.08337	-0.587126	0.277475	2.07108	1.20751	-0.674331	0.168705	0.0877166	-0.25788	-0.982781	-0.0189231	-1.41428	-1.30508	-1.11193	0.141809	1.08758	1.25221	-0.768049	-0.0486131	-0.264285	2.00644	1.38264	0.242803	-0.0740931
1.17011	-1.23894	0.253181	-0.61166	-1.31143	-0.792789	-1.12333	-0.636951	0.267793	2.02892	1.20131	-0.753619	0.129345	0.0518119	-0.292594	-1.05977	-0.0888336	-1.50092	-1.32364	-1.14628	0.146398	1.05284	1.18715	-0.802175	-0.0877586	-0.285468	2.00704	1.35818	0.239315	-0.134475
1.17045	-1.24478	0.230574	-0.625729	-1.34117	-0.820905	-1.15976	-0.699321	0.230266	1.95217	1.14547	-0.819403	0.0835389	-0.0251893	-0.326046	-1.11406	-0.173501	-1.55911	-1.3472	-1.15431	0.125599	1.02106	1.08112	-0.833247	-0.116576	-0.310797	1.96377	1.27886	0.238494	-0.161671
1.17079	-1.24882	0.193014	-0.656849	-1.38265	-0.847084	-1.16818	-0.746429	0.222651	1.85608	1.03049	-0.867837	0.0171592	-0.145511	-0.408524	-1.14072	-0.240349	-1.59365	-1.35399	-1.15529	0.0772924	0.928766	0.981889	-0.848289	-0.132651	-0.365211	1.89062	1.17277	0.25765	-0.158484
1.17112	-1.25386	0.0803519	-0.703048	-1.40286	-0.881801	-1.14042	-0.786272	0.229078	1.69526	0.894172	-0.900949	-0.0737581	-0.209477	-0.518954	-1.14476	-0.273095	-1.59703	-1.35515	-1.15518	-0.00359104	0.777102	0.875493	-0.8378	-0.184254	-0.431315	1.75862	1.06243	0.259716	-0.157187
1.17146	-1.27882	0.00757763	-0.752551	-1.38557	-0.892084	-1.08846	-0.838849	0.160307	1.47482	0.732649	-0.906565	-0.162884	-0.270436	-0.572861	-1.13247	-0.299358	-1.5449	-1.37314	-1.13594	-0.0539306	0.606209	0.735455	-0.813999	-0.263165	-0.477654	1.55523	0.924938	0.237909	-0.153266
1.17179	-1.27378	-0.0380717	-0.793563	-1.32874	-0.875509	-1.03063	-0.833093	0.0444563	1.25181	0.55278	-0.894161	-0.212732	-0.341769	-0.598674	-1.11193	-0.334574	-1.47714	-1.33578	-1.10228	-0.0775602	0.463978	0.574544	-0.800073	-0.307202	-0.50265	1.33086	0.756879	0.230204	-0.116671
1.17213	-1.21085	-0.172585	-0.795464	-1.24372	-0.847579	-0.946588	-0.784767	-0.0528736	1.06536	0.378344	-0.860453	-0.254155	-0.370137	-0.61905	-1.08642	-0.37599	-1.39403	-1.25509	-1.05944	-0.138215	0.322883	0.425787	-0.782749	-0.339519	-0.528749	1.10458	0.590858	0.227506	-0.0993497
1.17247	-1.1178	-0.245915	-0.756937	-1.1533	-0.821832	-0.863652	-0.759787	-0.0862183	0.861606	0.243285	-0.803228	-0.299958	-0.380481	-0.615868	-1.0376	-0.407218	-1.28601	-1.19225	-1.01413	-0.197557	0.204275	0.312316	-0.758728	-0.380716	-0.563199	0.898028	0.477703	0.181249	-0.135734
1.1728	-1.06154	-0.224116	-0.719557	-1.10022	-0.803181	-0.840475	-0.758314	-0.0688581	0.731995	0.18881	-0.761546	-0.331289	-0.375878	-0.582548	-0.981428	-0.41743	-1.22911	-1.1498	-0.998596	-0.211482	0.180453	0.268276	-0.745215	-0.419976	-0.565069	0.790669	0.428829	0.10012	-0.202333
1.17314	-1.0645	-0.179494	-0.711104	-1.10089	-0.805491	-0.873674	-0.772442	-0.0314785	0.766086	0.226122	-0.751454	-0.324076	-0.345227	-0.543038	-0.9705	-0.396174	-1.23805	-1.14624	-1.01263	-0.168578	0.212559	0.324009	-0.734336	-0.414918	-0.542371	0.850579	0.452096	0.0919473	-0.246037
1.17348	-1.10228	-0.142639	-0.712124	-1.1433	-0.833134	-0.942488	-0.788991	-0.00522241	0.910587	0.358907	-0.767875	-0.280521	-0.307156	-0.518175	-1.00247	-0.331915	-1.28144	-1.19261	-1.0385	-0.0777348	0.295261	0.478439	-0.732917	-0.357192	-0.517696	1.08372	0.551144	0.172155	-0.257908
1.17381	-1.12811	-0.087882	-0.676112	-1.20431	-0.864139	-1.00925	-0.795638	0.037209	1.12917	0.558474	-0.798102	-0.214885	-0.262895	-0.45249	-1.0314	-0.256531	-1.34458	-1.27468	-1.10037	0.0431302	0.460227	0.689132	-0.750304	-0.26483	-0.495932	1.42272	0.72366	0.283861	-0.25517
1.17415	-1.13392	0.0491341	-0.644121	-1.26467	-0.863145	-1.05358	-0.792376	0.142582	1.43231	0.786535	-0.817921	-0.115412	-0.196544	-0.332985	-1.02768	-0.184816	-1.40631	-1.34855	-1.15845	0.191737	0.687722	0.922529	-0.761311	-0.160598	-0.4458	1.79151	0.950803	0.379603	-0.257632
1.17449	-1.14909	0.236635	-0.608887	-1.3163	-0.807483	-1.05671	-0.782316	0.329949	1.74001	1.02684	-0.791668	0.0119962	-0.120314	-0.206213	-0.998256	-0.0932509	-1.44957	-1.37057	-1.15589	0.411629	0.921007	1.16863	-0.765126	-0.0340566	-0.335954	2.16198	1.19898	0.461929	-0.246989
1.17482	-1.16093	0.420607	-0.522174	-1.35043	-0.721552	-1.01722	-0.747819	0.506944	1.99298	1.19976	-0.691064	0.119271	-0.0303562	-0.109897	-0.964629	0.0370132	-1.46434	-1.34273	-1.1279	0.599726	1.08879	1.39218	-0.766516	0.11052	-0.212847	2.49043	1.41303	0.551835	-0.199418
1.17516	-1.15241	0.556713	-0.437318	-1.35704	-0.661755	-0.992593	-0.701091	0.62819	2.19746	1.27618	-0.605839	0.15123	0.0699552	-0.0480695	-0.937681	0.163462	-1.4375	-1.32047	-1.10897	0.652719	1.23617	1.53699	-0.738011	0.20386	-0.107875	2.71089	1.534	0.665641	-0.131029
1.1755	-1.11648	0.617561	-0.363156	-1.33014	-0.644593	-1.02715	-0.657142	0.68875	2.3675	1.38207	-0.598257	0.185083	0.128856	0.008507	-0.926794	0.252419	-1.37463	-1.32711	-1.11167	0.692801	1.36956	1.60673	-0.710503	0.260533	-0.0392021	2.8505	1.56288	0.767527	-0.0746392
1.17583	-1.07621	0.647345	-0.279788	-1.27886	-0.613646	-1.11274	-0.610837	0.651762	2.51078	1.43378	-0.593496	0.271103	0.186812	0.0885693	-0.928327	0.359543	-1.32181	-1.30628	-1.12841	0.691565	1.45633	1.64262	-0.70939	0.313346	-0.0280528	2.94804	1.59712	0.800609	-0.0490635
1.17617	-1.08259	0.673728	-0.205193	-1.23253	-0.562627	-1.17923	-0.552862	0.592441	2.60738	1.37466	-0.596818	0.315259	0.277475	0.175022	-0.925437	0.47054	-1.32425	-1.28453	-1.12046	0.584809	1.49644	1.69028	-0.705789	0.34573	-0.00544034	2.96756	1.63069	0.741445	-0.0363675
1.1765	-1.11448	0.658954	-0.176547	-1.22167	-0.521433	-1.17797	-0.482214	0.560983	2.60741	1.37218	-0.620783	0.351962	0.342757	0.235642	-0.928579	0.55387	-1.37448	-1.28582	-1.0897	0.421251	1.48269	1.70806	-0.735106	0.349044	0.0447945	2.89548	1.61545	0.649532	-0.0124235
1.17684	-1.04396	0.698212	-0.193925	-1.25978	-0.529061	-1.1308	-0.41403	0.474996	2.50679	1.34254	-0.643589	0.425436	0.371145	0.264414	-0.954021	0.621575	-1.40221	-1.28778	-1.09681	0.261889	1.45144	1.6589	-0.806889	0.326976	0.0351782	2.75426	1.54902	0.578674	0.0304513
1.17718	-0.959556	0.775093	-0.181029	-1.29533	-0.556207	-1.11465	-0.354388	0.391304	2.3501	1.24286	-0.654426	0.507076	0.386863	0.329348	-0.991651	0.685432	-1.35137	-1.27352	-1.10665	0.13218	1.49178	1.58898	-0.857508	0.298633	-0.00907351	2.59241	1.49635	0.540344	0.0739257
1.17751	-0.940968	0.725596	-0.119871	-1.24755	-0.527077	-1.11908	-0.288853	0.358103	2.20913	1.20527	-0.669209	0.520899	0.414706	0.452261	-0.98954	0.758357	-1.24923	-1.25369	-1.09505	0.0121965	1.50158	1.50342	-0.868284	0.28183	-0.0307939	2.44943	1.46237	0.577481	0.0729137
1.17785	-0.953843	0.756737	-0.0492233	-1.10883	-0.404584	-1.09682	-0.203058	0.336406	2.12623	1.24614	-0.710395	0.490849	0.429976	0.559209	-0.924299	0.845742	-1.18457	-1.25187	-1.09422	-0.073273	1.42663	1.41452	-0.871262	0.257038	-0.00273503	2.34027	1.38478	0.628495	0.0649241
[truncated: 22,597 more rows]
